# Supplementary material for: Crystal structure of di­aqua­(3,14-diethyl-2,6,13,17-tetra­aza­tri­cyclo­[16.4.0.07,12]docosa­ne)copper(II) dichloride tetra­hydrate
Source: Acta Crystallogr E Crystallogr Commun. 2021 Apr 30;77(Pt 5):569–72. doi: 10.1107/S2056989021004382 (PMC8100274; doi:10.1107/S2056989021004382)
Supplement: Supplementary file 1 [file e-77-00569-sup1.cif]

##############################################################################
#                                                                            #
# This CIF contains the data in a paper accepted for publication in          #
# Acta Crystallographica Section E. It conforms to the requirements of       #
# Notes for Authors for Acta Crystallographica Section E, and has been       #
# peer reviewed under the auspices of the IUCr Commission on Journals.       #
#                                                                            #
# Full details of the Crystallographic Information File format               #
# are given in the paper "The Crystallographic Information File (CIF):       #
# a New Standard Archive File for Crystallography" by S. R. Hall, F. H.      #
# Allen and I. D. Brown [Acta Cryst. (1991), A47, 655-685].                  #
#                                                                            #
# The current version of the core CIF dictionary is obtainable from          #
# ftp://ftp.iucr.org/pub/cif_core.dic.                                       #
#                                                                            #
# Software is freely available for graphical display of the structure(s)     #
# in this CIF. For information consult the CIF software page                 #
# http://www.iucr.org/resources/cif/software.                                #
#                                                                            #
# This file may be used for bona fide research purposes within the           #
# scientific community so long as proper attribution is given to the journal # 
# article from which it was obtained.                                        #
#                                                                            #
##############################################################################
data_I
_audit_creation_method     'SHELXL-2018/3'
_journal_date_recd_electronic     2021-04-13
_journal_date_accepted     2021-04-24
_journal_name_full     'Acta Crystallographica, Section E'
_journal_year     2021
_journal_volume     77
_journal_issue      5
_journal_page_first     569
_journal_page_last     572
_journal_paper_category     GM
_journal_paper_doi     10.1107/S2056989021004382
_journal_coeditor_code     WM5607
_publ_contact_author_name     'Jong-Ha Choi'
_publ_contact_author_address
;
Department of Chemistry, Andong National University,
Andong 36729, Republic of Korea.
;
_publ_contact_author_email     jhchoi@anu.ac.kr
_publ_contact_author_fax     '82 54 820 5452'
_publ_contact_author_phone     '+82-54-820-5458'
_publ_section_title
;\
Crystal structure of
diaqua(3,14-diethyl-2,6,13,17-tetraazatricyclo[16.4.0.0^7,12^]docosane)\
copper(II) dichloride tetrahydrate
;
loop_
    _publ_author_name
    _publ_author_footnote
    _publ_author_address
    'Moon, Dohyun' .
;
Beamline Department, Pohang Accelerator Laboratory, POSTECH, Pohang 37673,
 Republic of Korea
;
    'Choi, Jong-Ha' .
;
Department of Chemistry, Andong National University, Andong 36729,
Republic of Korea
;
_publ_section_synopsis
;
In the title complex, [Cu(C~22~H~44~N~4~)(H~2~O)~2~]Cl~2~\\cdot4H~2~O, the
complex cation lies about an inversion center. The macrocyclic ring adopts a
stable <i>trans</i>-III conformation. In the crystal, O---H...Cl, N---H...Cl
and O---H...O hydrogen bonds connect the chloride anions, complex cation and
water molecules, forming a three-dimensional network.
;
_chemical_name_systematic
;\
Diaqua(3,14-diethyl-2,6,13,17-tetraazatricyclo[16.4.0.0^7,12^]docosane)\
copper(II) dichloride tetrahydrate
;
_chemical_name_common     ?
_chemical_formula_moiety     'C22 H48 Cu N4 O2 2+, 2(Cl -), 4(H2 O)'
_chemical_formula_sum     'C22 H56 Cl2 Cu N4 O6'
_chemical_formula_iupac     '[Cu (C22 H44 N4) (H2 O)2] Cl2, 4H2 O'
_chemical_formula_weight     607.14
_chemical_melting_point     ?
_space_group_crystal_system     triclinic
_space_group_name_H-M_alt     'P -1'
_space_group_name_Hall     '-P 1'
loop_
    _space_group_symop_operation_xyz
    'x, y, z'
    '-x, -y, -z'
_cell_length_a     8.0220(16)
_cell_length_b     10.020(2)
_cell_length_c     10.354(2)
_cell_angle_alpha     81.36(3)
_cell_angle_beta     72.84(3)
_cell_angle_gamma     69.71(3)
_cell_volume     744.8(3)
_cell_formula_units_Z     1
_cell_measurement_reflns_used     49370
_cell_measurement_theta_min     0.350
_cell_measurement_theta_max     33.679
_cell_measurement_temperature     220(2)
_exptl_crystal_description     'plate'
_exptl_crystal_colour     'violet'
_exptl_crystal_size_max     0.123
_exptl_crystal_size_mid     0.119
_exptl_crystal_size_min     0.043
_exptl_crystal_density_diffrn     1.354
_exptl_crystal_density_meas     ?
_exptl_crystal_density_method     ?
_exptl_crystal_F_000     327
_exptl_absorpt_coefficient_mu     0.627
_exptl_absorpt_correction_type     empirical
_exptl_absorpt_process_details
;
(<i>HKL3000sm Scalepack</i>; Otwinowski <i>et al.</i>,  2003)
;
_exptl_absorpt_correction_T_min     0.597
_exptl_absorpt_correction_T_max     1.000
_diffrn_ambient_temperature     220(2)
_diffrn_source     'PLSII 2D bending magnet'
_diffrn_radiation_type     synchrotron
_diffrn_radiation_wavelength     0.610
_diffrn_measurement_device_type     'Rayonix MX225HS CCD area detector'
_diffrn_measurement_method     'omega scan'
_diffrn_detector_area_resol_mean     ?
_diffrn_reflns_number     8262
_diffrn_reflns_av_R_equivalents     0.0194
_diffrn_reflns_av_unetI/netI     0.0250
_diffrn_reflns_theta_min     1.769
_diffrn_reflns_theta_max     24.996
_diffrn_reflns_theta_full     21.469
_diffrn_measured_fraction_theta_max     0.998
_diffrn_measured_fraction_theta_full     0.997
_diffrn_reflns_limit_h_min     -11
_diffrn_reflns_limit_h_max     11
_diffrn_reflns_limit_k_min     -13
_diffrn_reflns_limit_k_max     13
_diffrn_reflns_limit_l_min     -14
_diffrn_reflns_limit_l_max     14
_refine_special_details     ?
_reflns_number_total     4141
_reflns_number_gt     4013
_reflns_threshold_expression     'I > 2\s(I)'
_refine_ls_structure_factor_coef     Fsqd
_refine_ls_matrix_type     full
_refine_ls_R_factor_all     0.0390
_refine_ls_R_factor_gt     0.0386
_refine_ls_wR_factor_gt     0.1081
_refine_ls_wR_factor_ref     0.1086
_refine_ls_goodness_of_fit_ref     1.097
_refine_ls_restrained_S_all     1.099
_refine_ls_number_reflns     4141
_refine_ls_number_parameters     179
_refine_ls_number_restraints     9
_refine_ls_hydrogen_treatment     mixed
_refine_ls_weighting_scheme     calc
_refine_ls_weighting_details
              'w=1/[\s^2^(Fo^2^)+(0.0740P)^2^+0.2905P] where P=(Fo^2^+2Fc^2^)/3'
_atom_sites_solution_hydrogens     mixed
_atom_sites_solution_primary     ?
_atom_sites_solution_secondary     ?
_refine_ls_shift/su_max     0.000
_refine_ls_shift/su_mean     0.000
_refine_diff_density_max     0.863
_refine_diff_density_min     -0.882
_refine_ls_extinction_method     none
_refine_ls_extinction_coef     .
loop_
    _atom_type_symbol
    _atom_type_description
    _atom_type_scat_dispersion_real
    _atom_type_scat_dispersion_imag
    _atom_type_scat_source
    'C' 'C' 0.0019 0.0011
                         'International Tables Vol C Tables 4.2.6.8 and 6.1.1.4'
    'H' 'H' 0.0000 0.0000
                         'International Tables Vol C Tables 4.2.6.8 and 6.1.1.4'
    'N' 'N' 0.0040 0.0024
                         'International Tables Vol C Tables 4.2.6.8 and 6.1.1.4'
    'O' 'O' 0.0074 0.0043
                         'International Tables Vol C Tables 4.2.6.8 and 6.1.1.4'
    'Cl' 'Cl' 0.1166 0.1176
                         'International Tables Vol C Tables 4.2.6.8 and 6.1.1.4'
    'Cu' 'Cu' 0.3373 0.9674
                         'International Tables Vol C Tables 4.2.6.8 and 6.1.1.4'
_computing_data_collection
;
<i>PAL BL2D-SMDC</i> (Shin <i>et al.</i>,  2016)
;
_computing_cell_refinement
;
<i>HKL3000sm</i> (Otwinowski <i>et al.</i>,  2003)
;
_computing_data_reduction
;
<i>HKL3000sm</i> (Otwinowski <i>et al.</i>,  2003)
;
_computing_structure_solution
;
<i>SHELXT2018</i> (Sheldrick, 2015a)
;
_computing_structure_refinement
;
<i>SHELXL2018</i> (Sheldrick, 2015b)
;
_computing_molecular_graphics
;
<i>DIAMOND</i> (Putz & Brandenburg, 2014)
;
_computing_publication_material
;
<i>publCIF</i> (Westrip, 2010)
;
loop_
    _atom_site_type_symbol
    _atom_site_label
    _atom_site_fract_x
    _atom_site_fract_y
    _atom_site_fract_z
    _atom_site_U_iso_or_equiv
    _atom_site_adp_type
    _atom_site_calc_flag
    _atom_site_occupancy
    _atom_site_disorder_assembly
    _atom_site_disorder_group
    Cu Cu1 0.500000 0.500000 0.500000 0.01142(9) Uani d 1 . .
    N N1 0.51043(14) 0.55835(11) 0.67558(11) 0.01005(19) Uani d 1 . .
    H H1 0.615585 0.595592 0.652199 0.012 Uiso calc 1 . .
    N N2 0.31184(14) 0.69854(11) 0.49340(11) 0.00997(19) Uani d 1 . .
    H H2 0.191904 0.681599 0.531917 0.012 Uiso calc 1 . .
    C C1 0.71839(18) 0.32162(13) 0.73164(14) 0.0148(2) Uani d 1 . .
    H H1A 0.755423 0.264611 0.810137 0.018 Uiso calc 1 . .
    H H1B 0.816429 0.361734 0.682545 0.018 Uiso calc 1 . .
    C C2 0.5438(2) 0.44417(14) 0.78296(13) 0.0167(2) Uani d 1 . .
    H H2A 0.438576 0.408346 0.814450 0.020 Uiso calc 1 . .
    H H2B 0.554800 0.483575 0.860014 0.020 Uiso calc 1 . .
    C C3 0.34162(16) 0.68194(12) 0.72187(12) 0.0110(2) Uani d 1 . .
    H H3 0.233945 0.647336 0.753181 0.013 Uiso calc 1 . .
    C C4 0.3491(2) 0.75727(15) 0.83728(14) 0.0188(3) Uani d 1 . .
    H H4A 0.352331 0.692132 0.917871 0.023 Uiso calc 1 . .
    H H4B 0.461760 0.783661 0.810983 0.023 Uiso calc 1 . .
    C C5 0.1815(2) 0.89088(16) 0.87053(16) 0.0224(3) Uani d 1 . .
    H H5A 0.069628 0.863517 0.904981 0.027 Uiso calc 1 . .
    H H5B 0.191875 0.939817 0.941531 0.027 Uiso calc 1 . .
    C C6 0.1665(2) 0.99167(15) 0.74592(16) 0.0209(3) Uani d 1 . .
    H H6A 0.273938 1.024974 0.715722 0.025 Uiso calc 1 . .
    H H6B 0.056173 1.074922 0.769256 0.025 Uiso calc 1 . .
    C C7 0.15596(18) 0.91777(14) 0.63083(15) 0.0166(3) Uani d 1 . .
    H H7A 0.042053 0.893014 0.657577 0.020 Uiso calc 1 . .
    H H7B 0.153337 0.983052 0.550302 0.020 Uiso calc 1 . .
    C C8 0.32144(16) 0.78275(12) 0.59713(12) 0.0103(2) Uani d 1 . .
    H H8 0.434051 0.810898 0.561857 0.012 Uiso calc 1 . .
    C C9 0.29426(17) 0.77801(12) 0.36087(13) 0.0123(2) Uani d 1 . .
    H H9 0.175786 0.856733 0.379043 0.015 Uiso calc 1 . .
    C C10 0.4461(2) 0.84486(16) 0.29985(15) 0.0206(3) Uani d 1 . .
    H H10A 0.565865 0.770339 0.290927 0.025 Uiso calc 1 . .
    H H10B 0.436977 0.913687 0.361642 0.025 Uiso calc 1 . .
    C C11 0.4366(3) 0.9202(2) 0.16157(18) 0.0339(4) Uani d 1 . .
    H H11A 0.471172 0.849892 0.095303 0.051 Uiso calc 1 . .
    H H11B 0.520561 0.975525 0.135068 0.051 Uiso calc 1 . .
    H H11C 0.312058 0.982978 0.166352 0.051 Uiso calc 1 . .
    Cl Cl1 0.85009(5) 0.71364(5) 0.60787(4) 0.02792(11) Uani d 1 . .
    O O1 0.81875(19) 0.57072(14) 0.37263(14) 0.0307(3) Uani d 1 . .
    H H1O1 0.919(2) 0.4892(16) 0.370(3) 0.037 Uiso d 1 . .
    H H2O1 0.823(3) 0.628(2) 0.433(2) 0.037 Uiso d 1 . .
    O O2 0.9753(3) 0.6599(2) 0.09693(19) 0.0573(5) Uani d 1 . .
    H H1O2 0.919(4) 0.641(4) 0.1865(13) 0.069 Uiso d 1 . .
    H H2O2 0.897(4) 0.678(4) 0.041(2) 0.069 Uiso d 1 . .
    O O3 0.7816(3) 0.6189(3) -0.06985(19) 0.0642(6) Uani d 1 . .
    H H1O3 0.813(5) 0.665(3) -0.154(2) 0.077 Uiso d 1 . .
    H H2O3 0.855(4) 0.5235(15) -0.068(3) 0.077 Uiso d 1 . .
loop_
    _atom_site_aniso_label
    _atom_site_aniso_U_11
    _atom_site_aniso_U_22
    _atom_site_aniso_U_33
    _atom_site_aniso_U_12
    _atom_site_aniso_U_13
    _atom_site_aniso_U_23
    Cu1 0.01753(13) 0.00598(12) 0.00936(12) 0.00037(8) -0.00540(8) -0.00249(7)
    N1 0.0121(4) 0.0065(4) 0.0101(4) 0.0000(3) -0.0032(3) -0.0025(3)
    N2 0.0125(4) 0.0069(4) 0.0112(5) -0.0020(3) -0.0045(4) -0.0025(3)
    C1 0.0184(6) 0.0116(5) 0.0161(6) -0.0007(4) -0.0110(5) -0.0022(4)
    C2 0.0239(6) 0.0112(5) 0.0110(5) 0.0002(5) -0.0055(5) -0.0009(4)
    C3 0.0113(5) 0.0086(5) 0.0113(5) -0.0002(4) -0.0021(4) -0.0038(4)
    C4 0.0223(6) 0.0163(6) 0.0152(6) 0.0024(5) -0.0066(5) -0.0101(5)
    C5 0.0214(6) 0.0199(6) 0.0207(7) 0.0029(5) -0.0029(5) -0.0139(5)
    C6 0.0216(6) 0.0119(6) 0.0291(7) 0.0025(5) -0.0105(5) -0.0120(5)
    C7 0.0156(6) 0.0098(5) 0.0232(6) 0.0033(4) -0.0087(5) -0.0079(5)
    C8 0.0114(5) 0.0068(5) 0.0128(5) -0.0005(4) -0.0043(4) -0.0038(4)
    C9 0.0155(5) 0.0078(5) 0.0135(5) -0.0003(4) -0.0077(4) -0.0004(4)
    C10 0.0295(7) 0.0207(6) 0.0173(6) -0.0149(6) -0.0095(5) 0.0054(5)
    C11 0.0573(11) 0.0326(9) 0.0209(7) -0.0262(8) -0.0163(7) 0.0126(6)
    Cl1 0.02403(19) 0.0315(2) 0.0321(2) -0.01328(15) -0.00442(15) -0.00825(16)
    O1 0.0371(7) 0.0302(6) 0.0299(6) -0.0124(5) -0.0141(5) -0.0017(5)
    O2 0.0797(13) 0.0716(12) 0.0341(8) -0.0444(11) -0.0144(8) 0.0048(8)
    O3 0.0475(10) 0.1017(17) 0.0319(8) -0.0083(10) -0.0118(7) -0.0040(9)
_geom_special_details
;
 All esds (except the esd in the dihedral angle between two l.s. planes)
 are estimated using the full covariance matrix.  The cell esds are taken
 into account individually in the estimation of esds in distances, angles
 and torsion angles; correlations between esds in cell parameters are only
 used when they are defined by crystal symmetry.  An approximate (isotropic)
 treatment of cell esds is used for estimating esds involving l.s. planes.
;
loop_
    _geom_bond_atom_site_label_1
    _geom_bond_atom_site_label_2
    _geom_bond_site_symmetry_2
    _geom_bond_distance
    _geom_bond_publ_flag
    Cu1 N1 2_666 2.0240(11) ?
    Cu1 N1 . 2.0240(11) ?
    Cu1 N2 . 2.0441(13) ?
    Cu1 N2 2_666 2.0441(13) ?
    Cu1 O1 2_666 2.7866(16) ?
    Cu1 O1 . 2.7866(16) ?
    N1 C2 . 1.4826(17) ?
    N1 C3 . 1.4932(16) ?
    N1 H1 . 0.9900 ?
    N2 C8 . 1.4958(15) ?
    N2 C9 . 1.4983(16) ?
    N2 H2 . 0.9900 ?
    C1 C2 . 1.5217(19) ?
    C1 C9 2_666 1.5295(17) ?
    C1 H1A . 0.9800 ?
    C1 H1B . 0.9800 ?
    C2 H2A . 0.9800 ?
    C2 H2B . 0.9800 ?
    C3 C8 . 1.5272(18) ?
    C3 C4 . 1.5315(18) ?
    C3 H3 . 0.9900 ?
    C4 C5 . 1.528(2) ?
    C4 H4A . 0.9800 ?
    C4 H4B . 0.9800 ?
    C5 C6 . 1.521(2) ?
    C5 H5A . 0.9800 ?
    C5 H5B . 0.9800 ?
    C6 C7 . 1.5310(19) ?
    C6 H6A . 0.9800 ?
    C6 H6B . 0.9800 ?
    C7 C8 . 1.5288(18) ?
    C7 H7A . 0.9800 ?
    C7 H7B . 0.9800 ?
    C8 H8 . 0.9900 ?
    C9 C10 . 1.5216(19) ?
    C9 H9 . 0.9900 ?
    C10 C11 . 1.525(2) ?
    C10 H10A . 0.9800 ?
    C10 H10B . 0.9800 ?
    C11 H11A . 0.9700 ?
    C11 H11B . 0.9700 ?
    C11 H11C . 0.9700 ?
    O1 H1O1 . 0.924(9) ?
    O1 H2O1 . 0.928(9) ?
    O2 H1O2 . 0.927(10) ?
    O2 H2O2 . 0.931(10) ?
    O3 H1O3 . 0.931(10) ?
    O3 H2O3 . 0.934(10) ?
loop_
    _geom_angle_atom_site_label_1
    _geom_angle_atom_site_label_2
    _geom_angle_atom_site_label_3
    _geom_angle_site_symmetry_1
    _geom_angle_site_symmetry_3
    _geom_angle
    _geom_angle_publ_flag
    N1 Cu1 N1 2_666 . 180.0 ?
    N1 Cu1 N2 2_666 . 95.42(5) ?
    N1 Cu1 N2 . . 84.58(5) ?
    N1 Cu1 N2 2_666 2_666 84.58(5) ?
    N1 Cu1 N2 . 2_666 95.42(5) ?
    N2 Cu1 N2 . 2_666 180.0 ?
    N1 Cu1 O1 2_666 2_666 88.11(5) ?
    N1 Cu1 O1 . 2_666 91.89(5) ?
    N2 Cu1 O1 . 2_666 81.60(5) ?
    N2 Cu1 O1 2_666 2_666 98.40(5) ?
    N1 Cu1 O1 2_666 . 91.89(5) ?
    N1 Cu1 O1 . . 88.11(5) ?
    N2 Cu1 O1 . . 98.40(5) ?
    N2 Cu1 O1 2_666 . 81.60(5) ?
    O1 Cu1 O1 2_666 . 180.00(5) ?
    C2 N1 C3 . . 113.32(10) ?
    C2 N1 Cu1 . . 116.78(8) ?
    C3 N1 Cu1 . . 107.51(8) ?
    C2 N1 H1 . . 106.2 ?
    C3 N1 H1 . . 106.2 ?
    Cu1 N1 H1 . . 106.2 ?
    C8 N2 C9 . . 115.20(9) ?
    C8 N2 Cu1 . . 107.77(8) ?
    C9 N2 Cu1 . . 120.89(8) ?
    C8 N2 H2 . . 103.6 ?
    C9 N2 H2 . . 103.6 ?
    Cu1 N2 H2 . . 103.6 ?
    C2 C1 C9 . 2_666 116.20(11) ?
    C2 C1 H1A . . 108.2 ?
    C9 C1 H1A 2_666 . 108.2 ?
    C2 C1 H1B . . 108.2 ?
    C9 C1 H1B 2_666 . 108.2 ?
    H1A C1 H1B . . 107.4 ?
    N1 C2 C1 . . 111.40(11) ?
    N1 C2 H2A . . 109.3 ?
    C1 C2 H2A . . 109.3 ?
    N1 C2 H2B . . 109.3 ?
    C1 C2 H2B . . 109.3 ?
    H2A C2 H2B . . 108.0 ?
    N1 C3 C8 . . 106.11(10) ?
    N1 C3 C4 . . 113.33(10) ?
    C8 C3 C4 . . 111.49(10) ?
    N1 C3 H3 . . 108.6 ?
    C8 C3 H3 . . 108.6 ?
    C4 C3 H3 . . 108.6 ?
    C5 C4 C3 . . 110.76(12) ?
    C5 C4 H4A . . 109.5 ?
    C3 C4 H4A . . 109.5 ?
    C5 C4 H4B . . 109.5 ?
    C3 C4 H4B . . 109.5 ?
    H4A C4 H4B . . 108.1 ?
    C6 C5 C4 . . 111.05(12) ?
    C6 C5 H5A . . 109.4 ?
    C4 C5 H5A . . 109.4 ?
    C6 C5 H5B . . 109.4 ?
    C4 C5 H5B . . 109.4 ?
    H5A C5 H5B . . 108.0 ?
    C5 C6 C7 . . 111.09(12) ?
    C5 C6 H6A . . 109.4 ?
    C7 C6 H6A . . 109.4 ?
    C5 C6 H6B . . 109.4 ?
    C7 C6 H6B . . 109.4 ?
    H6A C6 H6B . . 108.0 ?
    C8 C7 C6 . . 110.69(11) ?
    C8 C7 H7A . . 109.5 ?
    C6 C7 H7A . . 109.5 ?
    C8 C7 H7B . . 109.5 ?
    C6 C7 H7B . . 109.5 ?
    H7A C7 H7B . . 108.1 ?
    N2 C8 C3 . . 106.51(9) ?
    N2 C8 C7 . . 113.49(10) ?
    C3 C8 C7 . . 111.87(11) ?
    N2 C8 H8 . . 108.3 ?
    C3 C8 H8 . . 108.3 ?
    C7 C8 H8 . . 108.3 ?
    N2 C9 C10 . . 111.93(10) ?
    N2 C9 C1 . 2_666 108.49(10) ?
    C10 C9 C1 . 2_666 114.34(11) ?
    N2 C9 H9 . . 107.2 ?
    C10 C9 H9 . . 107.2 ?
    C1 C9 H9 2_666 . 107.2 ?
    C9 C10 C11 . . 112.89(13) ?
    C9 C10 H10A . . 109.0 ?
    C11 C10 H10A . . 109.0 ?
    C9 C10 H10B . . 109.0 ?
    C11 C10 H10B . . 109.0 ?
    H10A C10 H10B . . 107.8 ?
    C10 C11 H11A . . 109.5 ?
    C10 C11 H11B . . 109.5 ?
    H11A C11 H11B . . 109.5 ?
    C10 C11 H11C . . 109.5 ?
    H11A C11 H11C . . 109.5 ?
    H11B C11 H11C . . 109.5 ?
    Cu1 O1 H1O1 . . 108.4(16) ?
    Cu1 O1 H2O1 . . 103.4(16) ?
    H1O1 O1 H2O1 . . 106.2(16) ?
    H1O2 O2 H2O2 . . 113(2) ?
    H1O3 O3 H2O3 . . 111(2) ?
loop_
    _geom_torsion_atom_site_label_1
    _geom_torsion_atom_site_label_2
    _geom_torsion_atom_site_label_3
    _geom_torsion_atom_site_label_4
    _geom_torsion_site_symmetry_1
    _geom_torsion_site_symmetry_2
    _geom_torsion_site_symmetry_3
    _geom_torsion_site_symmetry_4
    _geom_torsion
    _geom_torsion_publ_flag
    C3 N1 C2 C1 . . . . -179.24(10) ?
    Cu1 N1 C2 C1 . . . . 54.98(13) ?
    C9 C1 C2 N1 2_666 . . . -75.35(15) ?
    C2 N1 C3 C8 . . . . -175.98(10) ?
    Cu1 N1 C3 C8 . . . . -45.40(10) ?
    C2 N1 C3 C4 . . . . 61.34(14) ?
    Cu1 N1 C3 C4 . . . . -168.07(9) ?
    N1 C3 C4 C5 . . . . 174.44(11) ?
    C8 C3 C4 C5 . . . . 54.79(16) ?
    C3 C4 C5 C6 . . . . -56.45(16) ?
    C4 C5 C6 C7 . . . . 57.37(16) ?
    C5 C6 C7 C8 . . . . -56.05(16) ?
    C9 N2 C8 C3 . . . . -179.19(9) ?
    Cu1 N2 C8 C3 . . . . -40.90(10) ?
    C9 N2 C8 C7 . . . . 57.28(14) ?
    Cu1 N2 C8 C7 . . . . -164.43(9) ?
    N1 C3 C8 N2 . . . . 57.32(12) ?
    C4 C3 C8 N2 . . . . -178.85(10) ?
    N1 C3 C8 C7 . . . . -178.14(10) ?
    C4 C3 C8 C7 . . . . -54.31(14) ?
    C6 C7 C8 N2 . . . . 175.13(11) ?
    C6 C7 C8 C3 . . . . 54.58(15) ?
    C8 N2 C9 C10 . . . . 54.25(14) ?
    Cu1 N2 C9 C10 . . . . -78.16(12) ?
    C8 N2 C9 C1 . . . 2_666 -178.65(10) ?
    Cu1 N2 C9 C1 . . . 2_666 48.93(12) ?
    N2 C9 C10 C11 . . . . 177.17(13) ?
    C1 C9 C10 C11 2_666 . . . 53.30(17) ?
loop_
    _geom_hbond_atom_site_label_D
    _geom_hbond_atom_site_label_H
    _geom_hbond_atom_site_label_A
    _geom_hbond_site_symmetry_A
    _geom_hbond_distance_DH
    _geom_hbond_distance_HA
    _geom_hbond_distance_DA
    _geom_hbond_angle_DHA
    _geom_hbond_publ_flag
    N1 H1 Cl1 . 0.99 2.45 3.4383(14) 173.1 yes
    N2 H2 Cl1 1_455 0.99 2.54 3.4962(14) 163.3 yes
    O1 H1O1 Cl1 2_766 0.924(9) 2.261(10) 3.1799(19) 173(2) yes
    O1 H2O1 Cl1 . 0.928(9) 2.209(12) 3.1153(15) 166(2) yes
    O2 H1O2 O1 . 0.927(10) 1.981(11) 2.902(2) 172(3) yes
    O2 H2O2 O3 . 0.931(10) 1.936(19) 2.794(3) 152(3) yes
    O3 H1O3 Cl1 1_554 0.931(10) 2.389(18) 3.266(2) 157(3) yes
    O3 H2O3 O2 2_765 0.934(10) 1.871(13) 2.796(4) 170(3) yes
_shelx_space_group_comment
;
The symmetry employed for this shelxl refinement is uniquely defined
by the following loop, which should always be used as a source of
symmetry information in preference to the above space-group names.
They are only intended as comments.
;
_shelx_estimated_absorpt_T_min     0.927
_shelx_estimated_absorpt_T_max     0.974
_shelx_hkl_file
;
   0   0   1 3395.64   87.67
   0   0   2   99.74    2.66
   0   0  -2   99.00    2.75
   0   0   3   14.36    0.59
   0   0  -3   13.80    0.38
   0   0   4  612.49   15.15
   0   0  -4  732.91   14.75
   0   0   5  424.96   11.07
   0   0  -5  510.97   10.96
   0   0   6   86.37    2.50
   0   0  -6   85.27    3.00
   0   0   7  664.33   17.53
   0   0  -7  621.18   17.06
   0   0  -8  857.41   23.10
   0   0   9  988.40   25.25
   0   0  -9 1012.43   25.64
   0   0  10  259.29    7.52
   0   0 -10  253.68    7.63
   0   0  11   73.42    2.70
   0   0 -11   80.02    3.47
   0   0  12   73.09    2.59
   0   0 -12   77.03    2.84
   0   0  13   11.53    1.24
   0   0 -13   11.43    1.17
   0   0  14   54.58    2.43
   0   0 -14   54.47    3.56
   0   0  15   31.58    2.00
   0   0 -15   34.64    3.02
   0   0  16   13.62    1.76
   0   0 -16   12.42    2.30
   0   0  17   47.04    3.04
   0   0 -17   39.42    3.04
   0   1 -17   14.27    2.27
   0  -1  17   12.90    1.89
   0   1 -16    1.01    1.30
   0  -1  16    1.26    1.24
   0   1 -15    1.06    1.19
   0  -1  15   -0.13    0.95
   0   1 -14   89.56    3.47
   0  -1  14   87.47    3.20
   0   1 -13  120.97    4.26
   0  -1  13  126.42    4.97
   0   1 -12  246.41   10.06
   0  -1  12  245.04    7.47
   0   1 -11  125.85    6.42
   0  -1  11  114.39    4.30
   0   1 -10  242.83    7.02
   0  -1  10  249.68    7.41
   0   1  -9   35.63    1.53
   0  -1   9   37.52    1.46
   0   1  -8   35.90    1.44
   0  -1   8   31.63    1.24
   0   1  -7  380.43   10.63
   0  -1   7  321.37   11.50
   0   1  -6    1.13    0.40
   0  -1   6    1.10    0.32
   0   1  -5  391.42   10.80
   0  -1   5  387.75   10.76
   0   1  -4 1239.27   31.04
   0  -1   4 1205.90   29.56
   0   1  -3 1496.17   37.45
   0  -1   3 1534.57   36.74
   0   1  -2 2474.55   58.03
   0  -1   2 2485.30   83.42
   0   1  -1 2129.22   37.21
   0  -1   1 2123.17   36.38
   0   1   0 2281.66   48.46
   0  -1   0 2308.34   59.24
   0   1   1  339.87    6.21
   0  -1  -1  334.02    6.01
   0   1   2  260.50    4.70
   0  -1  -2  268.04    5.58
   0   1   3  692.39   12.67
   0  -1  -3  684.99   12.60
   0   1   4   33.72    0.90
   0  -1  -4   34.82    0.92
   0   1   5  774.38   13.95
   0  -1  -5  779.57   14.05
   0   1   6  614.47   13.30
   0  -1  -6  591.49   15.56
   0   1   7 1848.55   31.94
   0  -1  -7 1842.38   37.50
   0   1   8  737.78   15.60
   0  -1  -8  745.20   15.94
   0   1   9  254.40    5.13
   0  -1  -9  244.75    5.15
   0   1  10  288.28    8.75
   0   1  11   63.79    2.56
   0  -1 -11   79.48    2.27
   0   1  12    0.68    0.41
   0  -1 -12    0.52    0.76
   0   1  13    8.96    1.26
   0  -1 -13    7.83    1.55
   0   1  14   29.89    1.89
   0  -1 -14   28.65    1.87
   0   1  15   40.07    2.36
   0  -1 -15   31.92    2.27
   0   1  16   64.20    2.88
   0  -1 -16   66.74    3.62
   0   1  17  114.28    5.33
   0  -1 -17  108.13    5.06
   0   2 -17   15.83    1.93
   0  -2  17   13.75    1.64
   0   2 -16   37.48    3.26
   0  -2  16   42.65    4.26
   0   2 -15   24.40    2.07
   0   2 -14   15.74    1.51
   0  -2  14   17.71    1.44
   0   2 -13   49.23    2.56
   0  -2  13   48.03    2.07
   0   2 -12  115.68    6.93
   0  -2  12  108.11    5.78
   0   2 -11   42.68    2.05
   0  -2  11   39.51    1.76
   0   2 -10    6.06    0.88
   0  -2  10    5.49    0.70
   0   2  -9  133.64    6.17
   0  -2   9  121.96    3.71
   0   2  -8    3.27    0.49
   0  -2   8    3.26    0.50
   0   2  -7  813.14   20.78
   0  -2   7  821.98   21.34
   0   2  -6  648.10   22.89
   0  -2   6  640.49   22.91
   0   2  -5  551.66   15.67
   0  -2   5  551.35   14.74
   0   2  -4  264.44    7.61
   0  -2   4  400.89   10.62
   0   2  -3  213.46    6.30
   0  -2   3  251.07    5.78
   0   2  -2  218.45    5.31
   0  -2   2  215.62    4.98
   0   2  -1    4.23    0.16
   0  -2   1    4.35    0.18
   0   2   0   65.57    1.67
   0  -2   0   65.14    1.71
   0   2   1   22.38    0.72
   0  -2  -1   21.50    0.65
   0   2   2   76.47    1.75
   0  -2  -2   74.51    1.67
   0   2   3  782.64   13.80
   0  -2  -3  761.66   13.71
   0   2   4 2173.66   37.28
   0  -2  -4 2220.44   76.82
   0   2   5  499.58   10.80
   0  -2  -5  484.72    9.07
   0   2   6  557.49   11.88
   0  -2  -6  566.14   12.29
   0   2   7  121.62    2.68
   0  -2  -7  122.14    2.75
   0   2   8  227.42    4.53
   0  -2  -8  232.71    5.45
   0   2   9    4.88    0.32
   0  -2  -9    4.61    0.36
   0   2  10    8.04    0.45
   0  -2 -10    7.41    0.50
   0   2  11  151.98    4.30
   0  -2 -11  150.75    4.30
   0   2  12    8.06    0.54
   0  -2 -12    9.16    0.77
   0   2  13   20.48    0.97
   0  -2 -13   22.11    1.87
   0   2  14   79.89    3.22
   0  -2 -14   81.10    3.44
   0   2  15   41.94    2.07
   0  -2 -15   44.48    2.29
   0   2  16   73.77    3.42
   0  -2 -16   74.22    3.92
   0   2  17   36.80    2.84
   0  -2 -17   38.42    2.90
   0   3 -17   28.18    2.68
   0  -3  17   28.74    2.77
   0   3 -16   20.82    1.85
   0  -3  16   26.29    1.69
   0   3 -15   28.95    1.84
   0  -3  15   28.43    2.36
   0   3 -14  110.59    4.61
   0  -3  14  117.70    4.80
   0   3 -13    0.23    0.90
   0  -3  13    0.59    0.79
   0   3 -12    4.86    0.92
   0  -3  12    4.39    0.83
   0   3 -11   79.68    2.92
   0  -3  11   70.81    4.88
   0   3 -10   11.26    0.88
   0  -3  10    9.28    0.83
   0   3  -9   12.70    1.04
   0  -3   9   13.60    0.83
   0   3  -8  293.46   11.93
   0  -3   8  290.37    7.86
   0   3  -7  493.16   18.26
   0  -3   7  483.69   12.49
   0   3  -6 1797.55   60.53
   0  -3   6 1799.86   43.71
   0   3  -5  193.34    6.14
   0  -3   5  136.70    4.52
   0   3  -4  736.51   16.10
   0  -3   4  679.43   18.39
   0   3  -3   31.40    0.86
   0  -3   3   29.94    0.95
   0   3  -2   57.36    1.42
   0  -3   2   57.51    1.42
   0   3  -1   21.65    0.63
   0  -3   1   21.05    0.65
   0   3   0  168.24    4.21
   0  -3   0  170.82    5.16
   0   3   1 1638.38   32.16
   0  -3  -1 1680.23   33.47
   0   3   2  519.02    9.93
   0  -3  -2  516.71    9.82
   0   3   3  426.18    8.19
   0  -3  -3  426.78    8.12
   0   3   4 1448.36   24.98
   0  -3  -4 1442.25   24.65
   0   3   5   24.35    0.70
   0  -3  -5   23.70    0.90
   0   3   6  453.59    8.64
   0  -3  -6  449.88    8.60
   0   3   7    7.72    0.36
   0  -3  -7    7.67    0.36
   0   3   8  153.22    3.40
   0  -3  -8  146.31    3.26
   0   3   9   52.97    2.02
   0  -3  -9   51.07    1.57
   0   3  10  175.96    5.72
   0  -3 -10  156.44    3.74
   0   3  11  401.01   10.53
   0  -3 -11  387.34   11.39
   0   3  12   93.71    2.41
   0  -3 -12   95.60    2.50
   0   3  13   59.06    1.76
   0  -3 -13   56.66    1.78
   0   3  14   10.56    0.86
   0  -3 -14   11.21    0.79
   0   3  15   41.42    2.03
   0  -3 -15   84.99    3.56
   0   3  16   17.27    1.64
   0  -3 -16   19.88    2.03
   0   3  17   19.22    1.66
   0  -3 -17   19.18    1.89
   0   4 -16    6.48    1.57
   0  -4  16    5.78    1.24
   0   4 -15   12.45    1.71
   0  -4  15   16.50    1.60
   0   4 -14   43.87    2.59
   0  -4  14   48.13    2.29
   0   4 -13  291.79   12.52
   0  -4  13  292.36    9.23
   0   4 -12  121.26    3.98
   0  -4  12  120.99    4.37
   0   4 -11    1.39    1.08
   0  -4  11    0.49    0.92
   0   4 -10   28.23    1.48
   0  -4  10   27.17    2.45
   0   4  -9  108.32    4.01
   0  -4   9   98.80    5.61
   0   4  -8  317.30    9.34
   0  -4   8  322.34    8.39
   0   4  -7  639.54   16.73
   0  -4   7  631.62   16.34
   0   4  -6 1036.57   26.09
   0  -4   6 1030.64   27.62
   0   4  -5    2.03    0.20
   0  -4   5    1.75    0.20
   0   4  -4  207.00    4.39
   0  -4   4  202.74    5.04
   0   4  -3  206.86    4.30
   0  -4   3  201.73    4.37
   0   4  -2  137.73    3.54
   0  -4   2  139.94    3.02
   0   4  -1  884.22   16.19
   0  -4   1  857.07   15.44
   0   4   0  590.11   10.94
   0  -4   0  580.64   12.20
   0   4   1 3527.54   67.55
   0  -4  -1 3475.07   81.69
   0   4   2 1845.70   31.76
   0  -4  -2 1839.59   37.03
   0   4   3  816.62   14.84
   0  -4  -3  835.10   15.08
   0   4   4  488.64    9.23
   0  -4  -4  487.67   10.69
   0   4   5  104.72    2.52
   0  -4  -5  103.64    2.43
   0   4   6    9.36    0.41
   0  -4  -6    9.68    0.45
   0   4   7    3.24    0.32
   0  -4  -7    2.93    0.34
   0   4   8  244.84    4.98
   0  -4  -8  244.73    5.02
   0   4   9  540.41   12.06
   0  -4  -9  535.10   10.87
   0   4  10  278.17    5.22
   0  -4 -10  272.99    7.05
   0   4  11  440.38   11.25
   0  -4 -11  407.40    8.58
   0   4  12  164.55    4.62
   0  -4 -12  165.53    4.30
   0   4  13   22.62    1.01
   0  -4 -13   21.99    1.19
   0   4  14    2.88    0.76
   0  -4 -14    2.81    0.74
   0   4  15   36.08    1.71
   0  -4 -15   42.16    2.72
   0   4  16    9.75    1.33
   0  -4 -16   10.36    1.55
   0   4  17   17.99    2.63
   0  -4 -17   19.07    2.18
   0   5 -16    6.64    3.00
   0  -5  16    8.28    2.66
   0   5 -15    5.07    1.51
   0  -5  15    2.79    1.03
   0   5 -14   37.61    3.02
   0  -5  14   43.22    3.72
   0   5 -13  213.88    7.07
   0  -5  13  225.28    7.27
   0   5 -12   81.49    3.71
   0  -5  12   86.62    3.58
   0   5 -11   76.91    3.00
   0  -5  11   77.64    3.20
   0   5 -10  149.28    5.11
   0  -5  10  146.45    4.93
   0   5  -9  152.26    5.45
   0  -5   9  150.90    4.86
   0   5  -8  177.24    7.95
   0  -5   8  203.65    7.04
   0   5  -7   60.41    2.09
   0  -5   7   70.10    1.85
   0   5  -6  470.86    9.01
   0  -5   6  466.49    9.03
   0   5  -5  262.44    5.52
   0  -5   5  259.35    7.27
   0   5  -4   32.93    1.15
   0  -5   4   32.44    1.01
   0   5  -3 1022.65   18.77
   0  -5   3  983.69   18.05
   0   5  -2 1135.18   20.75
   0  -5   2 1127.68   20.19
   0   5  -1 1240.66   21.72
   0  -5   1 1217.50   30.70
   0   5   0 1272.47   22.33
   0  -5   0 1239.83   21.72
   0   5   1  298.00    7.02
   0  -5  -1  285.22    5.79
   0   5   2  179.92    4.68
   0  -5  -2  176.30    4.23
   0   5   3  328.28    6.35
   0  -5  -3  316.89    6.24
   0   5   4  274.71    5.49
   0  -5  -4  271.38    5.22
   0   5   5  434.68    8.28
   0  -5  -5  433.60    9.63
   0   5   6  103.25    2.34
   0  -5  -6  102.10    2.38
   0   5   7   96.90    2.14
   0  -5  -7   98.44    2.27
   0   5   8  904.61   19.87
   0  -5  -8  940.16   19.13
   0   5   9  657.28   12.20
   0  -5  -9  639.29   12.02
   0   5  10  255.78    4.68
   0  -5 -10  240.90    5.54
   0   5  11  106.63    2.72
   0  -5 -11  107.14    3.40
   0   5  12    0.76    0.59
   0  -5 -12    0.79    0.68
   0   5  13    0.22    0.58
   0  -5 -13   -0.09    0.63
   0   5  14   60.41    2.11
   0  -5 -14   63.21    2.30
   0   5  15   50.67    2.14
   0  -5 -15   58.82    2.66
   0   5  16   39.82    2.72
   0  -5 -16   44.82    2.84
   0   5  17   40.45    2.41
   0  -5 -17   46.10    2.99
   0   6 -16    7.81    1.84
   0  -6  16    7.43    1.39
   0   6 -15    0.99    1.69
   0  -6  15    0.85    1.67
   0   6 -14   34.28    2.52
   0  -6  14   35.72    2.20
   0   6 -13  122.11    4.43
   0  -6  13  120.29    4.32
   0   6 -12   24.98    1.89
   0  -6  12   23.54    1.53
   0   6 -11   30.57    2.52
   0  -6  11   33.72    2.90
   0   6 -10  155.16    4.79
   0  -6  10  152.32    4.77
   0   6  -9  118.76    4.19
   0  -6   9  112.35    3.53
   0   6  -8   53.50    1.73
   0  -6   8   54.05    1.64
   0   6  -7    1.03    0.43
   0  -6   7    0.54    0.29
   0   6  -6    1.12    0.34
   0  -6   6    0.50    0.23
   0   6  -5  429.51    8.33
   0  -6   5  431.67    8.33
   0   6  -4 1153.98   20.44
   0  -6   4 1129.53   20.21
   0   6  -3  693.61   12.72
   0  -6   3  683.21   12.78
   0   6  -2  692.37   18.71
   0  -6   2  688.23   12.90
   0   6  -1  303.14    5.97
   0  -6   1  290.92    5.69
   0   6   0   60.28    1.73
   0  -6   0   59.09    1.76
   0   6   1   27.53    0.92
   0  -6  -1   27.28    1.04
   0   6   2    2.79    0.41
   0  -6  -2    2.79    0.23
   0   6   3   46.71    1.22
   0  -6  -3   44.97    1.30
   0   6   4 1936.21   32.75
   0  -6  -4 1894.04   32.71
   0   6   5 2144.76   40.81
   0  -6  -5 2148.74   42.05
   0   6   6    4.53    0.36
   0  -6  -6    4.39    0.36
   0   6   7  103.75    3.00
   0  -6  -7  104.99    2.77
   0   6   8  221.92    4.44
   0  -6  -8  212.54    5.18
   0   6   9   84.16    2.34
   0  -6  -9   87.95    2.09
   0   6  10  158.87    3.31
   0  -6 -10  153.85    3.60
   0   6  11    3.49    0.77
   0  -6 -11    3.89    0.68
   0   6  12   90.13    2.38
   0  -6 -12   86.73    2.39
   0   6  13  181.65    4.80
   0  -6 -13  197.27    5.70
   0   6  14   40.61    1.75
   0  -6 -14   40.90    1.69
   0   6  15   46.80    1.87
   0  -6 -15   43.62    1.93
   0   6  16   48.17    2.95
   0  -6 -16   48.17    2.92
   0   6  17    8.62    1.42
   0  -6 -17   14.67    1.69
   0   7 -15   15.76    2.02
   0  -7  15   20.42    1.64
   0   7 -14   29.29    4.21
   0  -7  14   36.26    2.34
   0   7 -13   52.96    2.86
   0  -7  13   53.17    3.90
   0   7 -12   46.17    2.30
   0  -7  12   44.19    2.20
   0   7 -11    2.81    1.12
   0  -7  11    1.93    0.83
   0   7 -10    0.38    1.21
   0  -7  10    0.47    0.65
   0   7  -9   51.93    2.34
   0  -7   9   52.42    2.23
   0   7  -8   39.28    1.22
   0  -7   8   38.88    1.33
   0   7  -7  104.11    3.00
   0  -7   7  108.40    3.29
   0   7  -6  154.98    3.40
   0  -7   6  157.00    3.90
   0   7  -5  143.65    4.01
   0  -7   5  142.67    3.24
   0   7  -4   39.89    1.15
   0  -7   4   38.69    1.06
   0   7  -3  247.45    4.93
   0  -7   3  243.22    5.09
   0   7  -2  713.55   13.14
   0  -7   2  679.75   12.38
   0   7  -1   25.41    0.77
   0  -7   1   23.39    0.67
   0   7   0    1.04    0.29
   0  -7   0    0.50    0.23
   0   7   1   51.62    1.49
   0  -7  -1   48.01    1.69
   0   7   2   81.03    1.82
   0  -7  -2   76.33    1.87
   0   7   3  575.46   10.51
   0  -7  -3  563.91   12.20
   0   7   4  134.76    3.11
   0  -7  -4  140.68    3.62
   0   7   5  128.67    3.65
   0  -7  -5  122.90    3.24
   0   7   6  264.91    6.50
   0  -7  -6  256.11    5.33
   0   7   7   59.16    1.57
   0  -7  -7   56.73    1.62
   0   7   8   34.01    1.08
   0  -7  -8   34.01    1.08
   0   7   9   95.26    2.81
   0  -7  -9   93.28    2.48
   0   7  10    3.65    0.50
   0  -7 -10    4.50    0.61
   0   7  11    6.26    0.74
   0  -7 -11    5.79    0.70
   0   7  12  112.68    2.90
   0  -7 -12  113.96    3.49
   0   7  13   54.22    1.94
   0  -7 -13   57.62    1.96
   0   7  14   69.17    2.43
   0  -7 -14   69.55    2.43
   0   7  15   59.06    2.59
   0  -7 -15   67.26    3.13
   0   7  16    8.04    1.55
   0  -7 -16   10.09    1.67
   0   8 -15   10.33    2.12
   0  -8  15   14.52    1.78
   0   8 -14   16.21    2.21
   0  -8  14   19.54    1.64
   0   8 -13   13.80    1.80
   0  -8  13   16.21    1.37
   0   8 -12   56.70    3.04
   0  -8  12   63.09    2.63
   0   8 -11   64.08    3.31
   0  -8  11   70.36    2.74
   0   8 -10    1.87    1.04
   0  -8  10    1.48    0.76
   0   8  -9    5.27    0.52
   0  -8   9    5.45    0.49
   0   8  -8   26.54    1.01
   0  -8   8   24.94    1.10
   0   8  -7  110.61    3.08
   0  -8   7  107.41    2.59
   0   8  -6  210.82    5.78
   0  -8   6  201.95    4.32
   0   8  -5   91.43    2.75
   0  -8   5   96.93    2.54
   0   8  -4   42.88    1.46
   0  -8   4   44.28    1.30
   0   8  -3  192.75    4.80
   0  -8   3  183.21    4.39
   0   8  -2  201.73    4.17
   0  -8   2  190.66    3.92
   0   8  -1    2.50    0.31
   0  -8   1    2.02    0.38
   0   8   0    2.52    0.31
   0  -8   0    1.64    0.29
   0   8   1   18.89    0.97
   0  -8  -1   18.62    0.97
   0   8   2  323.01    6.53
   0  -8  -2  316.85    6.32
   0   8   3  554.14   12.25
   0  -8  -3  522.11   10.22
   0   8   4  153.72    3.31
   0  -8  -4  148.97    3.20
   0   8   5  166.03    3.90
   0  -8  -5  175.73    3.89
   0   8   6    4.97    0.50
   0  -8  -6    5.02    0.45
   0   8   7    5.40    0.49
   0  -8  -7    5.92    0.50
   0   8   8   71.85    2.54
   0  -8  -8   71.24    2.03
   0   8   9   55.71    1.57
   0  -8  -9   56.09    1.71
   0   8  10   20.80    1.01
   0  -8 -10   20.94    1.01
   0   8  11   51.64    2.05
   0  -8 -11   52.70    2.03
   0   8  12   71.06    2.54
   0  -8 -12   75.41    2.39
   0   8  13   31.60    1.67
   0  -8 -13   30.86    1.57
   0   8  14    7.09    1.42
   0  -8 -14    8.28    1.40
   0   8  15   20.75    1.57
   0  -8 -15   21.38    1.67
   0   8  16   13.82    3.17
   0  -8 -16    9.07    2.86
   0  -9  14   11.08    2.11
   0   9 -13   16.77    2.43
   0  -9  13   19.06    2.81
   0   9 -12   30.27    2.70
   0  -9  12   28.59    1.96
   0   9 -11   10.89    1.55
   0  -9  11    9.77    1.21
   0   9 -10  128.44    4.89
   0  -9  10  127.40    7.05
   0   9  -9  217.78    7.41
   0  -9   9  222.30    5.83
   0   9  -8   26.36    1.13
   0  -9   8   29.04    1.53
   0   9  -7  108.77    2.81
   0  -9   7  105.26    2.99
   0   9  -6  113.52    2.86
   0  -9   6  112.30    2.50
   0   9  -5   49.68    1.60
   0  -9   5   50.76    1.46
   0   9  -4  191.15    5.81
   0  -9   4  177.47    5.54
   0   9  -3   73.76    2.14
   0  -9   3   69.51    1.80
   0   9  -2  168.76    3.58
   0  -9   2  170.96    4.05
   0   9  -1  157.88    3.26
   0  -9   1  157.59    3.44
   0   9   0    1.39    0.32
   0  -9   0    1.08    0.34
   0   9   1  254.11    5.45
   0  -9  -1  242.59    5.88
   0   9   2 1047.68   18.95
   0  -9  -2 1027.22   18.98
   0   9   3  282.40    6.75
   0  -9  -3  269.94    5.65
   0   9   4   30.21    1.15
   0  -9  -4   29.92    1.03
   0   9   5   26.22    0.94
   0  -9  -5   25.61    0.94
   0   9   6   56.46    1.62
   0  -9  -6   54.70    1.58
   0   9   7   44.14    1.35
   0  -9  -7   44.25    1.40
   0   9   8   29.83    1.04
   0  -9  -8   30.81    1.15
   0   9   9  109.67    2.99
   0  -9  -9  114.14    3.13
   0   9  10  167.50    4.19
   0  -9 -10  170.42    3.92
   0   9  11  193.90    5.16
   0  -9 -11  202.63    4.91
   0   9  12   38.51    1.73
   0  -9 -12   40.76    1.84
   0   9  13    1.26    0.90
   0  -9 -13    1.37    1.08
   0   9  14   16.32    1.40
   0  -9 -14   20.17    1.73
   0   9  15   29.28    2.16
   0  -9 -15   34.01    1.96
   0  10 -13   11.75    2.20
   0 -10  13   17.42    1.78
   0  10 -12   12.78    1.62
   0 -10  12   17.11    1.62
   0  10 -11   43.06    2.54
   0 -10  11   46.44    2.39
   0  10 -10   81.10    5.20
   0 -10  10   87.77    3.76
   0  10  -9  259.81    6.91
   0 -10   9  304.85    8.69
   0  10  -8  384.39   10.00
   0 -10   8  318.47    9.00
   0  10  -7    3.00    0.70
   0 -10   7    3.81    0.56
   0  10  -6   17.44    0.99
   0 -10   6   18.59    0.90
   0  10  -5   31.60    1.39
   0 -10   5   29.11    1.08
   0  10  -4   60.08    2.16
   0 -10   4   62.91    1.76
   0  10  -3  288.77    5.85
   0 -10   3  279.86    6.19
   0  10  -2  583.13   13.69
   0 -10   2  580.01   10.76
   0  10  -1  382.30    7.70
   0 -10   1  370.04    7.65
   0  10   0  280.88    5.20
   0 -10   0  271.73    6.64
   0  10   1  244.14    4.75
   0 -10  -1  240.04    5.88
   0  10   2   52.43    1.62
   0 -10  -2   54.13    1.87
   0  10   3   22.94    1.12
   0 -10  -3   20.62    1.15
   0  10   4   87.94    2.75
   0 -10  -4   81.62    2.50
   0  10   5  138.07    3.74
   0 -10  -5  130.85    3.60
   0  10   6  233.09    4.70
   0 -10  -6  220.25    5.15
   0  10   7  248.93    5.22
   0 -10  -7  250.44    5.31
   0  10   8  319.18    6.15
   0 -10  -8  316.13    6.44
   0  10   9  161.80    3.72
   0 -10  -9  155.47    4.01
   0  10  10   14.04    1.15
   0 -10 -10   15.20    1.28
   0  10  11   12.15    1.22
   0 -10 -11   13.37    1.10
   0  10  12   54.34    2.11
   0 -10 -12   55.71    2.25
   0  10  13  160.22    4.30
   0 -10 -13  170.46    4.79
   0  10  14   63.39    2.70
   0 -10 -14   55.85    2.74
   0  10  15    7.41    2.75
   0 -10 -15    3.47    2.48
   0  11 -12   19.07    2.18
   0 -11  12   29.11    2.14
   0  11 -11   15.33    1.87
   0 -11  11   17.15    1.49
   0  11 -10   22.11    1.71
   0 -11  10   34.39    2.11
   0 -11   9   52.45    2.92
   0  11  -8   13.82    1.17
   0 -11   8   14.29    0.88
   0  11  -7    3.69    0.86
   0 -11   7    4.17    0.70
   0  11  -6   22.20    1.10
   0 -11   6   22.40    0.99
   0  11  -5  203.76    4.35
   0 -11   5  196.87    4.30
   0  11  -4  179.38    4.10
   0 -11   4  189.10    4.28
   0  11  -3  105.14    2.70
   0 -11   3  108.16    2.72
   0  11  -2  135.28    3.20
   0 -11   2  128.33    3.00
   0  11  -1  293.43    6.41
   0 -11   1  293.79    7.27
   0  11   0   88.46    2.32
   0 -11   0   86.68    2.25
   0  11   1   14.56    0.70
   0 -11  -1   17.08    1.03
   0  11   2   60.03    1.57
   0 -11  -2   58.48    1.94
   0  11   3   38.63    1.12
   0 -11  -3   34.19    1.21
   0  11   4  103.46    3.29
   0 -11  -4   99.81    2.66
   0  11   5  129.56    2.99
   0 -11  -5  130.04    3.17
   0  11   6  139.18    2.99
   0 -11  -6  139.61    3.62
   0  11   7  234.26    5.09
   0 -11  -7  235.81    5.58
   0  11   8  153.25    3.63
   0 -11  -8  154.41    3.63
   0  11   9  203.15    4.80
   0 -11  -9  209.72    4.68
   0  11  10   78.78    2.68
   0 -11 -10   81.73    2.48
   0  11  11    6.64    1.13
   0 -11 -11    6.51    1.35
   0  11  12   23.03    1.67
   0 -11 -12   23.21    1.57
   0  11  13  104.94    4.14
   0 -11 -13  101.59    3.81
   0  12 -11    0.18    2.18
   0  12 -10    1.30    1.89
   0 -12  10    1.40    2.07
   0  12  -9   20.50    1.71
   0 -12   9   20.69    1.58
   0  12  -8    7.97    0.97
   0 -12   8   12.07    1.17
   0  12  -7    0.56    0.86
   0 -12   7    0.43    0.70
   0  12  -6   19.49    1.19
   0 -12   6   21.39    1.08
   0  12  -5  153.40    4.39
   0 -12   5  160.83    4.88
   0  12  -4  195.94    4.70
   0 -12   4  203.74    4.55
   0  12  -3   48.39    2.36
   0 -12   3   48.31    1.51
   0  12  -2    5.47    0.79
   0 -12   2    4.52    0.65
   0  12  -1    0.95    0.59
   0 -12   1    1.10    0.52
   0  12   0   64.09    2.29
   0 -12   0   60.95    1.73
   0  12   1   41.22    1.58
   0 -12  -1   43.96    1.76
   0  12   2   23.54    1.22
   0 -12  -2   22.85    1.21
   0  12   3   84.64    2.61
   0 -12  -3   81.67    2.27
   0  12   4   59.20    1.91
   0 -12  -4   61.47    1.80
   0  12   5   82.86    3.45
   0 -12  -5   86.06    2.99
   0  12   6  153.85    3.54
   0 -12  -6  148.61    3.44
   0  12   7   18.53    1.15
   0 -12  -7   17.29    1.03
   0  12   8   68.93    2.20
   0 -12  -8   69.51    2.25
   0  12   9  125.33    4.41
   0 -12  -9  134.29    3.76
   0  12  10    8.04    1.06
   0 -12 -10    8.22    1.06
   0  12  11    6.66    1.08
   0 -12 -11    6.57    1.13
   0  13  -9   10.42    2.02
   0 -13   9   12.04    1.46
   0  13  -8   34.49    2.03
   0 -13   8   40.59    1.96
   0  13  -7   28.03    1.67
   0 -13   7   34.64    1.71
   0  13  -6    8.31    1.06
   0 -13   6    7.90    1.01
   0  13  -5   22.42    1.78
   0 -13   5   24.45    1.31
   0  13  -4   23.84    1.39
   0 -13   4   29.47    1.48
   0  13  -3   15.51    1.15
   0 -13   3   17.04    1.10
   0  13  -2   25.73    1.31
   0 -13   2   28.34    1.28
   0  13  -1   13.77    1.22
   0 -13   1   15.55    1.03
   0  13   0    3.35    0.85
   0 -13   0    4.23    0.92
   0  13   1    9.16    0.88
   0 -13  -1    7.67    0.92
   0  13   2  290.98    8.30
   0 -13  -2  293.34    6.28
   0  13   3  194.73    4.57
   0 -13  -3  188.20    4.66
   0  13   4    8.82    0.92
   0 -13  -4    8.39    0.81
   0  13   5   35.93    1.62
   0 -13  -5   35.07    1.48
   0  13   6   31.13    1.48
   0 -13  -6   29.91    1.60
   0  13   7   12.97    1.17
   0 -13  -7   13.06    1.12
   0  13   8    0.97    0.90
   0 -13  -8    0.54    0.86
   0  13   9   21.00    1.51
   0 -13  -9   21.05    1.48
   0  13  10   12.07    1.82
   0 -13 -10   13.69    1.89
   0  14  -7   43.24    2.72
   0 -14   7   51.82    3.58
   0  14  -6   20.32    1.37
   0 -14   6   24.94    1.39
   0  14  -5    2.50    1.10
   0 -14   5    1.71    1.04
   0  14  -4    4.98    1.08
   0 -14   4    3.94    0.97
   0  14  -3    3.99    1.03
   0 -14   3    3.22    0.88
   0  14  -2   43.42    1.89
   0 -14   2   43.31    2.21
   0  14  -1  145.41    3.92
   0 -14   1  154.95    3.78
   0  14   0  152.79    4.10
   0 -14   0  159.01    4.25
   0  14   1  228.00    5.33
   0 -14  -1  241.59    6.50
   0  14   2  127.49    3.54
   0 -14  -2  127.02    3.33
   0  14   3    4.66    0.85
   0 -14  -3    4.35    0.81
   0  14   4    0.47    0.99
   0 -14  -4    1.76    0.74
   0  14   5    3.33    1.06
   0 -14  -5    3.18    0.92
   0  14   6   28.38    1.57
   0 -14  -6   25.86    1.66
   0  14   7  112.55    3.60
   0 -14  -7  121.01    3.54
   0  15  -6   13.15    2.30
   0 -15   6   11.25    2.14
   0  15  -5   53.91    3.51
   0 -15   5   64.22    3.27
   0  15  -4   47.41    2.75
   0 -15   4   51.86    3.26
   0  15  -3   43.82    2.47
   0 -15   3   48.60    2.23
   0  15  -2   73.86    2.59
   0 -15   2   82.07    2.68
   0  15  -1   69.29    2.56
   0 -15   1   77.05    2.93
   0  15   0  105.93    2.99
   0 -15   0  117.45    3.54
   0  15   1   64.99    2.32
   0 -15  -1   68.29    2.50
   0  15   2   19.25    1.40
   0 -15  -2   16.77    1.35
   0  15   3   24.89    1.60
   0 -15  -3   26.29    1.44
   0  15   4    0.40    1.28
   0 -15  -4    0.68    1.24
   0  16  -5   24.80    2.63
   0 -16   5   29.87    2.57
   0  16  -4   81.93    4.91
   0 -16   4   82.16    4.05
   0  16  -3   24.67    2.81
   0 -16   3   27.03    3.11
   0 -16   2    2.09    2.66
   1 -15  -1   46.35    3.18
  -1  15   1   40.61    3.15
   1 -15   0   75.45    3.67
  -1  15   0   72.75    4.52
   1 -15   1    0.90    1.76
  -1  15  -1    2.34    1.67
   1 -15   2    1.01    1.82
  -1  15  -2    2.14    1.75
   1 -15   3   44.48    3.02
  -1  15  -3   41.87    3.40
   1 -15   4  102.55    5.58
  -1  15  -4   96.02    5.11
   1 -15   5   58.59    3.62
  -1  15  -5   55.44    3.45
   1 -15   6    7.45    2.16
  -1  15  -6   10.83    2.09
   1 -14  -6  130.92    5.63
  -1  14   6  123.71    8.40
   1 -14  -5    6.23    1.03
  -1  14   5    5.49    1.28
   1 -14  -4   25.84    1.39
  -1  14   4   23.57    1.58
   1 -14  -3   95.98    2.92
  -1  14   3   95.26    3.31
   1 -14  -2   35.65    1.53
  -1  14   2   33.14    1.60
   1 -14  -1   76.78    2.47
  -1  14   1   70.34    2.97
   1 -14   0  140.78    3.40
  -1  14   0  134.27    3.83
   1 -14   1   91.70    2.72
  -1  14  -1   84.18    2.56
   1 -14   2   51.95    2.09
  -1  14  -2   45.74    1.91
   1 -14   3   22.10    1.39
  -1  14  -3   20.57    1.44
   1 -14   4   56.00    2.12
  -1  14  -4   48.91    2.25
   1 -14   5   90.15    3.38
  -1  14  -5   78.04    2.72
   1 -14   6   28.00    2.43
  -1  14  -6   26.65    2.16
   1 -14   7    9.07    2.11
   1 -13  -9   -0.88    1.39
  -1  13   9    1.69    1.55
   1 -13  -8    5.96    1.12
  -1  13   8    3.89    1.15
   1 -13  -7  138.71    4.07
  -1  13   7  129.05    3.83
   1 -13  -6   70.84    2.38
  -1  13   6   70.50    2.32
   1 -13  -5   35.52    1.48
  -1  13   5   34.04    1.31
   1 -13  -4   27.08    1.37
  -1  13   4   26.68    1.19
   1 -13  -3   40.63    1.57
  -1  13   3   40.88    1.55
   1 -13  -2  245.06    5.74
  -1  13   2  249.05    6.50
   1 -13  -1   70.48    2.54
  -1  13   1   63.12    2.03
   1 -13   0    0.94    0.68
  -1  13   0    1.19    0.76
   1 -13   1   54.77    1.93
  -1  13  -1   52.88    2.07
   1 -13   2   83.35    2.43
  -1  13  -2   83.40    2.84
   1 -13   3   61.23    1.80
  -1  13  -3   57.58    2.32
   1 -13   4   77.01    2.70
  -1  13  -4   66.79    2.32
   1 -13   5   19.96    1.30
  -1  13  -5   16.66    1.28
   1 -13   6   22.31    1.71
  -1  13  -6   20.48    1.55
   1 -13   7   69.71    2.47
  -1  13  -7   58.93    2.32
   1 -13   8   30.07    1.84
  -1  13  -8   34.48    2.36
   1 -12 -11   32.91    3.13
  -1  12  11   27.10    3.15
   1 -12 -10    1.58    1.21
  -1  12  10    2.00    1.15
   1 -12  -9    5.16    1.06
  -1  12   9    3.89    1.06
   1 -12  -8   33.76    1.53
  -1  12   8   34.94    1.53
   1 -12  -7   68.88    2.05
  -1  12   7   69.53    2.03
   1 -12  -6  167.47    4.16
  -1  12   6  170.83    3.87
   1 -12  -5   61.67    2.36
  -1  12   5   65.98    2.45
   1 -12  -4    3.72    0.70
  -1  12   4    3.98    0.77
   1 -12  -3  119.28    2.90
  -1  12   3  128.75    3.83
   1 -12  -2   48.22    1.66
  -1  12   2   52.96    2.47
   1 -12  -1   26.99    1.08
  -1  12   1   30.59    1.40
   1 -12   0    0.88    0.54
  -1  12   0    0.63    0.54
   1 -12   1   28.68    1.28
  -1  12  -1   27.78    1.17
   1 -12   2   74.21    2.03
  -1  12  -2   73.20    2.14
   1 -12   3  175.15    4.71
  -1  12  -3  165.56    4.12
   1 -12   4  138.37    3.27
  -1  12  -4  137.65    3.56
   1 -12   5   58.73    1.84
  -1  12  -5   58.68    1.93
   1 -12   6    1.75    0.68
  -1  12  -6    1.51    0.81
   1 -12   7    6.64    0.90
  -1  12  -7    4.97    0.95
   1 -12   8    3.90    1.03
  -1  12  -8    4.03    0.90
   1 -12   9   36.17    2.30
  -1  12  -9   28.47    1.93
   1 -12  10   31.24    2.02
  -1  12 -10   27.21    2.66
   1 -11 -12    5.69    1.24
  -1  11  12    5.04    1.42
   1 -11 -11    9.77    1.40
  -1  11  11    9.39    1.42
   1 -11 -10   49.27    2.27
  -1  11  10   52.11    1.94
   1 -11  -9  530.60   10.96
  -1  11   9  532.46   10.06
   1 -11  -8  140.89    3.65
  -1  11   8  143.61    4.77
   1 -11  -7   14.27    0.94
  -1  11   7   14.63    0.97
   1 -11  -6   31.31    1.44
  -1  11   6   32.16    1.44
   1 -11  -5    0.50    0.50
  -1  11   5    0.49    0.54
   1 -11  -4    0.76    0.49
  -1  11   4    1.08    0.59
   1 -11  -3   22.98    1.31
  -1  11   3   22.64    1.04
   1 -11  -2   73.85    2.07
  -1  11   2   76.56    2.14
   1 -11  -1  199.84    4.53
  -1  11   1  205.26    4.23
   1 -11   0  153.27    3.40
  -1  11   0  161.96    4.23
   1 -11   1   66.63    2.93
  -1  11  -1   62.06    2.47
   1 -11   2   21.09    0.92
  -1  11  -2   19.45    0.83
   1 -11   3   16.36    1.01
  -1  11  -3   15.19    0.83
   1 -11   4   89.86    2.36
  -1  11  -4   86.33    2.92
   1 -11   5   49.90    1.64
  -1  11  -5   45.78    1.75
   1 -11   6   12.29    0.77
  -1  11  -6   10.56    0.94
   1 -11   7   11.57    0.94
  -1  11  -7   11.91    1.13
   1 -11   8    3.17    0.94
  -1  11  -8    3.85    0.90
   1 -11   9   23.54    1.73
  -1  11  -9   12.11    0.99
   1 -11  10   16.63    1.76
  -1  11 -10    6.12    0.85
   1 -11  11   14.63    2.86
  -1  11 -11   11.30    2.39
  -1  10  14    2.77    3.42
   1 -10 -13  175.64    5.85
  -1  10  13  166.82    4.59
   1 -10 -12  103.79    3.27
  -1  10  12   96.65    3.65
   1 -10 -11   31.26    1.58
  -1  10  11   30.68    1.53
   1 -10 -10  216.03    5.38
  -1  10  10  207.58    5.13
   1 -10  -9  156.20    4.62
  -1  10   9  162.92    4.43
   1 -10  -8   72.71    2.75
  -1  10   8   72.80    2.27
   1 -10  -7   28.14    1.30
  -1  10   7   29.55    1.13
   1 -10  -6    7.36    0.63
  -1  10   6    8.21    0.83
   1 -10  -5   19.88    0.90
  -1  10   5   22.65    1.01
   1 -10  -4  192.25    5.36
  -1  10   4  205.35    4.73
   1 -10  -3  394.75    8.24
  -1  10   3  402.60    8.10
   1 -10  -2  403.96    8.55
  -1  10   2  413.70    8.35
   1 -10  -1  260.86    5.29
  -1  10   1  268.54    5.78
   1 -10   0  167.92    3.63
  -1  10   0  184.53    4.75
   1 -10   1   71.85    2.34
  -1  10  -1   71.99    1.91
   1 -10   2   49.79    1.87
  -1  10  -2   52.07    1.71
   1 -10   3   11.79    0.79
  -1  10  -3   10.90    0.67
   1 -10   4   72.14    2.30
  -1  10  -4   71.38    2.03
   1 -10   5  210.51    5.31
  -1  10  -5  200.16    4.35
   1 -10   6   20.28    0.88
  -1  10  -6   18.03    0.97
   1 -10   7   11.25    0.88
  -1  10  -7   10.58    0.86
   1 -10   8  248.91    6.42
  -1  10  -8  244.81    6.82
   1 -10   9  174.47    5.94
  -1  10  -9  152.12    4.98
   1 -10  10    2.14    0.67
  -1  10 -10    1.49    0.58
   1 -10  11    6.91    1.30
  -1  10 -11    5.85    1.55
   1 -10  12   24.00    1.85
  -1  10 -12   18.16    2.09
  -1  10 -13   25.64    4.32
   1  -9 -14  124.84    4.03
  -1   9  14  123.71    3.90
   1  -9 -13  163.78    4.89
  -1   9  13  161.35    4.77
   1  -9 -12   75.99    2.48
  -1   9  12   72.52    2.34
   1  -9 -11   48.12    1.84
  -1   9  11   49.25    1.89
   1  -9 -10   22.73    1.31
  -1   9  10   22.38    1.46
   1  -9  -9   40.56    1.58
  -1   9   9   38.11    1.67
   1  -9  -8   32.64    1.21
  -1   9   8   33.29    1.22
   1  -9  -7    2.56    0.76
  -1   9   7    2.43    0.61
   1  -9  -6  208.53    4.97
  -1   9   6  216.81    4.80
   1  -9  -5  712.94   14.11
  -1   9   5  707.47   13.32
   1  -9  -4  355.56    7.59
  -1   9   4  366.55    7.40
   1  -9  -3  370.06    7.41
  -1   9   3  369.09    8.83
   1  -9  -2  373.34    7.79
  -1   9   2  385.18    7.74
   1  -9  -1  207.07    4.53
  -1   9   1  210.44    4.50
   1  -9   0   36.10    1.19
  -1   9   0   37.16    1.37
   1  -9   1    6.15    0.76
  -1   9  -1    6.28    0.52
   1  -9   2  103.72    2.74
  -1   9  -2  111.65    2.74
   1  -9   3  151.56    3.58
  -1   9  -3  167.13    4.53
   1  -9   4  331.70    7.76
  -1   9  -4  351.02    8.08
   1  -9   5  298.50    8.53
  -1   9  -5  254.04    7.52
   1  -9   6   54.09    1.84
  -1   9  -6   56.81    1.91
   1  -9   7  130.87    3.63
  -1   9  -7  130.19    3.22
   1  -9   8  235.31    7.56
  -1   9  -8  209.05    5.96
   1  -9   9  226.36    5.81
  -1   9  -9  215.12    6.96
   1  -9  10   46.46    2.23
  -1   9 -10   69.42    3.18
   1  -9  11    0.50    1.12
  -1   9 -11    1.58    1.31
   1  -9  12    9.37    1.40
  -1   9 -12    8.12    1.62
   1  -9  13   50.99    2.57
  -1   9 -13   46.98    3.18
   1  -9  14   28.03    2.39
  -1   9 -14   23.12    2.34
   1  -8 -15   74.94    2.75
  -1   8  15   71.27    2.52
   1  -8 -14   13.35    1.30
  -1   8  14   10.69    1.24
   1  -8 -13    3.06    1.21
  -1   8  13    3.18    1.08
   1  -8 -12   15.78    1.22
  -1   8  12   17.24    1.17
   1  -8 -11   18.26    1.24
  -1   8  11   20.98    1.06
   1  -8 -10   42.74    1.53
  -1   8  10   42.52    1.60
   1  -8  -9   60.01    1.73
  -1   8   9   58.71    1.75
   1  -8  -8  115.61    3.09
  -1   8   8  118.22    2.92
   1  -8  -7  202.63    4.80
  -1   8   7  211.50    4.52
   1  -8  -6  104.13    2.77
  -1   8   6  105.12    2.56
   1  -8  -5  183.27    4.17
  -1   8   5  190.25    4.16
   1  -8  -4  275.20    5.76
  -1   8   4  284.90    5.90
   1  -8  -3  383.43    8.71
  -1   8   3  405.53    9.41
   1  -8  -2  356.75    7.07
  -1   8   2  368.64    7.20
   1  -8  -1   10.27    0.52
  -1   8   1   10.83    0.52
   1  -8   0  115.25    2.65
  -1   8   0  118.69    2.74
   1  -8   1  136.83    4.21
  -1   8  -1  144.42    3.31
   1  -8   2  348.13    7.76
  -1   8  -2  359.95    7.11
   1  -8   3  300.59    6.17
  -1   8  -3  301.74    5.85
   1  -8   4  469.08   10.49
  -1   8  -4  445.46    7.88
   1  -8   5  414.06    8.04
  -1   8  -5  437.65   10.24
   1  -8   6  304.26    6.30
  -1   8  -6  304.24    6.06
   1  -8   7   41.93    1.69
  -1   8  -7   41.08    1.46
   1  -8   8    0.52    0.47
  -1   8  -8    0.63    0.47
   1  -8   9    4.95    0.72
  -1   8  -9    4.28    0.61
   1  -8  10   36.24    1.69
  -1   8 -10   34.66    1.80
   1  -8  11   57.60    2.56
  -1   8 -11   50.53    2.65
   1  -8  12  108.86    4.37
  -1   8 -12   98.98    4.86
   1  -8  13  122.02    4.34
  -1   8 -13  117.97    5.09
   1  -8  14   40.56    3.92
  -1   8 -14   34.57    3.11
   1  -8  15   31.72    3.58
  -1   8 -15   17.56    3.31
   1  -7 -15   24.83    1.62
  -1   7  15   25.01    1.35
   1  -7 -14    0.68    1.28
  -1   7  14    1.22    0.94
   1  -7 -13    1.48    0.99
  -1   7  13    0.79    1.12
   1  -7 -12    1.98    0.92
  -1   7  12    2.05    0.72
   1  -7 -11    3.69    0.86
  -1   7  11    3.74    0.74
   1  -7 -10   28.79    1.42
  -1   7  10   25.93    1.33
   1  -7  -9  302.69    7.22
  -1   7   9  304.62    6.08
   1  -7  -8  463.02   10.74
  -1   7   8  466.92    9.19
   1  -7  -7  144.60    3.36
  -1   7   7  136.32    3.04
   1  -7  -6  206.10    4.39
  -1   7   6  203.76    4.26
   1  -7  -5    0.76    0.34
  -1   7   5    1.49    0.40
   1  -7  -4  117.01    2.99
  -1   7   4  113.36    3.31
   1  -7  -3   14.70    0.77
  -1   7   3   13.91    0.59
   1  -7  -2   96.43    2.36
  -1   7   2   97.00    2.25
   1  -7  -1  103.37    2.38
  -1   7   1  104.49    2.21
   1  -7   0  130.47    3.18
  -1   7   0  131.10    2.92
   1  -7   1  306.11    6.60
  -1   7  -1  303.00    5.72
   1  -7   2  732.06   16.72
  -1   7  -2  766.47   15.64
   1  -7   3  845.28   22.53
  -1   7  -3  796.89   18.26
   1  -7   4   36.49    1.03
  -1   7  -4   37.41    1.10
   1  -7   5   52.49    2.34
  -1   7  -5   49.07    1.44
   1  -7   6  119.12    3.26
  -1   7  -6  117.54    2.65
   1  -7   7    9.19    0.54
  -1   7  -7    9.72    0.56
   1  -7   8   94.22    2.57
  -1   7  -8  104.33    3.15
   1  -7   9   62.19    2.36
  -1   7  -9   55.21    1.89
   1  -7  10    6.57    0.97
  -1   7 -10    4.95    1.01
   1  -7  11   92.70    3.65
  -1   7 -11  103.37    6.48
   1  -7  12  129.54    4.89
  -1   7 -12  126.19    4.93
   1  -7  13   47.76    2.84
  -1   7 -13   43.47    2.61
   1  -7  14   20.80    1.71
  -1   7 -14   19.34    1.93
   1  -7  15   21.07    1.91
  -1   7 -15   18.66    2.21
   1  -6 -16   17.90    2.12
  -1   6  16   13.71    1.62
   1  -6 -15   22.94    1.73
  -1   6  15   22.46    1.37
   1  -6 -14    3.81    1.12
  -1   6  14    3.18    0.92
   1  -6 -13    6.64    0.99
  -1   6  13    5.45    0.85
   1  -6 -12   53.68    1.78
  -1   6  12   50.89    1.51
   1  -6 -11  144.67    3.42
  -1   6  11  144.69    3.99
   1  -6 -10  216.18    4.95
  -1   6  10  209.95    4.77
   1  -6  -9  322.54    6.95
  -1   6   9  325.49    7.00
   1  -6  -8  133.64    3.45
  -1   6   8  139.15    3.13
   1  -6  -7   22.11    0.86
  -1   6   7   22.35    1.01
   1  -6  -6    1.22    0.34
  -1   6   6    1.08    0.34
   1  -6  -5  117.55    2.75
  -1   6   5  118.92    2.84
   1  -6  -4   91.01    2.05
  -1   6   4   95.49    2.45
   1  -6  -3   61.61    1.64
  -1   6   3   65.35    1.58
   1  -6  -2  352.90    6.78
  -1   6   2  354.32   10.08
   1  -6  -1 1779.25   35.48
  -1   6   1 1814.14   31.36
   1  -6   0  304.49    5.97
  -1   6   0  306.49    6.80
   1  -6   1  703.87   17.63
  -1   6  -1  736.54   16.03
   1  -6   2  224.20    4.73
  -1   6  -2  231.89    4.59
   1  -6   3  200.56    4.98
  -1   6  -3  198.35    4.07
   1  -6   4  108.29    2.63
  -1   6  -4  103.34    2.83
   1  -6   5    2.00    0.40
  -1   6  -5    2.11    0.29
   1  -6   6  106.18    2.50
  -1   6  -6  103.81    2.38
   1  -6   7  265.27    5.52
  -1   6  -7  266.49    6.21
   1  -6   8  403.89    8.40
  -1   6  -8  408.73    8.60
   1  -6   9  251.09    7.07
  -1   6  -9  246.05    7.38
   1  -6  10  111.22    3.89
  -1   6 -10  107.86    3.67
   1  -6  11    1.22    0.77
  -1   6 -11    0.85    1.26
   1  -6  12   10.44    1.12
  -1   6 -12    9.75    1.35
   1  -6  13   28.56    1.76
  -1   6 -13   24.44    2.43
   1  -6  14   21.20    1.71
  -1   6 -14   17.22    1.91
   1  -6  15   14.14    1.96
  -1   6 -15   13.60    2.72
   1  -6  16   17.49    1.93
  -1   6 -16   17.08    2.16
   1  -5 -16   13.82    2.34
  -1   5  16   10.92    1.69
   1  -5 -15   13.73    1.19
  -1   5  15   12.67    1.24
   1  -5 -14   61.40    2.56
  -1   5  14   55.10    2.03
   1  -5 -13  254.54    6.08
  -1   5  13  253.30    7.11
   1  -5 -12  105.97    3.00
  -1   5  12  106.31    2.63
   1  -5 -11  111.71    2.83
  -1   5  11  116.46    2.81
   1  -5 -10  182.35    4.50
  -1   5  10  187.19    4.12
   1  -5  -9  131.73    3.27
  -1   5   9  134.11    3.04
   1  -5  -8   42.05    1.40
  -1   5   8   44.00    1.40
   1  -5  -7   83.08    1.91
  -1   5   7   85.40    2.00
   1  -5  -6    1.17    0.31
  -1   5   6    0.61    0.29
   1  -5  -5 1242.66   25.61
  -1   5   5 1270.39   22.62
   1  -5  -4 2687.49   63.59
  -1   5   4 2619.10   50.62
   1  -5  -3  420.70    7.92
  -1   5   3  428.02    9.54
   1  -5  -2  430.00    9.45
  -1   5   2  447.40   10.04
   1  -5  -1  725.03   14.92
  -1   5   1  763.91   14.05
   1  -5   0   92.97    2.16
  -1   5   0   90.40    2.36
   1  -5   1  150.54    4.62
  -1   5  -1  144.63    4.03
   1  -5   2   26.31    0.83
  -1   5  -2   26.99    0.81
   1  -5   3   90.38    2.61
  -1   5  -3   94.68    2.21
   1  -5   4  121.17    3.04
  -1   5  -4  134.07    2.95
   1  -5   5  324.65    6.71
  -1   5  -5  317.97    8.69
   1  -5   6  476.12   12.63
  -1   5  -6  543.68   11.64
   1  -5   7  446.64   10.67
  -1   5  -7  458.14    9.37
   1  -5   8  384.82   11.19
  -1   5  -8  376.32   10.29
   1  -5   9  189.26    6.21
  -1   5  -9  183.23    8.10
   1  -5  10   14.41    1.06
  -1   5 -10   16.19    1.21
   1  -5  11    5.11    0.86
  -1   5 -11    5.33    1.13
   1  -5  12   19.22    1.39
  -1   5 -12   20.01    1.57
   1  -5  13   22.62    2.11
  -1   5 -13   21.20    1.80
   1  -5  14   39.82    2.36
  -1   5 -14   33.63    2.21
   1  -5  15   10.67    1.49
  -1   5 -15    6.17    2.07
   1  -5  16   42.32    2.79
  -1   5 -16   34.69    3.11
   1  -5  17   53.66    4.93
  -1   5 -17   41.33    3.24
   1  -4 -16   50.40    3.09
  -1   4  16   45.85    2.88
   1  -4 -15   89.05    3.89
  -1   4  15   83.83    3.53
   1  -4 -14  113.78    3.11
  -1   4  14   92.29    4.07
   1  -4 -13   10.67    0.86
  -1   4  13    9.37    0.81
   1  -4 -12   16.21    0.94
  -1   4  12   16.93    0.77
   1  -4 -11  137.19    3.51
  -1   4  11  141.32    4.73
   1  -4 -10    0.67    0.61
  -1   4  10    0.95    0.52
   1  -4  -9   98.71    3.38
  -1   4   9   93.50    2.45
   1  -4  -8  491.07    9.19
  -1   4   8  490.50    9.30
   1  -4  -7  136.45    2.88
  -1   4   7  129.38    2.83
   1  -4  -6  640.01   12.43
  -1   4   6  636.16   11.98
   1  -4  -5 1417.74   34.76
  -1   4   5 1458.93   25.86
   1  -4  -4  596.53   11.12
  -1   4   4  628.31   11.89
   1  -4  -3  553.40   12.36
  -1   4   3  546.80   10.36
   1  -4  -2   66.06    1.62
  -1   4   2   67.94    1.71
   1  -4  -1    3.40    0.20
  -1   4   1    4.46    0.25
   1  -4   0 1544.95   26.40
  -1   4   0 1591.18   27.46
   1  -4   1  356.55    8.15
  -1   4  -1  355.07    8.17
   1  -4   2  794.34   20.08
  -1   4  -2  775.55   14.05
   1  -4   3 1103.80   20.23
  -1   4  -3 1103.17   19.47
   1  -4   4  707.70   13.17
  -1   4  -4  703.81   12.87
   1  -4   5 1217.27   24.53
  -1   4  -5 1198.14   24.85
   1  -4   6  590.43   13.66
   1  -4   7  551.48   14.49
  -1   4  -7  548.44   14.00
   1  -4   8   60.95    3.98
  -1   4  -8   59.83    2.95
   1  -4   9  122.56    3.98
  -1   4  -9  115.50    3.67
   1  -4  10   38.85    1.85
  -1   4 -10   42.30    2.27
   1  -4  11   30.52    1.73
  -1   4 -11   30.10    1.53
   1  -4  12  209.25    7.00
  -1   4 -12  211.30    9.50
   1  -4  13  523.32   15.46
  -1   4 -13  532.92   15.29
   1  -4  14  128.53    4.53
  -1   4 -14  118.53    4.59
   1  -4  15   12.22    2.14
  -1   4 -15   10.04    1.80
   1  -4  16   18.80    1.67
  -1   4 -16   17.04    1.93
   1  -4  17   34.96    2.79
  -1   4 -17   28.54    4.44
   1  -3 -16   35.59    2.68
  -1   3  16   34.67    2.05
   1  -3 -15  115.07    5.22
  -1   3  15  114.15    4.50
   1  -3 -14    2.83    0.81
  -1   3  14    3.94    0.90
   1  -3 -13    4.10    0.65
  -1   3  13    2.72    0.58
   1  -3 -12   44.17    1.39
  -1   3  12   43.67    1.40
   1  -3 -11    9.48    0.67
  -1   3  11    8.96    0.59
   1  -3 -10   87.05    2.86
  -1   3  10   89.90    2.56
   1  -3  -9  193.40    4.26
  -1   3   9  199.48    4.89
   1  -3  -8   85.29    2.11
  -1   3   8   82.25    2.02
   1  -3  -7  866.23   15.40
  -1   3   7  864.66   15.92
   1  -3  -6  524.54    9.93
  -1   3   6  534.29   10.33
   1  -3  -5  744.82   13.96
  -1   3   5  742.10   13.35
   1  -3  -4  378.36    7.54
  -1   3   4  381.13    7.81
   1  -3  -3  180.78    3.85
  -1   3   3  186.24    3.99
   1  -3  -2  152.95    3.74
  -1   3   2  154.80    3.35
   1  -3  -1  667.10   13.98
  -1   3   1  677.97   14.25
   1  -3   0 3743.73   62.08
  -1   3   0 3660.98   60.03
   1  -3   1  388.97    8.71
  -1   3  -1  399.12    9.19
   1  -3   2 2762.62   45.99
  -1   3  -2 2702.57   52.20
   1  -3   3 1518.79   29.91
  -1   3  -3 1646.15   32.87
   1  -3   4   85.20    2.32
  -1   3  -4   86.60    2.07
   1  -3   5  294.43    8.49
  -1   3  -5  365.73    8.21
   1  -3   6   36.85    2.23
  -1   3  -6   34.57    1.39
   1  -3   7  168.73    4.84
  -1   3  -7  171.95    5.20
   1  -3   8   17.04    0.88
  -1   3  -8   16.50    0.88
   1  -3   9   75.68    3.04
  -1   3  -9   79.30    3.38
   1  -3  10  168.03    5.18
  -1   3 -10  180.08    5.65
   1  -3  11  150.91    5.43
  -1   3 -11  147.75    4.70
   1  -3  12  269.40    7.38
  -1   3 -12  264.56    8.13
   1  -3  13  142.12    5.09
  -1   3 -13  143.23    4.84
   1  -3  14  137.20    4.97
  -1   3 -14  128.28    5.22
   1  -3  15   12.45    1.46
  -1   3 -15   14.16    1.69
   1  -3  16    0.50    1.64
  -1   3 -16    2.38    2.00
   1  -3  17   32.07    2.45
  -1   3 -17   27.89    2.50
   1  -2 -16   26.02    2.12
  -1   2  16   22.15    2.74
   1  -2 -15   38.90    2.50
  -1   2  15   39.05    2.45
   1  -2 -14   12.83    1.19
  -1   2  14    8.49    0.63
   1  -2 -13    0.50    0.58
  -1   2  13    0.49    0.45
   1  -2 -12   40.94    1.69
  -1   2  12   36.58    1.87
   1  -2 -11  114.42    2.92
  -1   2  11  120.88    3.35
   1  -2 -10   51.01    1.60
  -1   2  10   67.98    2.59
   1  -2  -9    2.54    0.38
  -1   2   9    1.96    0.32
   1  -2  -8  121.42    2.84
  -1   2   8  122.00    3.04
   1  -2  -7 1099.97   20.24
  -1   2   7 1102.34   19.67
   1  -2  -6  151.17    3.38
  -1   2   6  148.45    3.20
   1  -2  -5  193.02    4.08
  -1   2   5  191.17    4.12
   1  -2  -4   68.00    1.60
  -1   2   4   67.91    1.60
   1  -2  -3   92.13    2.21
  -1   2   3   93.03    2.11
   1  -2  -2    2.86    0.20
  -1   2   2    3.47    0.18
   1  -2  -1  966.76   19.79
  -1   2   1  959.81   16.97
   1  -2   0 4208.39   82.45
  -1   2   0 4383.78   86.26
   1  -2   1 3898.10   65.23
  -1   2  -1 4011.63   75.79
   1  -2   2 5229.69   88.53
  -1   2  -2 5262.80   88.48
   1  -2   3  645.30   13.84
  -1   2  -3  671.06   13.68
   1  -2   4 3392.39   81.28
  -1   2  -4 4057.10   79.93
   1  -2   5  303.66    8.58
  -1   2  -5  302.17    8.92
   1  -2   6  150.99    4.66
  -1   2  -6  155.92    5.04
   1  -2   7  243.19    7.04
  -1   2  -7  239.30    6.62
   1  -2   8  209.97    5.70
  -1   2  -8  224.80    6.87
   1  -2   9  266.33    7.88
  -1   2  -9  253.50    7.29
   1  -2  10  351.47   14.72
  -1   2 -10  371.68    9.90
   1  -2  11  292.26    8.73
  -1   2 -11  290.08   10.98
   1  -2  12    7.76    0.83
  -1   2 -12    8.33    1.03
   1  -2  13    9.41    1.19
  -1   2 -13    8.03    1.12
   1  -2  14    0.41    0.83
  -1   2 -14    0.58    1.17
   1  -2  15    2.18    1.12
  -1   2 -15    2.21    1.40
   1  -2  16   54.23    3.31
  -1   2 -16   52.43    3.36
   1  -2  17   82.18    5.60
  -1   2 -17   77.25    3.94
   1  -1 -16   20.30    2.20
  -1   1  16   21.56    1.94
   1  -1 -15    0.31    0.99
  -1   1  15    0.65    1.06
   1  -1 -14    8.19    1.13
  -1   1  14    8.15    1.04
   1  -1 -13    1.37    0.59
  -1   1  13    0.23    0.41
   1  -1 -12  113.36    6.48
  -1   1  12  119.68    3.06
   1  -1 -11  285.71    8.78
  -1   1  11  317.63    7.02
   1  -1 -10  170.17    4.57
  -1   1  10  127.90    4.44
   1  -1  -9   34.62    1.03
  -1   1   9   34.17    1.04
   1  -1  -8   39.53    1.04
  -1   1   8   38.31    1.15
   1  -1  -7  224.44    5.27
  -1   1   7  223.30    4.68
   1  -1  -6    0.70    0.18
  -1   1   6    0.86    0.16
   1  -1  -5  150.54    3.27
  -1   1   5  147.51    3.17
   1  -1  -4  322.29    6.78
  -1   1   4  330.28    6.59
   1  -1  -3   92.88    2.23
  -1   1   3   90.78    2.07
   1  -1  -2 1145.17   20.03
  -1   1   2 1116.52   19.96
   1  -1  -1 2567.71   42.90
  -1   1   1 2507.27   48.85
   1  -1   0   20.60    0.65
  -1   1   0   21.65    0.63
   1  -1   1    6.32    0.25
  -1   1  -1    6.64    0.23
  -1   1  -2  383.40    9.75
   1  -1   3   12.29    0.36
  -1   1  -3   12.60    0.40
   1  -1   4  695.86   17.62
  -1   1  -4  654.65   16.57
   1  -1   5   20.98    0.86
  -1   1  -5   20.64    1.17
   1  -1   6  128.89    3.85
  -1   1  -6  124.75    4.05
   1  -1   7 1111.01   26.92
  -1   1  -7 1114.81   28.20
   1  -1   8  183.84    5.13
  -1   1  -8  176.88    5.34
   1  -1   9    1.12    0.52
  -1   1  -9    2.03    0.72
   1  -1  10  149.30    4.88
  -1   1 -10  154.10    5.34
   1  -1  11  143.59    5.07
  -1   1 -11  143.21    7.02
   1  -1  12    0.94    0.70
  -1   1 -12    1.66    0.77
   1  -1  13   26.00    1.57
  -1   1 -13   28.99    1.64
   1  -1  14    0.13    1.15
  -1   1 -14    1.44    1.13
   1  -1  15    4.26    1.10
  -1   1 -15    4.52    1.26
   1  -1  16   72.77    3.18
  -1   1 -16   67.93    3.40
   1  -1  17   21.52    1.89
  -1   1 -17   22.11    2.09
   1  -1  18   19.96    5.61
  -1   1 -18   18.53    2.54
   1   0 -16    1.69    1.28
  -1   0  16    1.66    0.95
   1   0 -15   38.67    2.32
  -1   0  15   39.98    2.84
   1   0 -14   81.85    3.63
  -1   0  14   81.26    4.70
   1   0 -13   65.68    2.61
  -1   0  13   59.45    2.43
   1   0 -12  189.37    6.48
  -1   0  12  187.30    5.74
   1   0 -11  208.08    8.42
  -1   0  11  185.12    6.59
   1   0 -10  125.11    4.03
  -1   0  10  167.13    5.67
   1   0  -9   23.25    0.81
  -1   0   9   24.02    0.90
   1   0  -8    8.64    0.68
  -1   0   8    7.79    0.40
   1   0  -7   70.59    1.85
  -1   0   7   71.53    1.71
   1   0  -6  892.55   15.94
  -1   0   6  881.70   15.56
   1   0  -5 1101.66   19.49
  -1   0   5 1146.23   23.63
   1   0  -4 1463.60   25.30
  -1   0   4 1481.99   25.32
   1   0  -3 2008.37   34.40
  -1   0   3 1984.45   33.76
   1   0  -2   14.32    0.41
  -1   0   2   15.24    0.52
   1   0  -1  486.72   12.51
  -1   0   1  502.62   18.59
   1   0   1 1066.84   17.78
  -1   0  -1 1056.08   20.62
   1   0   2  443.50   11.62
  -1   0  -2  392.36   10.38
   1   0   3  565.15   13.91
  -1   0  -3  740.93   18.32
   1   0   5  560.73   14.61
  -1   0  -5  575.80   15.64
   1   0   6 2744.84   63.18
  -1   0  -6 2736.63   65.53
   1   0   7   30.37    1.24
  -1   0  -7   29.51    1.48
   1   0   8    3.58    0.47
  -1   0  -8    3.42    0.50
   1   0   9  247.02    7.25
  -1   0  -9  248.73    6.98
   1   0  10   30.88    2.30
  -1   0 -10   33.11    1.96
   1   0  11  163.65    4.98
  -1   0 -11  153.11    4.34
   1   0  12   51.70    2.56
  -1   0 -12   57.85    3.96
   1   0  13   48.15    3.27
  -1   0 -13   41.73    2.93
   1   0  14  100.33    3.65
  -1   0 -14  104.87    4.32
   1   0  15   49.86    4.61
  -1   0 -15   48.64    2.92
   1   0  16    8.40    1.48
  -1   0 -16    8.85    1.67
   1   0  17   18.75    1.98
  -1   0 -17   19.25    2.66
   1   0  18   24.49    2.34
  -1   0 -18   24.81    2.14
   1   1 -16    4.64    2.54
  -1  -1  16    4.46    1.69
   1   1 -15   15.29    1.69
  -1  -1  15   16.99    2.11
   1   1 -14  197.25    7.76
   1   1 -13  293.91    9.01
  -1  -1  13  288.41    8.75
   1   1 -12   53.51    2.23
  -1  -1  12   53.73    2.47
   1   1 -11   24.78    1.37
  -1  -1  11   22.89    1.22
   1   1 -10    6.82    0.76
  -1  -1  10    7.54    0.52
   1   1  -9   26.09    1.19
   1   1  -8  412.42   11.64
  -1  -1   8  396.10   10.31
   1   1  -7  130.01    2.99
  -1  -1   7  132.61    2.90
   1   1  -6 1533.10   37.64
  -1  -1   6 1548.48   31.24
   1   1  -5 2395.04   45.40
  -1  -1   5 2335.91   39.14
   1   1  -4 1939.79   37.27
  -1  -1   4 1988.23   33.41
   1   1  -3 1316.13   22.91
  -1  -1   3 1298.55   25.93
   1   1  -2 1745.98   56.91
  -1  -1   2 1923.10   45.15
   1   1  -1 2668.71   51.84
  -1  -1   1 2803.16   55.55
   1   1   0 4125.29  101.50
  -1  -1   0 3682.05   76.04
   1   1   1 1307.78   21.72
  -1  -1  -1 1306.59   22.06
   1   1   2  237.75    5.42
  -1  -1  -2  233.00    5.15
   1   1   3 1108.08   19.38
  -1  -1  -3 1114.09   19.87
   1   1   4 5066.84   85.38
  -1  -1  -4 4896.85  113.25
   1   1   5  551.17   10.06
  -1  -1  -5  534.76   11.57
   1   1   6  845.32   17.71
  -1  -1  -6  860.29   18.07
   1   1   7  288.37    5.76
  -1  -1  -7  283.26    6.01
   1   1   8  262.37    5.49
  -1  -1  -8  255.84    5.47
   1   1   9   75.03    2.00
  -1  -1  -9   72.73    1.94
   1   1  10   62.01    1.84
  -1  -1 -10   50.24    2.38
   1   1  11  295.44    8.60
  -1  -1 -11  294.61    8.57
   1   1  12  138.21    4.97
  -1  -1 -12  146.88    5.09
   1   1  13  191.92    6.24
  -1  -1 -13  192.68    6.46
   1   1  14   95.22    3.58
  -1  -1 -14  104.08    4.62
   1   1  15   44.37    2.54
  -1  -1 -15   42.61    2.41
   1   1  16   42.14    2.63
  -1  -1 -16   46.62    3.29
   1   1  17   45.24    2.65
  -1  -1 -17   49.95    3.38
   1   1  18   24.31    2.18
  -1  -1 -18   25.52    2.36
   1   2 -16    6.14    1.30
  -1  -2  16    4.97    1.46
   1   2 -15   16.03    1.62
  -1  -2  15   15.06    2.11
   1   2 -14    6.59    1.42
  -1  -2  14    5.79    1.17
   1   2 -13   94.76    3.56
  -1  -2  13  101.49    3.65
   1   2 -12   64.60    2.70
  -1  -2  12   64.53    2.41
   1   2 -11   40.58    1.76
  -1  -2  11   28.38    1.51
   1   2 -10   76.02    2.86
  -1  -2  10   74.82    2.97
   1   2  -9    8.44    1.06
  -1  -2   9    8.31    0.76
   1   2  -8   63.82    3.00
  -1  -2   8   95.67    3.27
   1   2  -7  706.84   18.01
  -1  -2   7  971.63   25.55
   1   2  -6 1991.58   48.89
  -1  -2   6 1586.86   39.15
   1   2  -5  244.99    5.85
  -1  -2   5  258.81    5.92
   1   2  -4 1004.67   18.35
  -1  -2   4  971.15   17.54
   1   2  -3 1125.00   23.00
  -1  -2   3 1128.45   20.78
   1   2  -2 1066.10   21.63
  -1  -2   2 1040.15   18.32
   1   2  -1  844.22   14.81
  -1  -2   1  848.74   14.86
   1   2   0  313.72    6.08
  -1  -2   0  323.51    5.88
   1   2   1  257.22    5.70
  -1  -2  -1  254.83    5.24
   1   2   2 2876.43   68.05
  -1  -2  -2 2905.80   57.15
   1   2   3 1547.10   26.36
  -1  -2  -3 1542.09   37.82
   1   2   4 6154.64  140.15
  -1  -2  -4 6112.34  141.86
   1   2   5 1749.29   29.91
  -1  -2  -5 1674.38   40.70
   1   2   6   36.51    0.99
  -1  -2  -6   37.66    1.06
   1   2   7   51.71    1.35
  -1  -2  -7   51.77    1.57
   1   2   8   84.79    1.96
  -1  -2  -8   85.04    2.03
   1   2   9  211.18    4.48
  -1  -2  -9  224.19    4.32
   1   2  10  545.41   15.46
  -1  -2 -10  499.37   23.93
   1   2  11  429.42    8.89
  -1  -2 -11  393.17    9.79
   1   2  12  185.70    4.35
  -1  -2 -12  194.91    5.18
   1   2  13   84.14    2.16
  -1  -2 -13   97.76    4.21
   1   2  14   71.40    2.77
  -1  -2 -14   70.86    3.36
   1   2  15    3.92    0.95
  -1  -2 -15    2.65    1.10
   1   2  16    1.19    1.28
  -1  -2 -16    1.04    1.93
   1   2  17  130.74    4.68
  -1  -2 -17  135.12    6.03
   1   2  18   53.03    3.45
  -1  -2 -18   56.27    3.72
   1   3 -16   10.71    1.53
  -1  -3  16   13.41    1.57
   1   3 -15    3.51    1.10
  -1  -3  15    3.04    1.40
   1   3 -14    0.16    1.04
  -1  -3  14   -0.38    0.90
   1   3 -13    0.22    1.01
  -1  -3  13   -0.02    0.65
   1   3 -12    1.08    0.81
  -1  -3  12    0.54    0.88
   1   3 -11  150.54    4.77
  -1  -3  11  148.79    4.95
   1   3 -10  164.18    5.15
  -1  -3  10  162.32    5.81
   1   3  -9   27.46    1.42
  -1  -3   9   23.70    1.22
  -1  -3   8  316.49    9.41
  -1  -3   7  119.88    3.81
   1   3  -6   69.17    2.63
  -1  -3   6   69.49    2.43
   1   3  -5  156.08    4.89
  -1  -3   5  172.27    4.35
   1   3  -4  290.03    6.12
  -1  -3   4  292.17    9.27
   1   3  -3    2.54    0.23
  -1  -3   3    2.93    0.18
   1   3  -2 1585.10   27.58
  -1  -3   2 1608.13   31.87
   1   3  -1   91.10    2.09
  -1  -3   1   87.00    1.96
   1   3   0 2081.21   35.30
  -1  -3   0 2039.14   34.91
   1   3   1 1052.95   21.47
  -1  -3  -1 1017.45   20.89
   1   3   2  257.92    6.01
  -1  -3  -2  251.45    5.81
   1   3   3  885.24   15.96
  -1  -3  -3  882.56   18.03
   1   3   4  619.08   11.50
  -1  -3  -4  610.55   11.26
   1   3   5   35.20    1.06
  -1  -3  -5   34.78    0.94
   1   3   6    2.59    0.25
  -1  -3  -6    3.78    0.34
   1   3   7   74.35    1.76
  -1  -3  -7   72.05    1.76
   1   3   8   67.42    1.53
  -1  -3  -8   65.50    1.64
   1   3   9   54.34    1.39
  -1  -3  -9   55.80    1.53
   1   3  10  494.78   10.45
  -1  -3 -10  515.81    9.79
   1   3  11  291.93    6.69
  -1  -3 -11  290.69    5.72
   1   3  12   72.21    2.36
  -1  -3 -12   81.49    2.74
   1   3  13    0.32    0.47
  -1  -3 -13    0.76    0.52
   1   3  14    1.08    0.50
  -1  -3 -14    1.53    0.59
  -1  -3 -15   51.35    2.66
   1   3  16   43.74    2.34
  -1  -3 -16   40.32    2.63
   1   3  17   16.25    1.75
  -1  -3 -17   19.07    2.09
   1   3  18    6.87    2.32
  -1  -3 -18    4.68    2.09
   1   4 -16    1.37    1.31
  -1  -4  16    0.50    0.97
   1   4 -15    0.18    1.26
  -1  -4  15    0.40    1.22
   1   4 -14   16.03    1.58
  -1  -4  14   14.90    1.30
   1   4 -13   35.20    2.00
  -1  -4  13   37.16    1.84
   1   4 -12   92.58    3.18
  -1  -4  12   89.14    3.31
   1   4 -11  178.90    5.74
  -1  -4  11  175.48   10.53
   1   4 -10  141.31    5.61
  -1  -4  10  124.75    4.77
   1   4  -9   87.07    3.94
  -1  -4   9   87.38    3.27
   1   4  -8   14.49    1.01
  -1  -4   8   12.83    1.31
   1   4  -7  103.39    3.13
  -1  -4   7  104.13    3.45
   1   4  -6    2.39    0.34
  -1  -4   6    2.52    0.25
   1   4  -5  482.11    9.64
  -1  -4   5  465.50    9.63
   1   4  -4   53.17    1.35
  -1  -4   4   50.35    1.55
   1   4  -3 2340.23   46.62
  -1  -4   3 2247.96   43.89
   1   4  -2 4618.27   87.99
  -1  -4   2 4613.34  108.79
   1   4  -1  345.54    6.75
  -1  -4   1  344.22    7.67
   1   4   0  173.66    3.67
  -1  -4   0  173.93    3.83
   1   4   1    1.39    0.14
  -1  -4  -1    1.46    0.14
   1   4   2   83.65    2.27
  -1  -4  -2   82.20    2.20
   1   4   3   31.89    0.95
  -1  -4  -3   27.98    0.83
   1   4   4  372.69    7.02
  -1  -4  -4  361.21    7.00
   1   4   5 1042.49   17.24
  -1  -4  -5 1040.75   18.66
   1   4   6  640.49   13.75
  -1  -4  -6  649.13   12.33
   1   4   7  543.33   10.26
  -1  -4  -7  552.84   10.11
   1   4   8  159.30    3.31
  -1  -4  -8  154.91    3.33
   1   4   9   12.99    0.68
  -1  -4  -9   12.67    0.59
   1   4  10  181.83    4.07
  -1  -4 -10  182.84    3.63
   1   4  11   66.40    2.57
  -1  -4 -11   63.90    2.00
   1   4  12   26.79    1.12
  -1  -4 -12   27.35    1.08
   1   4  13    1.94    0.49
  -1  -4 -13    1.01    0.54
   1   4  14    3.60    0.76
  -1  -4 -14    4.66    0.76
   1   4  15  117.07    4.97
  -1  -4 -15  123.92    5.88
   1   4  16   21.05    1.85
  -1  -4 -16   21.57    3.54
   1   4  17    0.76    1.15
  -1  -4 -17    1.06    1.33
  -1  -4 -18    3.98    1.75
   1   5 -15   10.44    1.51
  -1  -5  15   13.57    1.28
   1   5 -14   69.15    3.17
  -1  -5  14   76.78    4.52
   1   5 -13  212.81    6.75
  -1  -5  13  226.49    7.05
   1   5 -12  328.14   17.35
  -1  -5  12  316.24    9.86
   1   5 -11   35.34    2.18
  -1  -5  11   31.53    3.18
   1   5 -10    3.26    0.86
  -1  -5  10    0.95    0.88
   1   5  -9   22.13    1.31
  -1  -5   9   24.96    1.22
   1   5  -8   14.70    0.92
  -1  -5   8   14.43    0.90
   1   5  -7  181.36    4.70
  -1  -5   7  200.87    6.91
   1   5  -6  511.31   10.02
  -1  -5   6  492.06   10.80
   1   5  -5  365.06    7.88
  -1  -5   5  387.80    8.69
   1   5  -4 1046.40   22.94
  -1  -5   4 1064.32   22.44
   1   5  -3 1077.37   19.27
  -1  -5   3 1075.76   22.38
   1   5  -2 2281.50   39.26
  -1  -5   2 2180.86   53.96
   1   5  -1   70.34    1.75
  -1  -5   1   67.24    1.58
   1   5   0   30.00    0.86
  -1  -5   0   29.89    0.92
   1   5   1   65.71    1.58
  -1  -5  -1   64.71    1.51
   1   5   2   61.11    1.69
  -1  -5  -2   57.15    1.78
   1   5   3 1534.45   26.43
  -1  -5  -3 1492.34   29.83
   1   5   4  642.44   10.78
  -1  -5  -4  637.36   11.89
   1   5   5  566.14    9.41
  -1  -5  -5  579.01   10.65
   1   5   6  542.91    8.98
  -1  -5  -6  529.72   11.73
   1   5   7  286.10    5.72
  -1  -5  -7  285.22    5.60
   1   5   8  340.39    8.85
  -1  -5  -8  323.21    8.08
   1   5   9  155.86    3.56
  -1  -5  -9  154.78    3.38
   1   5  10    0.22    0.38
  -1  -5 -10    0.32    0.47
   1   5  11   41.42    1.57
  -1  -5 -11   40.81    1.55
   1   5  12   50.22    1.76
  -1  -5 -12   51.70    1.80
   1   5  13   15.73    0.99
  -1  -5 -13   14.68    0.95
   1   5  14   78.72    2.74
  -1  -5 -14   77.32    2.99
   1   5  15  220.93    7.67
  -1  -5 -15  203.91    6.06
   1   5  16   14.50    1.44
  -1  -5 -16   12.60    1.42
   1   5  17   14.58    1.93
  -1  -5 -17   15.22    1.73
   1   6 -15    5.92    1.58
  -1  -6  15    5.18    1.26
   1   6 -14   91.14    4.34
  -1  -6  14   96.77    4.08
   1   6 -13  112.01    4.52
  -1  -6  13  108.83    4.26
   1   6 -12    1.62    1.76
  -1  -6  12    0.81    1.01
   1   6 -11    9.27    1.17
  -1  -6  11    7.23    1.37
   1   6 -10  107.84    3.44
  -1  -6  10  107.77    5.22
   1   6  -9  153.07    6.73
  -1  -6   9  137.44    5.06
   1   6  -8  138.30    4.61
  -1  -6   8  116.01    3.76
   1   6  -7  193.60    6.53
  -1  -6   7  228.05    5.16
   1   6  -6  307.86    7.14
  -1  -6   6  333.89    7.92
   1   6  -5  657.95   14.36
  -1  -6   5  674.50   16.97
   1   6  -4  753.76   13.73
  -1  -6   4  736.22   15.33
   1   6  -3  292.31    5.81
  -1  -6   3  301.29    7.07
   1   6  -2  461.63   10.09
  -1  -6   2  453.37    8.98
   1   6  -1   80.29    1.87
  -1  -6   1   77.23    1.87
   1   6   0   29.17    0.88
  -1  -6   0   28.29    0.81
   1   6   1  205.36    4.10
  -1  -6  -1  199.34    4.03
   1   6   2  331.34    7.68
  -1  -6  -2  322.86    7.40
   1   6   3  568.64   10.31
  -1  -6  -3  574.29   10.63
   1   6   4 2130.10   35.79
  -1  -6  -4 2119.64   41.24
   1   6   5 2381.81   35.52
  -1  -6  -5 2362.47   40.02
   1   6   6  171.95    3.18
  -1  -6  -6  171.32    3.58
   1   6   7    1.48    0.36
  -1  -6  -7    1.51    0.38
   1   6   8   91.44    3.02
  -1  -6  -8   95.28    2.23
   1   6   9   30.68    1.08
  -1  -6  -9   32.21    1.06
   1   6  10   75.63    2.00
  -1  -6 -10   82.66    2.45
   1   6  11  180.10    4.10
  -1  -6 -11  179.61    4.12
   1   6  12   36.67    1.30
  -1  -6 -12   37.70    1.57
   1   6  13  205.26    4.66
  -1  -6 -13  214.20    5.00
   1   6  14  276.57    6.91
  -1  -6 -14  283.89    7.52
   1   6  15   56.19    2.09
  -1  -6 -15   47.88    1.84
   1   6  16   50.74    2.48
  -1  -6 -16   61.86    3.42
   1   6  17    6.26    1.75
  -1  -6 -17    6.62    1.84
   1   7 -15   -0.43    1.76
  -1  -7  15    2.48    1.21
   1   7 -14   11.26    1.73
  -1  -7  14   13.37    1.46
   1   7 -13   23.14    2.09
  -1  -7  13   26.04    2.81
   1   7 -12    2.95    1.30
  -1  -7  12    3.22    0.90
   1   7 -11    8.37    1.64
  -1  -7  11    8.28    0.92
   1   7 -10   62.35    3.35
  -1  -7  10   59.70    2.39
   1   7  -9  580.07   15.20
  -1  -7   9  560.87   23.43
   1   7  -8  311.10    9.34
  -1  -7   8  339.49   14.31
   1   7  -7   84.97    2.99
  -1  -7   7   83.29    2.68
   1   7  -6   49.74    1.69
  -1  -7   6   53.66    1.58
   1   7  -5    9.84    0.47
  -1  -7   5    9.18    0.49
   1   7  -4   41.04    1.33
  -1  -7   4   40.11    1.21
   1   7  -3   86.32    2.05
  -1  -7   3   83.92    2.36
   1   7  -2   86.14    2.29
  -1  -7   2   84.41    1.96
   1   7  -1  509.15    9.50
  -1  -7   1  504.40    9.66
   1   7   0  422.35    8.06
  -1  -7   0  410.39    7.94
   1   7   1  676.50   14.25
  -1  -7  -1  662.08   12.29
   1   7   2  616.92   11.28
  -1  -7  -2  616.63   13.12
   1   7   3  330.78    6.59
  -1  -7  -3  304.13    6.89
   1   7   4 1217.09   20.76
  -1  -7  -4 1165.36   22.38
   1   7   5   84.84    1.85
  -1  -7  -5   88.12    2.02
   1   7   6   52.69    1.66
  -1  -7  -6   52.02    1.51
   1   7   7   21.88    0.88
  -1  -7  -7   20.35    0.81
   1   7   8   98.84    2.45
  -1  -7  -8   97.60    2.47
   1   7   9  328.89    7.76
  -1  -7  -9  320.26    7.29
   1   7  10  142.06    4.21
  -1  -7 -10  144.35    3.54
   1   7  11  149.62    3.83
  -1  -7 -11  155.56    4.19
   1   7  12  414.24   13.14
  -1  -7 -12  405.69    8.48
   1   7  13  205.27    5.13
  -1  -7 -13  210.74    5.67
   1   7  14   18.23    1.12
  -1  -7 -14   18.07    1.26
   1   7  15   11.95    1.21
  -1  -7 -15   11.53    1.22
   1   7  16   11.61    1.22
  -1  -7 -16   10.99    1.28
   1   8 -14    5.27    1.49
  -1  -8  14    7.13    1.17
   1   8 -13    6.32    1.58
  -1  -8  13    6.69    1.04
   1   8 -12    6.28    1.51
  -1  -8  12    8.55    1.08
   1   8 -11   33.54    2.05
  -1  -8  11   38.22    2.14
   1   8 -10   50.62    3.44
  -1  -8  10   56.46    2.47
   1   8  -9   65.70    2.83
  -1  -8   9   61.18    1.93
   1   8  -8  183.09    4.43
  -1  -8   8  183.29    5.11
   1   8  -7   33.23    1.10
  -1  -8   7   33.58    1.10
   1   8  -6    6.84    0.59
  -1  -8   6    6.71    0.58
   1   8  -5    7.43    0.52
  -1  -8   5    8.62    0.54
   1   8  -4  225.23    5.69
  -1  -8   4  230.93    4.79
   1   8  -3  134.59    3.56
  -1  -8   3  130.98    3.11
   1   8  -2  771.11   13.77
  -1  -8   2  752.99   13.41
   1   8  -1  535.57   10.00
  -1  -8   1  519.16    9.75
   1   8   0  550.58   10.04
  -1  -8   0  527.81    9.50
   1   8   1  412.44    7.86
  -1  -8  -1  382.75    7.45
   1   8   2   53.21    1.44
  -1  -8  -2   47.97    1.33
   1   8   3   16.18    1.17
  -1  -8  -3   17.87    0.92
   1   8   4   32.42    1.03
  -1  -8  -4   32.59    0.97
   1   8   5   52.67    1.49
  -1  -8  -5   53.30    1.42
   1   8   6  106.22    2.56
  -1  -8  -6  101.49    2.27
   1   8   7  197.37    4.68
  -1  -8  -7  202.04    4.53
   1   8   8  540.79   11.10
  -1  -8  -8  521.59   11.88
   1   8   9  988.21   19.06
  -1  -8  -9  951.73   17.02
   1   8  10   45.58    1.51
  -1  -8 -10   50.92    1.64
   1   8  11    6.37    0.79
  -1  -8 -11    6.03    0.85
   1   8  12    1.75    0.83
  -1  -8 -12    2.59    0.81
   1   8  13    5.79    0.90
  -1  -8 -13    5.65    0.90
   1   8  14   34.39    1.71
  -1  -8 -14   33.74    1.64
   1   8  15   30.23    1.62
  -1  -8 -15   36.26    1.85
   1   8  16   15.19    1.84
  -1  -8 -16   11.98    1.75
   1   9 -14    3.22    1.46
  -1  -9  14    4.03    1.40
   1   9 -13   22.37    2.41
  -1  -9  13   31.81    3.44
   1   9 -12   48.44    2.97
  -1  -9  12   54.13    2.52
   1   9 -11   19.63    2.14
  -1  -9  11   18.88    1.42
   1   9 -10   50.80    2.41
  -1  -9  10   48.67    3.81
   1   9  -9   19.79    0.94
  -1  -9   9   20.28    1.01
   1   9  -8    1.22    0.59
  -1  -9   8    1.60    0.45
   1   9  -7    0.32    0.56
  -1  -9   7    0.38    0.54
   1   9  -6   27.03    0.95
  -1  -9   6   26.42    0.94
   1   9  -5   50.54    1.64
  -1  -9   5   45.88    1.21
   1   9  -4  194.71    5.02
  -1  -9   4  226.06    6.93
   1   9  -3  569.87   11.97
  -1  -9   3  518.91    9.82
   1   9  -2  204.48    4.48
  -1  -9   2  200.09    4.61
   1   9  -1  171.43    4.43
  -1  -9   1  165.83    4.39
   1   9   0    7.85    0.58
  -1  -9   0    7.00    0.47
   1   9   1   31.24    1.06
  -1  -9  -1   29.58    0.94
   1   9   2   99.07    2.39
  -1  -9  -2   95.48    2.20
   1   9   3    3.42    0.43
  -1  -9  -3    3.02    0.36
   1   9   4    1.58    0.38
  -1  -9  -4    0.86    0.34
   1   9   5  295.84    5.97
  -1  -9  -5  283.78    5.60
   1   9   6  208.48    4.59
  -1  -9  -6  209.83    4.46
   1   9   7  248.15    6.80
  -1  -9  -7  229.35    5.06
   1   9   8  368.95    7.79
  -1  -9  -8  369.97    7.54
   1   9   9   34.04    1.26
  -1  -9  -9   33.38    1.24
   1   9  10    0.70    0.72
  -1  -9 -10    0.32    0.65
   1   9  11    4.97    0.72
  -1  -9 -11    3.81    0.79
   1   9  12    0.34    0.81
  -1  -9 -12    0.34    0.88
   1   9  13    0.29    0.81
  -1  -9 -13    1.17    0.86
   1   9  14    8.60    1.08
  -1  -9 -14    8.31    1.06
   1   9  15   69.51    3.35
  -1  -9 -15   83.10    3.31
   1  10 -13    9.14    1.93
  -1 -10  13   14.81    1.69
   1  10 -12   20.67    2.56
  -1 -10  12   26.47    2.09
   1  10 -11    5.79    1.42
  -1 -10  11    7.86    1.21
   1  10 -10    9.64    0.76
  -1 -10  10   18.39    1.51
   1  10  -9   49.14    2.12
  -1 -10   9   52.24    2.09
   1  10  -8   91.48    2.99
  -1 -10   8   94.41    2.99
   1  10  -7  113.51    2.99
  -1 -10   7  114.89    2.72
   1  10  -6  105.57    2.66
  -1 -10   6  106.04    2.63
   1  10  -5  169.32    4.26
  -1 -10   5  161.62    3.38
   1  10  -4  159.86    3.87
  -1 -10   4  157.86    3.62
   1  10  -3  212.17    5.36
  -1 -10   3  209.48    4.46
   1  10  -2  243.21    5.07
  -1 -10   2  237.45    4.93
   1  10  -1    6.87    0.58
  -1 -10   1    7.11    0.56
   1  10   0   80.14    2.39
  -1 -10   0   76.20    1.91
   1  10   1  167.40    3.80
  -1 -10  -1  162.59    3.74
   1  10   2  596.59   11.53
  -1 -10  -2  569.31   10.98
   1  10   3  292.51    6.05
  -1 -10  -3  280.47    7.16
   1  10   4  107.86    2.70
  -1 -10  -4  111.08    3.13
   1  10   5  167.42    4.01
  -1 -10  -5  166.46    4.68
   1  10   6  322.05    6.71
  -1 -10  -6  315.41    6.55
   1  10   7  133.06    3.31
  -1 -10  -7  132.04    3.62
   1  10   8    4.19    0.72
  -1 -10  -8    4.44    0.58
   1  10   9    5.96    0.68
  -1 -10  -9    6.37    0.83
   1  10  10   26.72    1.15
  -1 -10 -10   26.79    1.26
   1  10  11   27.82    1.48
  -1 -10 -11   27.17    1.49
   1  10  12   39.51    1.87
  -1 -10 -12   40.86    1.80
   1  10  13   46.33    1.98
  -1 -10 -13   46.32    1.89
   1  10  14   72.77    2.66
  -1 -10 -14   68.65    2.92
   1  10  15   49.30    3.45
  -1 -10 -15   34.28    3.72
   1  11 -13    4.64    1.46
  -1 -11  13    7.32    1.46
   1  11 -12    3.35    1.58
  -1 -11  12    4.14    1.21
   1  11 -11   10.71    1.91
  -1 -11  11   12.16    1.42
   1  11 -10   23.25    1.87
  -1 -11  10   58.01    2.70
   1  11  -9  127.67    5.72
  -1 -11   9  141.07    4.79
   1  11  -8  205.69    6.95
  -1 -11   8  218.64    5.72
   1  11  -7   65.46    2.21
  -1 -11   7   77.18    2.30
   1  11  -6   34.24    1.94
  -1 -11   6   35.05    1.35
   1  11  -5  155.59    4.48
  -1 -11   5  153.90    3.99
   1  11  -4   51.21    1.58
  -1 -11   4   50.99    1.46
   1  11  -3    2.30    0.65
  -1 -11   3    2.25    0.49
   1  11  -2  113.38    2.77
  -1 -11   2  108.68    2.92
   1  11  -1  174.95    3.80
  -1 -11   1  175.49    3.89
   1  11   0  220.44    4.86
  -1 -11   0  215.19    4.89
   1  11   1  283.53    6.08
  -1 -11  -1  270.63    6.84
   1  11   2  237.27    5.13
  -1 -11  -2  236.06    5.16
   1  11   3  324.21    7.59
  -1 -11  -3  317.77    7.63
   1  11   4  202.63    4.93
  -1 -11  -4  197.01    4.26
   1  11   5  103.01    2.72
  -1 -11  -5  102.62    2.52
   1  11   6   40.79    1.33
  -1 -11  -6   38.17    1.26
   1  11   7   53.23    1.73
  -1 -11  -7   51.25    1.62
   1  11   8  132.47    3.26
  -1 -11  -8  130.40    3.83
   1  11   9   48.26    1.66
  -1 -11  -9   48.10    1.66
   1  11  10   49.72    1.80
  -1 -11 -10   47.86    1.71
   1  11  11   69.55    2.36
  -1 -11 -11   75.18    2.50
   1  11  12  147.05    3.94
  -1 -11 -12  147.41    4.53
   1  11  13  242.97    6.57
  -1 -11 -13  252.47    6.44
   1  11  14   52.20    3.53
  -1 -11 -14   47.29    3.18
   1  12 -11    3.00    1.76
  -1 -12  11    1.96    1.19
   1  12 -10    8.60    1.87
  -1 -12  10   11.50    1.58
   1  12  -8   16.97    1.37
  -1 -12   8   14.47    0.99
   1  12  -7    0.25    0.90
  -1 -12   7   -0.07    0.67
   1  12  -6   76.40    3.00
  -1 -12   6   73.09    2.29
   1  12  -5  128.82    3.20
  -1 -12   5  130.17    3.24
   1  12  -4   79.05    2.41
  -1 -12   4   78.15    2.18
   1  12  -3    4.70    0.76
  -1 -12   3    4.86    0.65
   1  12  -2   -0.04    0.79
  -1 -12   2    1.10    0.76
   1  12  -1   96.61    2.66
  -1 -12   1   95.98    3.09
   1  12   0  336.56    7.34
  -1 -12   0  316.39    7.25
   1  12   1  377.28    8.24
  -1 -12  -1  379.33    7.99
   1  12   2  267.37    5.76
  -1 -12  -2  269.37    5.83
   1  12   3   76.96    2.18
  -1 -12  -3   75.63    2.50
   1  12   4    1.84    0.65
  -1 -12  -4    1.85    0.50
   1  12   5    0.59    0.50
  -1 -12  -5    1.01    0.56
   1  12   6   31.09    1.35
  -1 -12  -6   29.67    1.26
   1  12   7   44.03    1.40
  -1 -12  -7   43.64    1.57
   1  12   8  132.88    3.60
  -1 -12  -8  132.18    3.40
   1  12   9  478.46   10.44
  -1 -12  -9  475.29   10.31
   1  12  10  207.70    5.45
  -1 -12 -10  208.67    5.79
   1  12  11    6.53    1.21
  -1 -12 -11    5.83    1.15
   1  12  12   45.33    2.02
  -1 -12 -12   46.39    2.02
   1  12  13   28.70    5.49
  -1 -12 -13   41.89    3.87
   1  13 -10    4.28    2.03
  -1 -13  10    7.32    1.53
   1  13  -9    9.09    3.56
  -1 -13   9   13.44    1.96
   1  13  -8   14.97    1.15
  -1 -13   8   11.50    1.17
   1  13  -7    0.25    1.03
  -1 -13   7    0.50    0.86
   1  13  -6   -0.45    1.04
  -1 -13   6    0.31    0.83
   1  13  -5   62.04    2.12
  -1 -13   5   68.14    2.12
   1  13  -4  113.90    3.17
  -1 -13   4  121.15    3.40
   1  13  -3   14.61    1.24
  -1 -13   3   17.56    1.39
   1  13  -2   12.54    1.01
  -1 -13   2   12.49    0.88
   1  13  -1   51.32    1.82
  -1 -13   1   55.57    1.73
   1  13   0   59.88    1.87
  -1 -13   0   57.27    1.82
   1  13   1   34.62    1.37
  -1 -13  -1   34.35    1.35
   1  13   2   18.55    1.06
  -1 -13  -2   19.42    0.95
   1  13   3   31.78    1.22
  -1 -13  -3   34.73    1.35
   1  13   4    9.37    1.04
  -1 -13  -4    8.44    0.74
   1  13   5    7.68    1.03
  -1 -13  -5    7.00    0.76
   1  13   6   54.94    2.30
  -1 -13  -6   54.31    1.75
   1  13   7   75.72    2.27
  -1 -13  -7   77.25    2.50
   1  13   8  195.04    5.13
  -1 -13  -8  197.00    4.66
   1  13   9  104.62    3.56
  -1 -13  -9  100.98    3.09
   1  13  10    4.01    1.12
  -1 -13 -10    3.98    1.10
   1  13  11    0.97    2.45
  -1 -13 -11   -1.35    2.90
   1  14  -8    1.96    1.73
  -1 -14   8    1.73    1.28
   1  14  -7   12.36    1.78
  -1 -14   7   10.47    1.31
   1  14  -6   19.49    1.33
  -1 -14   6   23.34    1.40
   1  14  -5   17.31    1.49
  -1 -14   5   20.51    1.28
   1  14  -4   37.03    1.64
  -1 -14   4   38.87    1.69
   1  14  -3   42.41    1.82
  -1 -14   3   43.02    1.64
   1  14  -2   28.92    1.75
  -1 -14   2   30.41    1.55
   1  14  -1   24.31    1.82
  -1 -14   1   28.83    1.37
   1  14   0    1.26    0.79
  -1 -14   0    1.31    0.68
   1  14   1    0.74    0.81
  -1 -14  -1    0.18    0.74
   1  14   2   98.19    3.04
  -1 -14  -2  102.31    2.97
   1  14   3   41.04    1.64
  -1 -14  -3   40.02    1.93
   1  14   4   16.27    1.42
  -1 -14  -4   16.14    1.12
   1  14   5  114.05    3.45
  -1 -14  -5  114.64    3.27
   1  14   6   71.90    2.34
  -1 -14  -6   72.48    2.88
   1  14   7   21.56    1.46
  -1 -14  -7   22.69    1.46
   1  14   8    1.28    1.10
  -1 -14  -8    0.22    0.90
   1  15  -6   13.30    2.16
  -1 -15   6   18.34    2.16
   1  15  -5   39.06    2.02
  -1 -15   5   46.26    2.07
   1  15  -4   23.86    2.70
  -1 -15   4   29.87    1.80
   1  15  -3    7.25    1.24
  -1 -15   3    7.40    1.06
   1  15  -2   17.09    1.60
  -1 -15   2   17.81    1.31
   1  15  -1   31.13    1.69
  -1 -15   1   26.74    1.48
   1  15   0   66.81    2.36
  -1 -15   0   70.28    2.38
   1  15   1  136.65    3.56
  -1 -15  -1  142.66    3.80
   1  15   2   55.98    2.05
  -1 -15  -2   59.09    2.00
   1  15   3   18.93    1.22
  -1 -15  -3   18.68    1.46
   1  15   4   10.36    1.10
  -1 -15  -4   10.63    1.06
   1  15   5    2.09    1.03
  -1 -15  -5    1.75    0.86
   1  15   6   82.02    4.35
  -1 -15  -6   85.90    4.59
   1  16  -5   30.72    2.65
  -1 -16   5   31.76    2.81
   1  16  -4   36.73    2.95
  -1 -16   4   38.52    3.22
   1  16  -3   39.44    2.84
  -1 -16   3   42.86    3.44
   1  16  -2   25.93    2.66
  -1 -16   2   25.01    2.66
   1  16  -1   16.10    2.23
  -1 -16   1   16.90    2.23
   1  16   0   33.34    2.68
  -1 -16   0   35.30    2.54
   1  16   1   30.14    2.72
  -1 -16  -1   34.40    2.65
   2 -15   3    9.27    2.39
  -2  15  -3    7.25    2.47
   2 -15   4   83.98    4.44
  -2  15  -4   85.56    4.32
   2 -15   5   22.37    2.50
  -2  15  -5   23.54    2.20
   2 -14  -4   18.95    3.00
  -2  14   4   19.24    3.17
   2 -14  -3   47.38    1.98
  -2  14   3   45.45    2.11
   2 -14  -2   22.29    1.44
  -2  14   2   23.52    1.53
   2 -14  -1   23.77    1.55
  -2  14   1   23.77    1.24
   2 -14   0   66.97    2.25
  -2  14   0   64.81    2.38
   2 -14   1    5.88    0.92
  -2  14  -1    5.29    1.31
   2 -14   2    7.02    1.48
  -2  14  -2    3.90    1.26
   2 -14   3  103.75    4.23
  -2  14  -3   95.10    4.37
   2 -14   4  162.21    6.62
  -2  14  -4  134.67    6.68
   2 -14   5  111.56    5.15
  -2  14  -5  105.84    5.27
   2 -14   6   20.21    2.16
  -2  14  -6   20.21    2.20
   2 -14   7    0.61    1.75
  -2  14  -7    1.10    1.60
   2 -13  -7  206.61    8.06
  -2  13   7  188.85    7.04
   2 -13  -6   60.50    2.36
  -2  13   6   57.71    2.61
   2 -13  -5    6.39    1.04
  -2  13   5    6.15    1.13
   2 -13  -4    5.40    0.90
  -2  13   4    4.64    1.08
   2 -13  -3   35.27    1.42
  -2  13   3   35.05    1.62
   2 -13  -2   51.32    1.89
  -2  13   2   53.15    2.23
   2 -13  -1  196.39    4.75
  -2  13   1  200.25    5.33
   2 -13   0  224.56    5.27
  -2  13   0  207.70    5.00
   2 -13   1  207.52    5.54
  -2  13  -1  188.43    4.64
   2 -13   2  115.00    3.78
  -2  13  -2  102.10    3.08
   2 -13   3   13.55    1.06
  -2  13  -3   11.97    1.28
   2 -13   4   50.17    1.84
  -2  13  -4   39.73    1.91
   2 -13   5   30.43    1.67
  -2  13  -5   29.15    1.60
   2 -13   6    1.48    0.95
  -2  13  -6    2.70    1.15
   2 -13   7   33.45    3.38
  -2  13  -7   40.94    2.95
   2 -13   8   40.63    2.93
  -2  13  -8   38.06    2.92
   2 -12 -10   75.72    6.42
  -2  12  10   74.12    4.68
   2 -12  -9    0.29    1.39
  -2  12   9    0.99    1.49
   2 -12  -8    2.09    1.03
  -2  12   8    3.26    1.04
   2 -12  -7   55.33    2.12
  -2  12   7   57.38    2.16
   2 -12  -6   12.88    1.19
  -2  12   6   12.88    1.10
   2 -12  -5    1.62    0.86
  -2  12   5    1.22    1.12
   2 -12  -4    1.78    0.67
  -2  12   4    0.72    0.85
   2 -12  -3  170.80    3.71
  -2  12   3  169.84    4.07
   2 -12  -2  614.63   11.84
  -2  12   2  631.15   12.24
   2 -12  -1  143.56    3.62
  -2  12   1  142.82    3.65
   2 -12   0    5.25    0.67
  -2  12   0    4.88    0.77
   2 -12   1   33.05    1.21
  -2  12  -1   33.90    1.37
   2 -12   2   27.67    1.46
  -2  12  -2   24.74    1.17
   2 -12   3   20.69    1.06
  -2  12  -3   18.89    0.97
   2 -12   4   25.44    1.21
  -2  12  -4   26.27    1.40
   2 -12   5   25.12    1.21
  -2  12  -5   23.55    1.37
   2 -12   6   61.02    2.38
  -2  12  -6   51.28    2.11
   2 -12   7   88.03    2.83
  -2  12  -7   79.30    3.09
   2 -12   8   72.17    3.00
  -2  12  -8   53.28    2.23
   2 -12   9   51.19    2.70
  -2  12  -9   37.14    2.59
   2 -11 -11   19.06    2.70
   2 -11 -10    4.23    1.24
  -2  11  10    4.35    1.46
   2 -11  -9    2.27    0.92
  -2  11   9    2.05    0.88
   2 -11  -8   28.77    1.55
  -2  11   8   28.79    1.58
   2 -11  -7    0.77    0.77
  -2  11   7    1.31    0.85
   2 -11  -6   55.03    2.03
  -2  11   6   56.52    1.87
   2 -11  -5   66.27    2.20
  -2  11   5   65.77    2.29
   2 -11  -4   54.22    1.89
  -2  11   4   54.61    2.02
   2 -11  -3  367.99    8.12
  -2  11   3  370.51    8.66
   2 -11  -2  101.14    2.97
  -2  11   2  104.98    2.92
   2 -11  -1   15.60    0.95
  -2  11   1   16.99    1.10
   2 -11   0    1.15    0.49
  -2  11   0    1.04    0.63
   2 -11   1    4.80    0.61
  -2  11  -1    4.41    0.72
   2 -11   2    2.36    0.61
  -2  11  -2    3.13    0.76
   2 -11   3   55.40    1.67
  -2  11  -3   50.72    1.67
   2 -11   4  120.88    3.04
  -2  11  -4  115.30    2.92
   2 -11   5  117.82    2.86
  -2  11  -5  109.55    3.04
   2 -11   6   58.57    1.96
  -2  11  -6   57.89    2.65
   2 -11   7   18.30    0.99
  -2  11  -7   17.63    1.08
   2 -11   8    6.19    0.77
  -2  11  -8    6.33    0.90
   2 -11   9    7.05    0.95
  -2  11  -9    4.89    1.06
   2 -11  10   22.29    1.62
  -2  11 -10   16.10    1.51
   2 -10 -13   20.82    2.65
  -2  10  13   21.45    3.33
   2 -10 -12    2.56    1.51
  -2  10  12    2.54    1.04
   2 -10 -11   42.02    1.87
  -2  10  11   42.57    2.39
   2 -10 -10   40.09    1.76
  -2  10  10   37.55    1.75
   2 -10  -9  313.22    7.04
  -2  10   9  302.71    6.69
   2 -10  -8   66.45    2.34
  -2  10   8   66.06    2.00
   2 -10  -7  103.93    2.92
  -2  10   7  101.67    2.65
   2 -10  -6  103.46    3.08
  -2  10   6  103.68    2.81
   2 -10  -5    1.33    0.52
  -2  10   5    1.73    0.59
   2 -10  -4   28.38    1.21
  -2  10   4   26.52    1.21
   2 -10  -3   49.32    1.67
  -2  10   3   51.73    1.62
   2 -10  -2   89.95    2.54
  -2  10   2   90.35    2.23
   2 -10  -1  122.86    2.90
  -2  10   1  124.05    3.36
   2 -10   0    3.02    0.61
  -2  10   0    2.41    0.54
   2 -10   1   16.18    0.76
  -2  10  -1   18.07    0.86
   2 -10   2   94.56    2.52
  -2  10  -2  102.08    3.15
   2 -10   3   66.36    1.87
  -2  10  -3   62.46    1.84
   2 -10   4   86.68    2.30
  -2  10  -4   88.15    2.48
   2 -10   5  108.58    2.56
  -2  10  -5  106.42    2.77
   2 -10   6   49.65    1.96
  -2  10  -6   38.96    2.00
   2 -10   7   18.32    0.85
  -2  10  -7   16.88    0.94
   2 -10   8   32.89    1.64
  -2  10  -8   37.01    1.66
   2 -10   9    2.83    0.65
  -2  10  -9    0.70    0.63
   2 -10  10    3.58    1.10
  -2  10 -10    2.12    0.70
   2 -10  11   11.66    1.44
  -2  10 -11   14.90    2.77
   2 -10  12   34.85    2.45
  -2  10 -12   29.69    2.30
   2  -9 -14   18.53    1.69
  -2   9  14   20.69    2.14
   2  -9 -13  115.54    3.71
  -2   9  13  109.35    3.33
   2  -9 -12   13.30    1.33
  -2   9  12   14.34    1.12
   2  -9 -11    2.39    0.97
  -2   9  11    1.42    0.94
   2  -9 -10   84.93    2.65
  -2   9  10   85.38    2.97
   2  -9  -9  146.04    4.16
  -2   9   9  141.36    3.44
   2  -9  -8  258.52    5.79
  -2   9   8  239.19    5.42
   2  -9  -7  120.49    3.58
  -2   9   7  119.26    3.13
   2  -9  -6   71.89    2.07
  -2   9   6   74.10    2.09
   2  -9  -5  221.49    5.42
  -2   9   5  217.47    4.84
   2  -9  -4  112.62    3.02
  -2   9   4  109.92    2.75
   2  -9  -3    9.70    0.63
  -2   9   3    9.43    0.72
   2  -9  -2   32.86    1.13
  -2   9   2   34.57    1.19
   2  -9  -1  135.17    3.33
  -2   9   1  139.99    3.24
   2  -9   0  328.05    7.81
  -2   9   0  344.58    7.27
   2  -9   1  430.68    8.66
  -2   9  -1  434.34    9.99
   2  -9   2  146.99    3.38
  -2   9  -2  148.86    4.75
   2  -9   3  178.05    3.94
  -2   9  -3  183.68    4.28
   2  -9   4  214.42    5.43
  -2   9  -4  218.16    4.71
   2  -9   5   48.76    1.40
  -2   9  -5   49.36    1.51
   2  -9   6    9.93    0.67
  -2   9  -6    9.16    0.77
   2  -9   7    4.10    0.63
  -2   9  -7    4.88    0.61
   2  -9   8  301.74    9.43
  -2   9  -8  280.88    6.82
   2  -9   9  374.33   10.90
  -2   9  -9  354.39   10.85
   2  -9  10   25.41    1.42
  -2   9 -10   28.25    2.27
   2  -9  11    5.27    1.19
  -2   9 -11    4.30    1.40
   2  -9  12   26.94    1.91
  -2   9 -12   29.37    2.32
   2  -9  13   41.51    2.32
  -2   9 -13   36.20    2.63
   2  -8 -14   65.05    2.86
  -2   8  14   60.87    3.15
   2  -8 -13   23.86    1.75
  -2   8  13   23.18    1.31
   2  -8 -12    1.57    0.97
  -2   8  12    2.18    0.88
   2  -8 -11   50.83    2.38
  -2   8  11   45.74    1.75
   2  -8 -10  105.93    3.24
  -2   8  10  102.03    2.90
   2  -8  -9  308.68    7.11
  -2   8   9  299.22    6.37
   2  -8  -8  214.31    4.80
  -2   8   8  206.48    4.71
   2  -8  -7   22.49    1.06
  -2   8   7   21.09    1.08
   2  -8  -6  162.09    3.65
  -2   8   6  168.73    3.85
   2  -8  -5  190.20    4.71
  -2   8   5  195.07    4.55
   2  -8  -4   66.04    1.91
  -2   8   4   69.47    1.94
   2  -8  -3   50.36    1.94
  -2   8   3   52.04    1.48
   2  -8  -2  233.06    5.00
  -2   8   2  236.01    4.77
   2  -8  -1  454.60    9.00
  -2   8   1  461.02    8.96
   2  -8   0  210.60    4.46
  -2   8   0  217.62    4.48
   2  -8   1  597.72   10.67
  -2   8  -1  627.48   13.01
   2  -8   2  548.33   10.78
  -2   8  -2  563.24   12.13
   2  -8   3   29.42    1.26
  -2   8  -3   32.19    1.13
   2  -8   4   47.52    1.80
  -2   8  -4   42.75    1.44
   2  -8   5   39.98    1.21
  -2   8  -5   37.66    1.37
   2  -8   6   13.01    0.79
  -2   8  -6   14.00    0.90
   2  -8   7  206.17    4.80
  -2   8  -7  197.73    5.31
   2  -8   8  355.83    8.24
  -2   8  -8  352.81    8.78
   2  -8   9  300.84    7.31
  -2   8  -9  290.37   10.24
   2  -8  10  213.73    6.93
  -2   8 -10  190.11    5.56
   2  -8  11   15.42    1.37
  -2   8 -11   16.50    1.78
   2  -8  12    7.70    1.17
  -2   8 -12    7.29    1.53
   2  -8  13   37.12    2.09
  -2   8 -13   38.61    2.72
   2  -8  14   12.96    1.57
  -2   8 -14   10.17    1.93
   2  -7 -14    2.86    1.26
  -2   7  14    2.12    0.99
   2  -7 -13    0.94    0.86
  -2   7  13    0.18    0.74
   2  -7 -12   92.38    2.95
  -2   7  12   87.76    2.65
   2  -7 -11  106.43    2.95
  -2   7  11  100.82    2.79
   2  -7 -10   81.04    2.43
  -2   7  10   78.85    2.23
   2  -7  -9  142.37    3.29
  -2   7   9  141.90    3.27
   2  -7  -8   93.87    2.61
  -2   7   8   89.81    2.34
   2  -7  -7   12.78    0.81
  -2   7   7   14.81    0.85
   2  -7  -6    0.68    0.40
  -2   7   6    0.31    0.41
   2  -7  -5    4.71    0.45
  -2   7   5    4.21    0.41
   2  -7  -4  188.20    4.77
  -2   7   4  191.56    4.16
   2  -7  -3  717.25   13.30
  -2   7   3  738.49   13.75
   2  -7  -2  681.82   12.81
  -2   7   2  687.65   13.08
   2  -7  -1   97.17    2.41
  -2   7   1  103.07    2.32
   2  -7   0   35.68    1.17
  -2   7   0   36.96    1.21
   2  -7   1  131.88    2.72
  -2   7  -1  136.90    2.97
   2  -7   2  160.36    3.63
  -2   7  -2  166.03    3.76
   2  -7   3  199.55    5.85
  -2   7  -3  202.43    4.43
   2  -7   4   55.10    1.78
  -2   7  -4   53.62    1.57
   2  -7   5  113.47    3.56
  -2   7  -5  113.45    3.02
   2  -7   6  350.16    6.95
  -2   7  -6  353.67    7.29
   2  -7   7  168.15    4.70
  -2   7  -7  168.73    3.72
   2  -7   8  118.26    4.32
  -2   7  -8  113.49    2.75
   2  -7   9  183.07    5.96
  -2   7  -9  184.19    5.04
   2  -7  10    4.57    1.57
  -2   7 -10    4.19    1.28
   2  -7  11    9.86    1.10
  -2   7 -11    9.45    1.26
   2  -7  12  197.95    6.44
  -2   7 -12  188.95    8.13
   2  -7  13   65.89    2.70
  -2   7 -13   62.65    3.18
   2  -7  14   34.73    2.41
  -2   7 -14   29.76    2.97
   2  -7  15   33.25    2.34
  -2   7 -15   28.75    2.59
   2  -6 -15   25.37    2.20
  -2   6  15   23.36    1.80
   2  -6 -14   11.97    1.17
  -2   6  14   11.17    1.06
   2  -6 -13   23.27    1.49
  -2   6  13   21.99    1.30
   2  -6 -12   32.96    1.71
  -2   6  12   32.32    1.51
   2  -6 -11   40.86    1.82
  -2   6  11   43.65    1.57
   2  -6 -10    8.55    0.72
  -2   6  10    7.13    0.79
   2  -6  -9    5.40    0.72
  -2   6   9    5.00    0.65
   2  -6  -8    5.38    0.61
  -2   6   8    4.35    0.68
   2  -6  -7   36.13    1.17
  -2   6   7   36.19    1.22
   2  -6  -6  239.77    5.18
  -2   6   6  258.63    5.47
   2  -6  -5  229.55    4.68
  -2   6   5  241.42    5.40
   2  -6  -4   38.60    1.03
  -2   6   4   37.90    1.08
   2  -6  -3  136.88    3.47
  -2   6   3  138.32    3.76
   2  -6  -2  267.51    6.50
  -2   6   2  276.49    6.51
   2  -6  -1    8.24    0.41
  -2   6   1    8.82    0.43
   2  -6   0   13.05    0.58
  -2   6   0   12.11    0.50
   2  -6   1   18.43    0.58
  -2   6  -1   20.15    0.67
   2  -6   2  706.17   12.83
  -2   6  -2  738.92   13.62
   2  -6   3  304.65    6.82
  -2   6  -3  319.07    6.44
   2  -6   4   65.17    1.73
  -2   6  -4   67.93    1.98
   2  -6   5   92.06    3.08
  -2   6  -5   89.21    2.14
   2  -6   6  164.86    3.71
  -2   6  -6  162.38    3.74
   2  -6   7  176.97    4.10
  -2   6  -7  188.40    4.17
   2  -6   8   80.65    2.38
  -2   6  -8   76.47    2.20
   2  -6   9   26.33    1.24
  -2   6  -9   25.48    1.04
   2  -6  10   60.03    2.50
  -2   6 -10   60.14    2.68
   2  -6  11   11.14    1.13
  -2   6 -11    9.09    2.00
   2  -6  12   16.37    1.53
  -2   6 -12   12.07    2.74
   2  -6  13   40.70    2.05
  -2   6 -13   42.03    2.41
   2  -6  14   54.81    2.75
  -2   6 -14   51.48    3.09
   2  -6  15   49.20    2.75
  -2   6 -15   46.69    3.58
   2  -5 -15   37.30    1.64
  -2   5  15   37.82    1.67
   2  -5 -14   36.17    1.85
  -2   5  14   31.89    1.64
   2  -5 -13   34.80    1.49
  -2   5  13   31.31    1.78
   2  -5 -12   64.29    2.21
  -2   5  12   62.55    2.18
   2  -5 -11    0.49    0.56
  -2   5  11    0.20    0.50
   2  -5 -10    4.05    0.61
  -2   5  10    3.85    0.54
   2  -5  -9   45.97    1.55
  -2   5   9   48.89    1.49
   2  -5  -8   15.65    0.90
  -2   5   8   17.15    0.79
   2  -5  -7  229.13    5.24
  -2   5   7  229.21    4.52
   2  -5  -6   93.14    2.21
  -2   5   6   99.02    2.27
   2  -5  -5  496.97    9.32
  -2   5   5  514.70   11.84
   2  -5  -4 1074.79   22.08
  -2   5   4 1081.41   18.98
   2  -5  -3   15.38    0.63
  -2   5   3   16.10    0.58
   2  -5  -2   21.23    0.79
  -2   5   2   22.44    0.70
   2  -5  -1   10.98    0.45
  -2   5   1   10.71    0.41
   2  -5   0   25.01    0.74
  -2   5   0   25.68    0.77
   2  -5   1  275.20    5.43
  -2   5  -1  283.91    5.58
   2  -5   2 1159.99   21.09
  -2   5  -2 1224.45   25.82
   2  -5   3  143.18    3.69
  -2   5  -3  146.78    3.72
   2  -5   4   20.06    0.90
  -2   5  -4   19.29    0.67
   2  -5   5  389.82    7.34
  -2   5  -5  394.39    7.36
   2  -5   6   46.66    1.42
  -2   5  -6   47.90    1.39
   2  -5   7   62.13    1.75
  -2   5  -7   58.41    1.48
   2  -5   8   57.06    3.36
  -2   5  -8   57.27    1.51
   2  -5   9   18.66    1.08
  -2   5  -9   17.02    1.12
   2  -5  10   51.28    2.21
  -2   5 -10   50.49    2.72
   2  -5  11   46.87    2.05
  -2   5 -11   46.78    2.30
   2  -5  12   34.31    1.94
  -2   5 -12   37.72    2.21
   2  -5  13   28.48    1.84
  -2   5 -13   32.03    1.96
   2  -5  14   20.21    2.21
  -2   5 -14   20.08    1.91
   2  -5  15   11.62    1.91
  -2   5 -15   10.47    2.14
   2  -5  16   21.39    1.87
  -2   5 -16   17.38    2.20
   2  -4 -15   10.54    1.37
  -2   4  15   11.53    1.10
   2  -4 -14   53.21    2.43
  -2   4  14   46.87    1.89
   2  -4 -13   32.14    1.60
  -2   4  13   35.36    1.67
   2  -4 -12   16.05    1.01
  -2   4  12   15.53    0.94
   2  -4 -11   37.90    1.62
  -2   4  11   38.88    1.37
   2  -4 -10   90.01    2.14
  -2   4  10   94.09    2.84
   2  -4  -9  158.74    3.58
  -2   4   9  158.71    3.99
   2  -4  -8  261.76    5.69
  -2   4   8  269.62    7.47
   2  -4  -7  150.52    3.36
  -2   4   7  149.80    3.11
   2  -4  -6  209.81    4.21
  -2   4   6  211.01    4.10
   2  -4  -5 1861.41   37.12
  -2   4   5 1827.64   35.88
   2  -4  -4  364.59    7.02
  -2   4   4  375.55    7.31
   2  -4  -3   32.89    0.94
  -2   4   3   34.35    0.95
   2  -4  -2   73.18    1.91
  -2   4   2   75.25    1.82
   2  -4  -1   63.14    1.53
  -2   4   1   64.27    1.60
   2  -4   0  249.67    5.18
  -2   4   0  257.10    5.25
   2  -4   1 1240.86   22.11
  -2   4  -1 1320.55   23.70
   2  -4   2 1354.72   24.38
  -2   4  -2 1379.21   24.47
   2  -4   3 2517.99   48.89
  -2   4  -3 2784.95   64.69
   2  -4   4  649.72   12.31
  -2   4  -4  659.75   12.49
   2  -4   5    3.31    0.27
  -2   4  -5    4.23    0.31
   2  -4   6   25.66    1.26
  -2   4  -6   26.07    0.81
   2  -4   7   25.46    1.13
  -2   4  -7   22.69    0.97
   2  -4   8   41.26    1.49
  -2   4  -8   41.03    1.35
   2  -4   9  296.02    8.44
  -2   4  -9  304.06    8.22
   2  -4  10  180.69    5.94
  -2   4 -10  187.71    5.97
   2  -4  11  121.80    4.35
  -2   4 -11  119.21    4.50
   2  -4  12  173.93    5.99
  -2   4 -12  173.34    8.75
   2  -4  13  171.77    8.49
  -2   4 -13  173.08    5.65
   2  -4  14    2.30    1.10
  -2   4 -14    2.41    1.49
   2  -4  15    7.29    1.46
  -2   4 -15    6.66    2.23
   2  -4  16   20.21    1.89
  -2   4 -16   17.72    2.41
   2  -4  17   33.11    2.30
  -2   4 -17   24.58    2.63
   2  -3 -15   18.80    1.40
  -2   3  15   16.32    1.06
   2  -3 -14    9.09    0.99
  -2   3  14    7.59    0.88
   2  -3 -13    9.68    0.90
  -2   3  13    9.19    0.86
   2  -3 -12   57.49    1.75
  -2   3  12   53.91    1.73
   2  -3 -11  227.30    4.91
  -2   3  11  223.00    4.70
   2  -3 -10  236.67    5.09
  -2   3  10  235.49    5.31
   2  -3  -9  526.12   11.32
  -2   3   9  514.46    9.99
   2  -3  -8  338.97    6.78
  -2   3   8  349.85    8.60
   2  -3  -7   32.98    0.92
  -2   3   7   35.57    1.03
   2  -3  -6   66.65    2.05
  -2   3   6   64.44    1.62
   2  -3  -5  158.02    3.49
  -2   3   5  150.68    5.70
   2  -3  -4  210.10    4.43
  -2   3   4  210.69    4.37
   2  -3  -3  218.48    4.52
  -2   3   3  213.64    5.20
   2  -3  -2    2.52    0.20
  -2   3   2    2.34    0.18
   2  -3  -1 3444.93   67.03
  -2   3   1 3466.86   67.69
   2  -3   0 5172.47   84.39
  -2   3   0 5309.00   87.22
   2  -3   1  957.69   17.44
  -2   3  -1  989.47   17.24
   2  -3   2  619.42   13.84
  -2   3  -2  622.41   13.08
   2  -3   3   38.78    1.30
  -2   3  -3   38.27    1.28
   2  -3   4  631.64   11.95
  -2   3  -4  642.27   11.84
   2  -3   5  399.95    7.99
  -2   3  -5  394.89    8.76
   2  -3   6  340.43    6.55
  -2   3  -6  341.54    6.53
   2  -3   7  153.52    4.50
  -2   3  -7  148.07    4.17
   2  -3   8  292.33    8.85
  -2   3  -8  296.38    9.81
   2  -3   9  517.72   14.04
  -2   3  -9  525.22   13.73
   2  -3  10  137.65    4.12
  -2   3 -10  134.61    5.16
   2  -3  11   75.00    2.83
  -2   3 -11   81.10    3.17
   2  -3  12  109.94    4.10
  -2   3 -12  105.77    3.65
   2  -3  13  365.26   11.17
  -2   3 -13  377.58   11.77
   2  -3  14   85.69    3.54
  -2   3 -14   83.92    3.47
   2  -3  15    0.88    1.51
  -2   3 -15    1.66    1.46
   2  -3  16   19.47    1.69
  -2   3 -16   19.29    2.12
   2  -3  17   44.64    3.13
  -2   3 -17   40.40    3.33
   2  -2 -15   17.29    1.49
  -2   2  15   18.08    1.21
   2  -2 -14    3.98    0.63
  -2   2  14    3.17    0.58
   2  -2 -13   35.75    1.82
  -2   2  13   33.20    1.40
   2  -2 -12  214.20    5.00
  -2   2  12  220.55    5.13
   2  -2 -11  189.30    5.25
  -2   2  11  184.98    4.14
   2  -2 -10  230.54    5.56
  -2   2  10  222.67    5.25
   2  -2  -9   23.81    0.90
  -2   2   9   22.83    0.88
   2  -2  -8   11.44    0.50
  -2   2   8   11.79    0.54
   2  -2  -7   34.03    1.21
  -2   2   7   32.39    1.03
   2  -2  -6   84.86    2.07
  -2   2   6   84.21    2.12
   2  -2  -5  298.57    7.38
  -2   2   5  291.52    7.09
   2  -2  -4 1353.34   25.01
  -2   2   4 1350.04   27.33
   2  -2  -3 2066.60   35.03
  -2   2   3 2079.28   36.26
   2  -2  -2  145.39    3.22
  -2   2   2  146.22    3.24
   2  -2  -1 3627.39   86.77
  -2   2   1 3588.23   59.70
   2  -2   0  205.98    4.35
  -2   2   0  205.38    4.19
   2  -2   1    3.53    0.25
  -2   2  -1    3.20    0.23
   2  -2   2   88.73    2.07
  -2   2  -2   92.88    2.12
   2  -2   3    2.00    0.23
  -2   2  -3    2.21    0.27
   2  -2   4  142.82    3.17
  -2   2  -4  146.51    3.33
   2  -2   5   52.67    1.40
  -2   2  -5   53.33    1.33
   2  -2   6 2559.75   60.17
  -2   2  -6 2599.47   62.71
   2  -2   7  703.67   17.80
  -2   2  -7  738.77   18.77
   2  -2   8   84.93    2.88
  -2   2  -8   83.19    2.79
   2  -2   9  196.28    5.60
  -2   2  -9  204.93    6.03
   2  -2  10   16.10    1.12
  -2   2 -10   14.50    1.06
   2  -2  11  180.82    5.56
  -2   2 -11  174.32    5.60
   2  -2  12  129.34    4.73
  -2   2 -12  131.50    4.34
   2  -2  13   33.83    1.75
  -2   2 -13   35.34    1.96
   2  -2  14   72.91    3.29
  -2   2 -14   70.84    3.36
   2  -2  15   33.09    2.12
  -2   2 -15   30.77    2.27
   2  -2  16   23.93    3.26
  -2   2 -16   22.15    2.07
   2  -2  17   95.26    4.16
  -2   2 -17   92.34    4.84
   2  -1 -15   16.75    1.58
  -2   1  15   14.92    1.48
   2  -1 -14    7.22    0.79
  -2   1  14    6.10    0.65
   2  -1 -13   67.57    3.02
  -2   1  13   64.53    2.23
   2  -1 -12   76.65    2.50
  -2   1  12   75.14    1.98
   2  -1 -11  193.72    4.41
  -2   1  11  194.82    3.99
   2  -1 -10    1.48    0.49
  -2   1  10    1.89    0.34
   2  -1  -9  515.36   11.70
  -2   1   9  530.86    9.91
   2  -1  -8   33.32    1.06
  -2   1   8   31.72    0.95
   2  -1  -7  155.93    3.71
  -2   1   7  158.20    3.36
   2  -1  -6  447.29   10.42
  -2   1   6  448.43    9.00
   2  -1  -5  951.34   17.04
  -2   1   5  942.63   17.02
   2  -1  -4 1085.55   19.13
  -2   1   4 1098.80   19.31
   2  -1  -3 1551.97   31.60
  -2   1   3 1555.25   31.72
   2  -1  -2    3.56    0.22
  -2   1   2    2.97    0.18
   2  -1  -1   22.40    0.65
  -2   1   1   21.45    0.67
   2  -1   0 1774.92   35.25
  -2   1   0 1729.30   42.16
   2  -1   1    8.08    0.34
  -2   1  -1    6.98    0.31
   2  -1   2  628.40   16.52
  -2   1  -2  623.51   11.32
   2  -1   3   55.13    1.55
  -2   1  -3   55.19    1.57
   2  -1   4  902.00   22.98
  -2   1  -4  865.96   18.52
   2  -1   5  628.63   15.78
  -2   1  -5  825.58   21.43
   2  -1   6  758.03   19.27
  -2   1  -6 1175.81   30.73
   2  -1   7  463.86   12.02
  -2   1  -7  459.91   12.58
   2  -1   8   44.52    1.62
  -2   1  -8   42.88    2.50
   2  -1   9   40.86    2.03
  -2   1  -9   36.94    1.98
   2  -1  10   49.32    1.89
  -2   1 -10   45.06    1.78
   2  -1  11   80.61    2.83
  -2   1 -11   81.55    3.18
   2  -1  12    1.48    0.70
  -2   1 -12    2.09    0.85
   2  -1  13  108.14    5.24
  -2   1 -13  115.07    4.26
   2  -1  14   64.26    3.17
  -2   1 -14   61.20    3.22
   2  -1  15   10.62    1.42
  -2   1 -15    7.25    1.51
   2  -1  16   91.34    5.65
  -2   1 -16   93.64    4.12
   2  -1  17   84.90    4.70
  -2   1 -17   88.22    8.31
  -2   1 -18    4.32    3.09
   2   0 -15   26.25    2.02
  -2   0  15   26.11    1.67
   2   0 -14    2.21    1.08
  -2   0  14    2.34    1.30
   2   0 -13    2.39    0.67
  -2   0  13    2.47    0.54
   2   0 -12    9.48    0.59
  -2   0  12   10.02    0.67
   2   0 -11   84.52    2.41
  -2   0  11   81.49    2.11
   2   0 -10   63.41    1.94
  -2   0  10   59.87    1.58
   2   0  -9   25.35    0.85
  -2   0   9   24.74    0.94
   2   0  -8  135.19    3.09
  -2   0   8  130.42    2.84
   2   0  -7  294.52    6.91
  -2   0   7  290.85    5.72
   2   0  -6  947.47   17.31
  -2   0   6  931.35   19.79
   2   0  -5  429.33    8.22
  -2   0   5  409.04   11.59
   2   0  -4  175.28    4.53
  -2   0   4  172.58    4.19
   2   0  -3  164.75    3.33
  -2   0   3  154.03    3.47
   2   0  -2    4.86    0.23
  -2   0   2    4.84    0.20
   2   0  -1  157.61    3.58
  -2   0   1  141.63    3.60
   2   0   0   82.09    2.56
  -2   0   0   74.15    1.96
   2   0   1  304.80    5.87
  -2   0  -1  302.14    5.87
   2   0   2  231.58    4.66
  -2   0  -2  230.74    4.52
   2   0   3 2063.95   34.55
  -2   0  -3 2101.11   36.60
   2   0   4 1339.14   33.67
  -2   0  -4 1318.20   32.73
   2   0   5 1612.67   39.48
  -2   0  -5 1592.94   40.29
   2   0   6  559.54   12.61
  -2   0  -6  598.78   16.27
   2   0   7   23.86    0.86
  -2   0  -7   24.36    0.88
   2   0   8  408.03   10.72
  -2   0  -8  398.08   10.17
   2   0   9  347.77    9.36
  -2   0  -9  349.85    9.75
   2   0  10  341.81    9.21
  -2   0 -10  339.80    9.57
   2   0  11  310.86    8.94
  -2   0 -11  321.86    9.34
   2   0  12  240.09    7.59
  -2   0 -12  248.96    7.70
   2   0  13   94.86    3.24
  -2   0 -13   86.23    2.99
   2   0  14   43.67    2.21
  -2   0 -14   39.46    2.05
   2   0  15   86.03    3.60
  -2   0 -15   82.61    3.47
   2   0  16    0.68    1.13
  -2   0 -16   -0.04    1.33
   2   0  17    0.45    1.17
  -2   0 -17   -0.13    1.42
   2   0  18    4.52    1.60
  -2   0 -18    3.22    1.89
   2   1 -15   10.89    1.71
  -2  -1  15   10.08    1.28
   2   1 -14   22.98    1.62
  -2  -1  14   22.38    1.57
   2   1 -13   17.04    1.37
  -2  -1  13   15.40    1.19
   2   1 -12   17.99    1.24
  -2  -1  12   12.63    0.67
   2   1 -11   94.07    3.36
  -2  -1  11   98.79    2.61
   2   1 -10  192.46    4.19
  -2  -1  10  194.41    4.16
   2   1  -9  390.50   10.90
  -2  -1   9  420.73    8.21
   2   1  -8  690.41   12.79
  -2  -1   8  721.43   19.40
   2   1  -7  512.59   13.57
  -2  -1   7  503.50    9.77
   2   1  -6   40.50    1.13
  -2  -1   6   40.56    1.21
   2   1  -5   13.64    0.41
  -2  -1   5   12.69    0.40
   2   1  -4   68.21    1.48
  -2  -1   4   69.26    1.55
   2   1  -3    9.23    0.32
  -2  -1   3    8.69    0.36
   2   1  -2 1305.28   31.71
  -2  -1   2 1303.82   33.09
   2   1  -1  116.55    3.47
  -2  -1   1  114.23    5.15
   2   1   0 8019.85  167.85
  -2  -1   0 7740.26  143.99
   2   1   1 6992.46  130.56
  -2  -1  -1 6922.14  128.67
   2   1   2  335.39    7.43
  -2  -1  -2  350.90    7.94
   2   1   3 1695.78   32.96
  -2  -1  -3 1777.92   30.12
   2   1   4    4.71    0.36
  -2  -1  -4    4.43    0.25
   2   1   5  175.35    3.63
  -2  -1  -5  169.84    3.71
   2   1   6  347.39    6.93
  -2  -1  -6  347.10    7.07
   2   1   7   49.39    1.33
  -2  -1  -7   50.02    1.39
   2   1   8   85.31    2.38
  -2  -1  -8   88.39    2.09
   2   1   9  180.78    4.62
  -2  -1  -9  189.49    4.66
   2   1  10  609.63   15.83
  -2  -1 -10  625.25   17.71
   2   1  11  285.81    8.40
  -2  -1 -11  282.97    8.42
   2   1  12  299.13    8.40
  -2  -1 -12  308.58    8.89
   2   1  13   39.93    1.91
  -2  -1 -13   41.82    2.09
   2   1  14    2.38    1.28
  -2  -1 -14    3.31    1.21
   2   1  15   22.51    2.16
  -2  -1 -15   18.91    2.02
   2   1  16    3.60    1.66
  -2  -1 -16    3.83    1.76
   2   1  17   32.26    3.71
  -2  -1 -17   26.65    2.21
   2   1  18   13.86    2.41
  -2  -1 -18   19.43    2.20
   2   2 -15   -0.16    0.86
  -2  -2  15    0.05    0.76
   2   2 -14   42.72    2.95
  -2  -2  14   37.75    1.76
   2   2 -13  118.35    4.84
  -2  -2  13  113.07    4.10
   2   2 -12  116.80    4.03
  -2  -2  12   98.79    5.09
   2   2 -11  133.39    4.26
  -2  -2  11  129.12    4.01
   2   2 -10  229.22    7.29
  -2  -2  10  228.14    6.62
   2   2  -9  434.34   16.82
  -2  -2   9  524.97   15.06
   2   2  -8   30.54    1.55
  -2  -2   8   34.33    1.30
   2   2  -7  190.47    4.05
  -2  -2   7  191.81    4.61
   2   2  -6   66.16    1.91
  -2  -2   6   64.11    1.87
   2   2  -5   54.41    2.11
  -2  -2   5   56.70    1.51
   2   2  -4  533.41   11.68
  -2  -2   4  519.99   11.66
   2   2  -3  358.06    7.90
  -2  -2   3  358.64    7.11
   2   2  -2 5207.66  132.79
  -2  -2   2 4075.45   95.49
   2   2  -1 9975.09  255.26
  -2  -2   1 9999.00  258.55
   2   2   0 8937.13  189.44
  -2  -2   0 9397.57  241.91
   2   2   1   82.11    2.18
  -2  -2  -1   78.44    1.93
   2   2   2  697.12   12.78
  -2  -2  -2  705.09   12.65
   2   2   3  179.79    3.72
  -2  -2  -3  178.86    3.72
   2   2   4  249.13    5.76
  -2  -2  -4  254.25    6.46
   2   2   5 1308.03   23.27
  -2  -2  -5 1332.81   23.95
   2   2   6  496.45   11.30
  -2  -2  -6  497.44    9.61
   2   2   7 1393.66   24.22
  -2  -2  -7 1358.48   28.14
   2   2   8 3287.21   62.71
  -2  -2  -8 2854.37   68.92
   2   2   9  314.59    6.19
  -2  -2  -9  314.17    6.12
   2   2  10  168.53    4.32
  -2  -2 -10  181.00    4.34
   2   2  11   93.80    2.34
  -2  -2 -11   83.82    2.38
   2   2  12    0.34    0.45
  -2  -2 -12    0.27    0.38
   2   2  13   24.62    1.60
  -2  -2 -13   26.54    1.58
   2   2  14  126.78    4.28
  -2  -2 -14  132.17    4.44
   2   2  15   54.23    2.79
  -2  -2 -15   52.04    2.81
   2   2  16   61.90    3.18
  -2  -2 -16   65.52    2.92
   2   2  17  147.98    5.54
  -2  -2 -17  132.36    7.36
   2   2  18   53.82    3.33
  -2  -2 -18   53.05    3.76
   2   3 -15    3.42    0.99
  -2  -3  15    3.69    0.83
   2   3 -14   39.46    2.57
  -2  -3  14   43.17    1.89
   2   3 -13   37.36    2.21
  -2  -3  13   38.33    2.30
   2   3 -12   79.75    3.42
  -2  -3  12   78.18    3.17
   2   3 -11  173.14    5.16
  -2  -3  11  173.26    7.50
   2   3 -10   37.25    1.58
  -2  -3  10   38.09    1.53
   2   3  -9    3.71    0.43
  -2  -3   9    3.60    0.32
   2   3  -8   38.81    1.24
  -2  -3   8   30.05    1.30
   2   3  -7   69.33    2.03
  -2  -3   7   62.37    2.34
   2   3  -6  162.74    3.44
  -2  -3   6  155.50    3.33
   2   3  -5  334.88    9.81
  -2  -3   5  331.61    6.68
   2   3  -4 1915.16   33.50
  -2  -3   4 1891.53   32.66
   2   3  -3  844.51   22.19
  -2  -3   3  787.54   20.67
   2   3  -2 1907.28   37.41
  -2  -3   2 1930.62   40.20
   2   3  -1  432.23    8.19
  -2  -3   1  432.45    8.64
   2   3   0  387.93    7.56
  -2  -3   0  386.69    7.76
   2   3   1   63.23    1.84
  -2  -3  -1   61.67    1.66
   2   3   2 2426.96   47.47
  -2  -3  -2 2323.89   39.24
   2   3   3   51.44    1.85
  -2  -3  -3   50.74    1.19
   2   3   4 5820.79  186.51
  -2  -3  -4 5913.98  188.25
   2   3   5 3084.35   59.16
  -2  -3  -5 3031.90   71.94
   2   3   6  597.07   11.30
  -2  -3  -6  571.63   11.08
   2   3   7  519.52   11.21
  -2  -3  -7  522.79   10.18
   2   3   8  183.90    3.65
  -2  -3  -8  181.29    4.52
   2   3   9  286.86    6.10
  -2  -3  -9  291.30    7.95
   2   3  10   76.35    1.89
  -2  -3 -10   74.58    2.02
   2   3  11    3.96    0.40
  -2  -3 -11    3.72    0.49
   2   3  12   24.67    0.90
  -2  -3 -12   26.76    1.12
   2   3  13   52.49    1.71
  -2  -3 -13   51.53    2.00
   2   3  14  155.36    5.27
  -2  -3 -14  139.31    4.23
   2   3  15   98.57    3.80
  -2  -3 -15   94.95    5.56
   2   3  16  125.92    4.98
  -2  -3 -16  121.58    5.60
   2   3  17  133.77    6.10
  -2  -3 -17  129.14    6.46
   2   3  18   38.72    2.56
  -2  -3 -18   37.91    3.51
   2   4 -15    2.21    1.13
  -2  -4  15    2.75    1.08
   2   4 -14   26.49    1.64
  -2  -4  14   29.38    1.51
   2   4 -13   19.51    1.58
  -2  -4  13   21.74    1.73
   2   4 -12    6.57    1.08
  -2  -4  12    6.12    0.83
   2   4 -11    5.25    0.77
  -2  -4  11    5.45    0.74
   2   4 -10    4.55    0.88
  -2  -4  10    4.73    0.67
   2   4  -9   10.13    1.33
  -2  -4   9    8.73    0.43
   2   4  -8  234.86    5.09
  -2  -4   8  206.82    6.26
   2   4  -7  374.90    8.39
  -2  -4   7  386.87    9.46
   2   4  -6  205.87    4.46
  -2  -4   6  204.48    4.41
   2   4  -5   96.20    2.34
  -2  -4   5   93.21    2.32
   2   4  -4   12.52    0.67
  -2  -4   4   12.24    0.47
   2   4  -3  242.85    5.11
  -2  -4   3  238.49    4.95
   2   4  -2  442.16   10.11
  -2  -4   2  455.48    8.80
   2   4  -1   32.23    0.92
  -2  -4   1   32.10    0.94
   2   4   0    3.56    0.22
  -2  -4   0    3.35    0.25
   2   4   1  104.40    2.30
  -2  -4  -1  102.82    2.27
   2   4   2  277.97    5.78
  -2  -4  -2  278.06    6.28
   2   4   3  148.25    3.27
  -2  -4  -3  144.67    3.24
   2   4   4 1064.18   22.17
  -2  -4  -4 1043.16   21.75
   2   4   5  357.90    7.20
  -2  -4  -5  364.48    7.20
   2   4   6  425.99    8.21
  -2  -4  -6  415.78    8.03
   2   4   7  293.26    6.17
  -2  -4  -7  296.54    6.93
   2   4   8   18.55    0.65
  -2  -4  -8   17.31    0.68
   2   4   9   37.66    1.15
  -2  -4  -9   36.19    1.10
   2   4  10    4.01    0.43
  -2  -4 -10    3.74    0.45
   2   4  11  292.51    8.39
  -2  -4 -11  286.71    5.92
   2   4  12   83.02    2.11
  -2  -4 -12   86.55    2.61
   2   4  13   61.75    1.89
  -2  -4 -13   62.10    2.03
   2   4  14  146.43    4.39
  -2  -4 -14  154.60    5.22
   2   4  15   75.27    2.79
  -2  -4 -15   85.70    3.72
   2   4  16   80.07    3.27
  -2  -4 -16   91.73    3.96
   2   4  17    1.12    1.42
  -2  -4 -17    0.09    1.53
   2   5 -15    7.85    2.21
  -2  -5  15   11.39    1.73
   2   5 -14    9.10    1.24
  -2  -5  14    9.12    0.94
   2   5 -13    3.29    1.33
  -2  -5  13    3.92    1.35
   2   5 -12   54.40    3.17
  -2  -5  12   55.22    2.38
   2   5 -11   15.69    1.10
  -2  -5  11   14.27    0.86
   2   5 -10    1.04    0.59
  -2  -5  10    0.23    0.49
   2   5  -9   62.62    2.25
  -2  -5   9   64.22    2.14
   2   5  -8  316.57    7.67
  -2  -5   8  349.15   10.58
   2   5  -7  577.42   15.13
  -2  -5   7  753.89   20.93
   2   5  -6  563.48   10.81
  -2  -5   6  559.11   10.87
   2   5  -5  176.23    4.05
  -2  -5   5  169.95    4.62
   2   5  -4  476.06    8.96
  -2  -5   4  464.03   10.11
   2   5  -3  640.71   11.95
  -2  -5   3  630.22   11.91
   2   5  -2   16.19    0.56
  -2  -5   2   16.50    0.52
   2   5  -1  253.82    5.49
  -2  -5   1  247.06    5.04
   2   5   0  716.35   13.37
  -2  -5   0  687.55   12.54
   2   5   1  292.58    6.03
  -2  -5  -1  286.77    5.85
   2   5   2 1415.90   35.11
  -2  -5  -2 1509.27   36.67
   2   5   3   92.43    2.16
  -2  -5  -3   91.16    2.09
   2   5   4   84.63    2.32
  -2  -5  -4   84.93    2.27
   2   5   5    2.97    0.25
  -2  -5  -5    2.65    0.29
   2   5   6    0.56    0.27
  -2  -5  -6    0.92    0.34
   2   5   7   30.90    0.95
  -2  -5  -7   30.18    0.88
   2   5   8   10.26    0.52
  -2  -5  -8   10.49    0.56
   2   5   9  248.80    5.15
  -2  -5  -9  249.20    5.83
   2   5  10  108.49    2.57
  -2  -5 -10  103.57    2.50
   2   5  11  152.82    5.25
  -2  -5 -11  172.76    4.97
   2   5  12  171.43    3.80
  -2  -5 -12  165.49    4.41
   2   5  13    3.76    0.54
  -2  -5 -13    4.17    0.65
   2   5  14   19.74    1.08
  -2  -5 -14   20.50    1.12
   2   5  15   50.74    2.52
  -2  -5 -15   72.75    2.52
   2   5  16    0.29    0.61
  -2  -5 -16    0.25    0.99
   2   5  17    9.84    1.53
  -2  -5 -17    8.57    1.64
   2   6 -14   35.38    4.46
  -2  -6  14   39.96    2.11
   2   6 -13   89.79    5.07
  -2  -6  13   84.34    6.98
   2   6 -12   16.90    1.76
  -2  -6  12   18.86    1.17
   2   6 -11    9.59    1.01
  -2  -6  11    6.73    0.76
   2   6 -10  179.97    6.10
  -2  -6  10  176.79    5.40
   2   6  -9   61.58    2.32
  -2  -6   9   66.36    2.00
   2   6  -8  152.52    3.62
  -2  -6   8  133.21    5.29
   2   6  -7  270.41    7.95
  -2  -6   7  303.00    6.37
   2   6  -6  138.44    3.24
  -2  -6   6  142.78    3.27
   2   6  -5  255.67    5.11
  -2  -6   5  254.76    5.38
   2   6  -4    4.35    0.36
  -2  -6   4    4.57    0.31
   2   6  -3   35.11    1.06
  -2  -6   3   34.19    1.39
   2   6  -2  341.18    6.98
  -2  -6   2  328.17    7.76
   2   6  -1  783.49   14.31
  -2  -6   1  771.78   14.14
   2   6   0 1221.12   21.45
  -2  -6   0 1194.15   21.25
   2   6   1  968.79   17.71
  -2  -6  -1  940.67   16.59
   2   6   2 1125.71   20.41
  -2  -6  -2 1109.77   20.10
   2   6   3   66.78    1.60
  -2  -6  -3   68.02    1.57
   2   6   4   15.80    0.58
  -2  -6  -4   14.93    0.63
   2   6   5   19.33    0.72
  -2  -6  -5   18.53    0.68
   2   6   6    1.76    0.27
  -2  -6  -6    1.35    0.27
   2   6   7  257.69    5.79
  -2  -6  -7  254.06    5.65
   2   6   8  579.47   10.96
  -2  -6  -8  596.82   12.58
   2   6   9  728.05   15.92
  -2  -6  -9  686.81   15.13
   2   6  10  417.04   10.24
  -2  -6 -10  422.42   12.36
   2   6  11  248.19    5.20
  -2  -6 -11  259.47    6.30
   2   6  12    5.61    0.72
  -2  -6 -12    5.78    0.86
   2   6  13  124.61    3.24
  -2  -6 -13  122.12    4.14
   2   6  14   17.24    1.01
  -2  -6 -14   18.73    1.24
   2   6  15  139.11    4.08
  -2  -6 -15  140.14    4.17
   2   6  16   63.10    2.74
  -2  -6 -16   63.90    3.20
   2   6  17   24.83    2.23
  -2  -6 -17   25.21    2.27
   2   7 -14   20.32    2.14
  -2  -7  14   26.27    3.18
   2   7 -13   65.30    2.99
  -2  -7  13   77.93    3.17
   2   7 -12   18.98    1.42
  -2  -7  12   20.35    1.30
   2   7 -11    2.75    1.31
  -2  -7  11    3.69    0.85
   2   7 -10  167.34    9.05
  -2  -7  10  173.03    5.74
   2   7  -9  266.02    5.67
  -2  -7   9  252.58    5.51
   2   7  -8  122.11    3.29
  -2  -7   8  121.53    3.92
   2   7  -7   28.56    1.06
  -2  -7   7   31.51    1.17
   2   7  -6    4.28    0.49
  -2  -7   6    4.57    0.40
   2   7  -5   68.18    1.67
  -2  -7   5   64.87    1.55
   2   7  -4  331.27    6.41
  -2  -7   4  319.72    6.50
   2   7  -3 1006.60   20.35
  -2  -7   3 1007.68   20.73
   2   7  -2  650.05   12.36
  -2  -7   2  639.32   11.91
   2   7  -1  464.75    8.94
  -2  -7   1  458.79    8.60
   2   7   0  548.42    9.99
  -2  -7   0  553.89   10.36
   2   7   1  183.29    3.81
  -2  -7  -1  180.33    3.76
   2   7   2  136.09    3.09
  -2  -7  -2  130.15    2.83
   2   7   3   57.02    1.42
  -2  -7  -3   56.05    1.51
   2   7   4  197.90    4.10
  -2  -7  -4  191.94    4.66
   2   7   5  844.09   17.69
  -2  -7  -5  832.34   16.88
   2   7   6  205.54    4.39
  -2  -7  -6  197.88    4.89
   2   7   7  266.60    6.08
  -2  -7  -7  273.83    5.76
   2   7   8  986.87   17.69
  -2  -7  -8 1020.32   24.99
   2   7   9  197.18    4.55
  -2  -7  -9  197.48    5.24
   2   7  10   84.30    2.27
  -2  -7 -10   83.98    2.23
   2   7  11   33.14    1.12
  -2  -7 -11   32.71    1.19
   2   7  12    5.88    0.70
  -2  -7 -12    6.24    0.70
   2   7  13  133.50    3.58
  -2  -7 -13  134.76    3.20
   2   7  14   73.45    2.21
  -2  -7 -14   70.36    2.41
   2   7  15   55.85    1.96
  -2  -7 -15   66.15    2.75
   2   7  16  103.39    4.10
  -2  -7 -16  100.44    3.89
   2   8 -14   23.16    2.54
  -2  -8  14   23.00    2.39
   2   8 -13   23.75    2.88
  -2  -8  13   24.38    1.60
   2   8 -12   15.44    1.49
  -2  -8  12   15.62    1.17
   2   8 -11    3.85    1.03
  -2  -8  11    4.44    0.83
   2   8 -10   13.78    1.28
  -2  -8  10   13.62    1.06
   2   8  -9   84.19    2.41
  -2  -8   9   86.15    2.34
   2   8  -8   46.98    1.49
  -2  -8   8   49.32    1.49
   2   8  -7    8.69    0.67
  -2  -8   7    8.22    0.92
   2   8  -6  122.61    3.76
  -2  -8   6  106.88    2.61
   2   8  -5  271.78    7.04
  -2  -8   5  285.85    6.26
   2   8  -4  141.38    3.26
  -2  -8   4  141.83    2.97
   2   8  -3  128.49    3.06
  -2  -8   3  114.55    2.50
   2   8  -2  533.00    9.64
  -2  -8   2  507.75    9.41
   2   8  -1  103.54    2.34
  -2  -8   1   97.89    2.21
   2   8   0   15.85    0.61
  -2  -8   0   15.65    0.61
   2   8   1  122.68    2.57
  -2  -8  -1  116.26    2.52
   2   8   2   15.37    0.59
  -2  -8  -2   15.33    0.58
   2   8   3  535.75   11.46
  -2  -8  -3  519.84   11.53
   2   8   4  961.23   21.47
  -2  -8  -4  862.16   37.19
   2   8   5  118.27    3.31
  -2  -8  -5  114.24    2.75
   2   8   6   56.28    1.44
  -2  -8  -6   55.21    1.39
   2   8   7  213.55    4.71
  -2  -8  -7  209.52    4.50
   2   8   8  248.82    5.29
  -2  -8  -8  242.18    4.89
   2   8   9  222.69    4.79
  -2  -8  -9  213.82    4.71
   2   8  10   39.35    1.39
  -2  -8 -10   37.57    1.31
   2   8  11    0.45    0.58
  -2  -8 -11    0.22    0.59
   2   8  12  209.32    4.98
  -2  -8 -12  205.87    4.98
   2   8  13  220.34    6.26
  -2  -8 -13  222.93    5.09
   2   8  14   38.70    1.64
  -2  -8 -14   40.83    1.93
   2   8  15   89.93    2.66
  -2  -8 -15   97.49    3.17
   2   8  16   13.57    1.26
  -2  -8 -16   14.52    1.57
   2   9 -13   13.95    2.21
  -2  -9  13   17.44    1.64
   2   9 -12    0.70    1.49
  -2  -9  12    2.30    0.97
   2   9 -11    0.85    1.66
  -2  -9  11    0.34    0.88
   2   9 -10    5.42    1.12
  -2  -9  10    6.71    0.94
   2   9  -9   13.78    0.79
  -2  -9   9   16.75    1.10
   2   9  -8    7.92    0.79
  -2  -9   8    9.36    0.63
   2   9  -7   72.50    2.29
  -2  -9   7   70.39    1.98
   2   9  -6  164.32    3.45
  -2  -9   6  165.80    4.23
   2   9  -5   84.46    2.20
  -2  -9   5   83.13    2.12
   2   9  -4   77.45    2.12
  -2  -9   4   77.72    2.02
   2   9  -3   26.40    1.13
  -2  -9   3   28.36    1.08
   2   9  -2    5.90    0.54
  -2  -9   2    4.79    0.54
   2   9  -1    2.20    0.38
  -2  -9   1    1.84    0.32
   2   9   0   30.68    0.95
  -2  -9   0   28.45    0.90
   2   9   1  273.08    5.61
  -2  -9  -1  273.88    6.53
   2   9   2  188.79    3.87
  -2  -9  -2  186.96    4.01
   2   9   3  239.10    5.20
  -2  -9  -3  230.12    5.47
   2   9   4   71.22    1.89
  -2  -9  -4   68.03    1.96
   2   9   5  158.02    4.28
  -2  -9  -5  158.53    3.54
   2   9   6   84.90    2.23
  -2  -9  -6   84.18    2.36
   2   9   7   20.51    0.94
  -2  -9  -7   20.06    0.81
   2   9   8  216.38    4.93
  -2  -9  -8  219.58    5.02
   2   9   9  266.51    5.74
  -2  -9  -9  268.74    5.69
   2   9  10    0.92    0.56
  -2  -9 -10    1.19    0.59
   2   9  11    8.78    0.90
  -2  -9 -11    8.10    0.90
   2   9  12   42.34    1.75
  -2  -9 -12   43.46    1.64
   2   9  13   66.70    2.16
  -2  -9 -13   64.65    2.27
   2   9  14   81.44    2.92
  -2  -9 -14   84.07    3.00
   2   9  15   23.05    1.57
  -2  -9 -15   26.42    1.67
   2   9  16    8.10    1.75
  -2  -9 -16    6.41    1.78
  -2 -10  13    2.47    1.62
   2  10 -12   15.49    1.89
  -2 -10  12   22.96    1.66
   2  10 -11    7.34    1.37
  -2 -10  11    7.43    1.04
   2  10 -10    0.13    0.58
  -2 -10  10    0.05    0.41
   2  10  -9   51.82    2.09
  -2 -10   9   58.66    2.56
   2  10  -8   29.69    1.28
  -2 -10   8   30.95    1.19
   2  10  -7   21.03    1.04
  -2 -10   7   22.62    0.92
   2  10  -6  137.89    3.62
  -2 -10   6  130.29    2.79
   2  10  -5   37.43    1.19
  -2 -10   5   39.46    1.31
   2  10  -4   86.01    2.12
  -2 -10   4   83.46    2.02
   2  10  -3  121.66    2.92
  -2 -10   3  116.51    2.77
   2  10  -2    3.33    0.49
  -2 -10   2    3.65    0.41
   2  10  -1    5.67    0.56
  -2 -10   1    5.43    0.49
   2  10   0   17.26    0.79
  -2 -10   0   15.47    0.77
   2  10   1  173.16    3.85
  -2 -10  -1  165.98    3.85
   2  10   2  955.76   16.99
  -2 -10  -2  928.90   16.59
   2  10   3  433.80   10.22
  -2 -10  -3  409.04    8.33
   2  10   4   18.98    0.83
  -2 -10  -4   18.43    0.85
   2  10   5    5.20    0.76
  -2 -10  -5    3.36    0.45
   2  10   6    0.58    0.49
  -2 -10  -6    0.29    0.45
   2  10   7    5.88    0.56
  -2 -10  -7    5.13    0.56
   2  10   8   22.22    0.86
  -2 -10  -8   21.47    0.92
   2  10   9   12.87    0.86
  -2 -10  -9   12.31    0.90
   2  10  10   93.23    2.66
  -2 -10 -10   89.72    2.63
   2  10  11  195.70    4.48
  -2 -10 -11  189.44    4.61
   2  10  12   84.52    2.68
  -2 -10 -12   85.47    2.81
   2  10  13    4.68    1.19
  -2 -10 -13    5.04    1.21
   2  10  14    0.63    1.04
  -2 -10 -14    0.65    1.06
   2  10  15   10.22    2.48
  -2 -10 -15    8.85    3.53
   2  11 -12    6.93    1.89
  -2 -11  12   11.53    1.48
   2  11 -11   37.93    2.86
  -2 -11  11   48.58    2.52
   2  11 -10   62.38    3.51
  -2 -11  10   73.02    2.93
   2  11  -9   36.82    2.50
  -2 -11   9   21.12    1.44
   2  11  -8   85.04    2.75
  -2 -11   8   96.95    3.15
   2  11  -7   89.25    2.70
  -2 -11   7  101.47    3.06
   2  11  -6    8.78    0.95
  -2 -11   6    8.26    0.77
   2  11  -5   18.26    1.01
  -2 -11   5   18.23    0.95
   2  11  -4   27.78    1.10
  -2 -11   4   30.19    1.01
   2  11  -3   62.80    2.30
  -2 -11   3   60.59    1.82
   2  11  -2  316.71    6.68
  -2 -11   2  304.85    5.99
   2  11  -1  125.63    3.38
  -2 -11   1  120.47    3.00
   2  11   0   19.51    0.90
  -2 -11   0   19.06    0.86
   2  11   1  438.83    8.53
  -2 -11  -1  440.00    9.52
   2  11   2  429.24    8.39
  -2 -11  -2  438.55    9.09
   2  11   3   27.10    1.01
  -2 -11  -3   27.93    1.01
   2  11   4   18.93    0.88
  -2 -11  -4   18.84    0.76
   2  11   5   15.47    0.77
  -2 -11  -5   13.62    0.76
   2  11   6   46.78    1.55
  -2 -11  -6   46.69    1.39
   2  11   7   97.69    2.50
  -2 -11  -7   90.98    2.47
   2  11   8   68.20    2.29
  -2 -11  -8   67.26    2.00
   2  11   9  192.84    4.25
  -2 -11  -9  179.04    4.84
   2  11  10  142.12    3.53
  -2 -11 -10  142.21    3.54
   2  11  11   43.15    1.80
  -2 -11 -11   45.13    1.78
   2  11  12   36.17    1.67
  -2 -11 -12   33.70    1.57
   2  11  13   33.97    1.69
  -2 -11 -13   36.06    1.76
   2  11  14   29.67    2.63
  -2 -11 -14   25.84    3.15
   2  11  15    6.78    2.54
  -2 -11 -15    7.70    2.99
   2  12 -11   14.45    2.23
  -2 -12  11   25.25    3.11
   2  12 -10   49.45    3.24
  -2 -12  10   52.52    4.71
   2  12  -9  114.82    4.91
  -2 -12   9  127.63    4.37
   2  12  -8   19.43    1.19
  -2 -12   8   24.67    1.31
   2  12  -7   11.35    1.12
  -2 -12   7   11.73    0.85
   2  12  -6   12.36    1.03
  -2 -12   6   11.08    0.88
   2  12  -5  148.85    4.10
  -2 -12   5  151.42    3.78
   2  12  -4  106.94    2.90
  -2 -12   4  108.07    2.72
   2  12  -3  184.42    4.57
  -2 -12   3  182.71    4.98
   2  12  -2  204.70    4.68
  -2 -12   2  192.75    5.02
   2  12  -1  260.70    5.52
  -2 -12   1  265.27    6.71
   2  12   0  273.74    5.97
  -2 -12   0  266.89    5.24
   2  12   1   25.43    1.03
  -2 -12  -1   22.80    1.30
   2  12   2   22.67    0.99
  -2 -12  -2   22.44    0.92
   2  12   3   46.84    1.49
  -2 -12  -3   44.64    1.58
   2  12   4   19.78    0.85
  -2 -12  -4   19.51    0.90
   2  12   5  159.03    3.99
  -2 -12  -5  157.12    4.37
   2  12   6  353.02    7.99
  -2 -12  -6  360.24    8.10
   2  12   7  314.59    6.87
  -2 -12  -7  314.26    6.57
   2  12   8  161.73    3.76
  -2 -12  -8  144.62    3.90
   2  12   9   54.59    2.30
  -2 -12  -9   56.48    1.98
   2  12  10   33.40    1.60
  -2 -12 -10   31.60    1.64
   2  12  11   29.01    1.51
  -2 -12 -11   28.34    1.57
   2  12  12   64.13    2.56
  -2 -12 -12   65.30    2.23
   2  12  13   88.94    4.62
  -2 -12 -13   85.51    4.19
   2  12  14   20.15    4.80
   2  13 -10    0.27    1.66
  -2 -13  10   -0.20    1.46
   2  13  -9    7.54    1.76
  -2 -13   9    6.73    1.49
   2  13  -8    3.17    1.06
  -2 -13   8    3.87    0.81
   2  13  -7    0.11    0.81
  -2 -13   7    0.68    0.76
   2  13  -6   31.17    1.49
  -2 -13   6   33.16    1.44
   2  13  -5  234.82    5.20
  -2 -13   5  247.90    5.69
   2  13  -4  232.44    5.51
  -2 -13   4  241.44    5.58
   2  13  -3   57.38    1.93
  -2 -13   3   61.61    1.91
   2  13  -2    6.23    0.83
  -2 -13   2    7.14    0.74
   2  13  -1    2.34    0.67
  -2 -13   1    2.27    0.63
   2  13   0   16.63    1.17
  -2 -13   0   17.72    0.94
   2  13   1   59.18    1.85
  -2 -13  -1   61.54    2.07
   2  13   2   97.09    2.47
  -2 -13  -2   93.17    2.27
   2  13   3   89.63    2.36
  -2 -13  -3   89.45    2.41
   2  13   4  108.43    2.92
  -2 -13  -4  107.95    2.79
   2  13   5  133.39    3.06
  -2 -13  -5  130.73    3.85
   2  13   6  129.50    4.16
  -2 -13  -6  130.82    3.58
   2  13   7   87.95    2.61
  -2 -13  -7   88.46    2.36
   2  13   8   82.00    2.41
  -2 -13  -8   85.92    2.86
   2  13   9  154.96    3.89
  -2 -13  -9  157.28    4.41
   2  13  10   12.00    1.17
  -2 -13 -10   12.83    1.13
   2  13  11    2.50    1.39
  -2 -13 -11    2.43    1.24
   2  13  12   60.91    4.73
  -2 -13 -12   63.63    3.63
   2  14  -9    1.66    1.35
  -2 -14   9    4.66    1.51
   2  14  -8    1.31    1.66
  -2 -14   8    1.42    1.22
   2  14  -7    5.45    1.08
  -2 -14   7    7.92    1.03
   2  14  -6   15.71    1.40
  -2 -14   6   18.25    1.31
   2  14  -5   73.38    2.50
  -2 -14   5   76.98    2.59
   2  14  -4   59.51    2.70
  -2 -14   4   58.91    2.27
   2  14  -3    1.98    0.88
  -2 -14   3    0.54    0.76
   2  14  -2    0.59    1.06
  -2 -14   2    0.54    0.76
   2  14  -1   28.90    1.42
  -2 -14   1   30.48    1.51
   2  14   0   11.68    1.06
  -2 -14   0   11.23    1.57
   2  14   1    0.90    0.74
  -2 -14  -1    0.79    0.65
   2  14   2   49.54    1.75
  -2 -14  -2   45.34    1.58
   2  14   3  194.42    4.50
  -2 -14  -3  193.52    4.41
   2  14   4  102.46    2.84
  -2 -14  -4  104.47    2.97
   2  14   5   77.66    2.45
  -2 -14  -5   79.59    2.74
   2  14   6   28.54    1.67
  -2 -14  -6   27.73    1.51
   2  14   7    1.69    0.94
  -2 -14  -7    1.55    0.97
   2  14   8   21.43    1.42
  -2 -14  -8   22.29    1.30
   2  14   9    0.27    0.97
  -2 -14  -9    0.47    1.01
  -2 -14 -10    3.06    2.23
   2  15  -6    2.99    1.21
  -2 -15   6    2.66    1.03
   2  15  -5    5.16    1.15
  -2 -15   5    5.78    1.01
   2  15  -4    5.09    1.39
  -2 -15   4    5.04    1.15
   2  15  -3    4.39    1.12
  -2 -15   3    5.33    1.03
   2  15  -2   12.34    1.84
  -2 -15   2   11.52    1.33
   2  15  -1   22.35    1.46
  -2 -15   1   24.36    1.33
   2  15   0   45.81    1.76
  -2 -15   0   46.10    1.73
   2  15   1   95.13    2.75
  -2 -15  -1  100.66    3.31
   2  15   2   75.97    2.45
  -2 -15  -2   76.82    2.21
   2  15   3    4.66    0.97
  -2 -15  -3    4.52    0.95
   2  15   4    4.35    0.94
  -2 -15  -4    3.89    1.04
   2  15   5   23.66    1.66
  -2 -15  -5   26.15    1.82
   2  15   6   17.54    1.75
  -2 -15  -6   16.84    1.22
   2  15   7    3.87    1.06
  -2 -15  -7    4.55    0.97
   2  16  -5    1.87    1.48
  -2 -16   5    2.14    1.67
   2  16  -4   11.73    2.41
  -2 -16   4   13.69    2.18
   2  16  -3   17.13    2.12
  -2 -16   3   19.97    2.23
   2  16  -2   57.51    3.33
  -2 -16   2   69.06    4.37
   2  16  -1   82.16    2.88
  -2 -16   1   92.11    3.27
   2  16   0   67.75    2.59
  -2 -16   0   75.93    2.41
   2  16   1   59.92    2.45
  -2 -16  -1   65.98    2.29
   2  16   2   17.85    1.44
  -2 -16  -2   18.97    1.30
   2  16   3    1.04    1.60
  -2 -16  -3    0.34    1.78
   3 -14   0   78.98    8.35
   3 -14   1    1.91    1.75
  -3  14  -1    3.51    1.44
   3 -14   2   18.71    2.39
  -3  14  -2   18.05    2.30
   3 -14   3   15.55    2.02
  -3  14  -3   13.98    2.25
   3 -14   4   68.95    3.72
  -3  14  -4   66.79    4.17
   3 -14   5   15.82    2.88
  -3  14  -5   16.88    2.48
   3 -14   6    3.42    2.43
  -3  14  -6    4.84    2.05
   3 -13  -6   31.42    5.22
   3 -13  -5   12.97    1.67
  -3  13   5   12.88    1.91
   3 -13  -4   26.16    1.78
  -3  13   4   21.68    1.98
   3 -13  -3  112.23    3.54
  -3  13   3  110.00    3.04
   3 -13  -2   78.76    2.54
  -3  13   2   75.03    2.65
   3 -13  -1   60.15    2.07
  -3  13   1   56.97    2.02
   3 -13   0   85.13    3.20
  -3  13   0   80.97    2.59
   3 -13   1   17.94    1.26
  -3  13  -1   15.80    1.39
   3 -13   2    8.91    1.06
  -3  13  -2    8.35    1.22
   3 -13   3   50.44    1.98
  -3  13  -3   42.05    2.07
   3 -13   4  107.32    4.39
  -3  13  -4   88.94    3.44
   3 -13   5   87.25    4.26
  -3  13  -5   77.79    5.94
   3 -13   6   16.66    2.63
  -3  13  -6   15.53    2.52
   3 -13   7    5.18    1.91
  -3  13  -7    3.29    1.89
   3 -12  -9   10.35    3.38
   3 -12  -8   43.60    2.93
  -3  12   8   42.32    2.68
   3 -12  -7  158.33    6.37
  -3  12   7  151.62    5.61
   3 -12  -6   98.55    3.20
  -3  12   6   96.09    2.99
   3 -12  -5   14.61    1.35
  -3  12   5   12.33    1.26
   3 -12  -4   47.77    2.16
  -3  12   4   43.62    2.05
   3 -12  -3   39.24    1.66
  -3  12   3   38.33    1.66
   3 -12  -2   84.03    2.63
  -3  12   2   84.37    2.93
   3 -12  -1  218.39    5.63
  -3  12   1  216.02    4.88
   3 -12   0  102.71    2.86
  -3  12   0   97.67    2.99
   3 -12   1   86.17    2.66
  -3  12  -1   79.07    2.36
   3 -12   2   67.21    2.20
  -3  12  -2   63.54    2.11
   3 -12   3   31.11    1.33
  -3  12  -3   31.69    1.80
   3 -12   4  110.61    3.72
  -3  12  -4   98.01    3.22
   3 -12   5   42.68    1.73
  -3  12  -5   40.16    1.85
   3 -12   6    2.97    0.86
  -3  12  -6    1.51    0.97
   3 -12   7   65.48    2.90
  -3  12  -7   58.32    2.45
   3 -12   8  143.88    9.50
  -3  12  -8   83.20    5.42
   3 -11 -11    9.50    2.88
   3 -11 -10   11.91    2.16
  -3  11  10   10.42    1.94
   3 -11  -9    3.67    1.35
  -3  11   9    2.75    1.33
   3 -11  -8   21.18    1.44
  -3  11   8   22.55    1.53
   3 -11  -7  116.10    3.24
  -3  11   7  114.93    3.53
   3 -11  -6  106.56    3.15
  -3  11   6  101.63    2.75
   3 -11  -5   59.90    2.05
  -3  11   5   58.75    2.02
   3 -11  -4   15.02    1.13
  -3  11   4   17.17    1.06
   3 -11  -3  159.46    3.96
  -3  11   3  166.64    3.78
   3 -11  -2  211.43    5.04
  -3  11   2  211.16    4.61
   3 -11  -1   20.14    0.97
  -3  11   1   18.70    1.12
   3 -11   0    7.67    0.85
  -3  11   0    7.31    0.92
   3 -11   1  154.23    3.56
  -3  11  -1  149.64    3.51
   3 -11   2  103.18    2.77
  -3  11  -2  106.18    3.54
   3 -11   3  124.18    3.18
  -3  11  -3  116.38    3.54
   3 -11   4  121.75    3.62
  -3  11  -4  119.12    3.56
   3 -11   5   47.90    2.21
  -3  11  -5   44.17    1.87
   3 -11   6   65.52    1.98
  -3  11  -6   56.48    2.23
   3 -11   7   17.92    1.12
  -3  11  -7   15.85    1.26
   3 -11   8    5.67    0.88
  -3  11  -8    5.25    1.22
   3 -11   9   51.52    2.32
  -3  11  -9   36.91    2.02
   3 -10 -12    2.07    1.69
  -3  10  12    7.43    2.38
   3 -10 -11   -0.29    1.60
  -3  10  11    0.88    2.09
   3 -10 -10    1.24    0.95
  -3  10  10    0.38    0.99
   3 -10  -9  111.17    4.14
  -3  10   9  101.67    3.00
   3 -10  -8  142.17    3.96
  -3  10   8  142.64    3.47
   3 -10  -7   43.20    1.64
  -3  10   7   42.75    1.80
   3 -10  -6   84.77    2.54
  -3  10   6   86.05    2.95
   3 -10  -5   -0.04    0.63
  -3  10   5    1.10    0.68
   3 -10  -4    0.50    0.63
  -3  10   4    0.76    0.65
   3 -10  -3   90.22    2.36
  -3  10   3   87.23    2.54
   3 -10  -2    4.35    0.65
  -3  10   2    5.52    0.72
   3 -10  -1    0.59    0.61
  -3  10   1    0.92    0.59
   3 -10   0   26.85    1.10
  -3  10   0   29.94    1.22
   3 -10   1   93.77    3.09
  -3  10  -1   95.85    2.68
   3 -10   2  281.82    6.24
  -3  10  -2  274.26    6.53
   3 -10   3  170.20    3.96
  -3  10  -3  169.45    3.81
   3 -10   4   29.76    1.21
  -3  10  -4   31.06    1.30
   3 -10   5    9.54    0.77
  -3  10  -5    9.25    0.76
   3 -10   6    1.17    0.70
  -3  10  -6    1.13    0.68
   3 -10   7    5.07    0.79
  -3  10  -7    3.67    0.79
   3 -10   8   31.26    2.20
  -3  10  -8   28.65    1.37
   3 -10   9   12.61    1.31
  -3  10  -9    9.03    0.99
   3 -10  10   30.48    2.07
  -3  10 -10   23.61    1.84
   3 -10  11   60.30    3.53
  -3  10 -11   52.88    5.87
   3  -9 -12   10.35    1.57
  -3   9  12   14.38    1.85
   3  -9 -11    0.90    1.19
  -3   9  11    0.81    1.06
   3  -9 -10  174.11    4.88
  -3   9  10  176.36    4.88
   3  -9  -9  266.04    6.73
  -3   9   9  268.43    5.90
   3  -9  -8   25.66    1.30
  -3   9   8   22.38    1.19
   3  -9  -7   35.29    1.58
  -3   9   7   39.23    1.42
   3  -9  -6    1.71    0.70
  -3   9   6    2.30    0.81
   3  -9  -5   33.68    1.33
  -3   9   5   33.05    1.37
   3  -9  -4    4.46    0.56
  -3   9   4    5.15    0.59
   3  -9  -3   83.46    2.38
  -3   9   3   88.21    2.93
   3  -9  -2  316.39    7.09
  -3   9   2  340.64    7.04
   3  -9  -1  341.06    7.09
  -3   9   1  348.02    8.28
   3  -9   0  112.80    2.74
  -3   9   0  116.78    3.13
   3  -9   1   82.75    2.23
  -3   9  -1   84.45    2.25
   3  -9   2   50.85    1.40
  -3   9  -2   53.23    1.60
   3  -9   3    3.99    0.50
  -3   9  -3    3.47    0.63
   3  -9   4    5.87    0.54
  -3   9  -4    4.88    0.61
   3  -9   5   34.03    1.19
  -3   9  -5   33.41    1.19
   3  -9   6   15.08    0.79
  -3   9  -6   13.14    0.86
   3  -9   7   21.81    1.04
  -3   9  -7   18.10    1.49
   3  -9   8  120.79    3.42
  -3   9  -8  113.72    3.74
   3  -9   9  127.36    4.26
  -3   9  -9  116.71    3.47
   3  -9  10    4.12    0.72
  -3   9 -10    3.31    1.01
   3  -9  11    0.72    1.03
  -3   9 -11    0.31    0.59
   3  -9  12   29.38    2.00
  -3   9 -12   24.65    1.96
   3  -8 -13  157.68    5.51
  -3   8  13  185.30    6.51
   3  -8 -12   36.15    2.18
  -3   8  12   36.98    1.80
   3  -8 -11   26.61    1.73
  -3   8  11   27.89    1.55
   3  -8 -10   74.03    2.75
  -3   8  10   69.01    2.54
   3  -8  -9   39.42    1.91
  -3   8   9   37.36    1.87
   3  -8  -8   17.35    1.10
  -3   8   8   15.85    1.17
   3  -8  -7   11.61    0.90
  -3   8   7   12.36    0.86
   3  -8  -6   10.72    0.81
  -3   8   6    9.28    0.83
   3  -8  -5  793.89   15.94
  -3   8   5  824.39   18.07
   3  -8  -4  659.12   14.88
  -3   8   4  651.56   12.18
   3  -8  -3  147.64    4.05
  -3   8   3  153.63    3.53
   3  -8  -2  192.95    4.32
  -3   8   2  201.37    4.43
   3  -8  -1   72.48    1.85
  -3   8   1   76.55    2.09
   3  -8   0  107.53    2.65
  -3   8   0  109.17    2.72
   3  -8   1   84.55    2.16
  -3   8  -1   85.69    2.27
   3  -8   2   32.33    1.19
  -3   8  -2   32.25    1.12
   3  -8   3   83.44    2.09
  -3   8  -3   87.11    2.41
   3  -8   4  235.61    5.81
  -3   8  -4  229.37    5.72
   3  -8   5  194.23    4.46
  -3   8  -5  192.73    4.66
   3  -8   6    1.08    0.43
  -3   8  -6    1.44    0.52
   3  -8   7   75.68    2.30
  -3   8  -7   70.07    1.91
   3  -8   8  384.73    9.79
  -3   8  -8  410.04   13.14
   3  -8   9  164.81    4.16
  -3   8  -9  160.92    4.44
   3  -8  10   46.14    2.12
  -3   8 -10   40.09    1.80
   3  -8  11    5.99    0.97
  -3   8 -11    4.07    1.37
   3  -8  12    7.04    1.24
  -3   8 -12    5.27    2.41
   3  -8  13   39.73    2.23
  -3   8 -13   35.36    2.36
   3  -7 -14   64.18    3.53
  -3   7  14   65.84    2.70
   3  -7 -13   13.32    1.57
  -3   7  13   14.27    1.19
   3  -7 -12   24.69    1.67
  -3   7  12   20.33    1.37
   3  -7 -11   14.31    1.19
  -3   7  11   14.79    1.15
   3  -7 -10    5.33    0.88
  -3   7  10    5.85    0.94
   3  -7  -9   95.53    2.48
  -3   7   9   92.74    2.43
   3  -7  -8   30.05    1.13
  -3   7   8   32.50    1.49
   3  -7  -7   59.60    1.76
  -3   7   7   60.86    1.73
   3  -7  -6  379.96    7.76
  -3   7   6  385.68    8.24
   3  -7  -5  525.42   10.31
  -3   7   5  552.72   12.97
   3  -7  -4  410.96    8.58
  -3   7   4  434.97   11.26
   3  -7  -3  345.39    6.98
  -3   7   3  369.23    8.58
   3  -7  -2  133.48    3.27
  -3   7   2  137.60    3.13
   3  -7  -1    5.36    0.43
  -3   7   1    5.38    0.49
   3  -7   0    8.49    0.52
  -3   7   0    9.59    0.61
   3  -7   1   90.44    2.63
  -3   7  -1   95.57    2.90
   3  -7   2  582.82   10.96
  -3   7  -2  585.25   10.99
   3  -7   3  487.99    9.63
  -3   7  -3  493.45    9.52
   3  -7   4  402.25    8.51
  -3   7  -4  398.31   10.00
   3  -7   5  386.40   10.94
  -3   7  -5  399.00   11.89
   3  -7   6  160.42    4.32
  -3   7  -6  162.83    4.28
   3  -7   7   98.89    2.48
  -3   7  -7  101.32    2.57
   3  -7   8  107.69    2.95
  -3   7  -8  101.97    2.70
   3  -7   9  107.60    3.27
  -3   7  -9  110.12    3.85
   3  -7  10    8.40    0.74
  -3   7 -10    9.05    0.72
   3  -7  11    7.49    1.12
  -3   7 -11    8.42    1.17
   3  -7  12  139.40    4.62
  -3   7 -12  135.76    5.16
   3  -7  13  166.08    5.45
  -3   7 -13  158.45    7.70
   3  -7  14   42.75    2.54
  -3   7 -14   37.34    2.52
   3  -6 -14    5.24    0.97
  -3   6  14    4.80    0.77
   3  -6 -13    5.45    1.13
  -3   6  13    4.52    1.21
   3  -6 -12   22.83    1.55
  -3   6  12   27.53    1.96
   3  -6 -11   15.80    1.12
  -3   6  11   17.13    1.51
   3  -6 -10   51.10    1.75
  -3   6  10   51.59    1.84
   3  -6  -9  136.90    3.47
  -3   6   9  137.38    3.54
   3  -6  -8  164.12    4.12
  -3   6   8  163.06    3.76
   3  -6  -7  130.19    3.06
  -3   6   7  127.07    2.95
   3  -6  -6   81.19    2.20
  -3   6   6   92.00    2.59
   3  -6  -5  178.46    4.28
  -3   6   5  175.03    4.14
   3  -6  -4   70.19    2.09
  -3   6   4   72.77    1.85
   3  -6  -3   47.65    1.35
  -3   6   3   49.30    1.35
   3  -6  -2   79.89    1.96
  -3   6   2   76.35    2.16
   3  -6  -1   12.63    0.56
  -3   6   1   13.41    0.59
   3  -6   0   31.31    1.10
  -3   6   0   33.20    1.06
   3  -6   1  283.82    6.59
  -3   6  -1  292.78    6.21
   3  -6   2  558.13   10.96
  -3   6  -2  575.73   10.67
   3  -6   3  835.85   14.84
  -3   6  -3  902.03   16.07
   3  -6   4  523.73    9.95
  -3   6  -4  558.76   12.04
   3  -6   5   76.24    3.08
  -3   6  -5   78.54    1.89
   3  -6   6  109.40    2.61
  -3   6  -6  110.46    2.66
   3  -6   7    0.70    0.38
  -3   6  -7    0.40    0.43
   3  -6   8    1.75    0.34
  -3   6  -8    1.93    0.41
   3  -6   9  112.10    3.51
  -3   6  -9  105.53    2.77
   3  -6  10   26.67    1.51
  -3   6 -10   25.07    1.06
   3  -6  11  115.00    3.92
  -3   6 -11  118.53    4.25
   3  -6  12  338.55   10.22
  -3   6 -12  332.99    9.93
   3  -6  13  213.71    7.29
  -3   6 -13  195.22   11.08
   3  -6  14   56.82    2.92
  -3   6 -14   55.53    4.08
   3  -6  15   11.25    1.57
  -3   6 -15   12.67    1.98
   3  -5 -14   -0.25    0.77
  -3   5  14    0.85    1.08
   3  -5 -13    0.27    0.85
  -3   5  13    0.97    0.90
   3  -5 -12   11.98    1.17
  -3   5  12   11.66    0.86
   3  -5 -11   58.08    2.18
  -3   5  11   60.77    1.80
   3  -5 -10  113.38    3.09
  -3   5  10  118.90    3.22
   3  -5  -9  120.31    3.56
  -3   5   9  117.36    3.15
   3  -5  -8  102.87    2.34
  -3   5   8   96.57    2.43
   3  -5  -7   56.57    1.64
  -3   5   7   52.20    1.46
   3  -5  -6   33.47    1.22
  -3   5   6   33.74    1.12
   3  -5  -5   19.25    0.68
  -3   5   5   20.39    0.79
   3  -5  -4    9.30    0.47
  -3   5   4   10.24    0.54
   3  -5  -3  106.60    2.57
  -3   5   3  108.56    2.66
   3  -5  -2   38.33    1.28
  -3   5   2   36.76    1.03
   3  -5  -1  388.90    7.27
  -3   5   1  410.89    7.70
   3  -5   0  297.58    5.61
  -3   5   0  311.47    6.17
   3  -5   1  586.28   10.89
  -3   5  -1  610.69   11.50
   3  -5   2 1550.60   30.54
  -3   5  -2 1597.37   27.26
   3  -5   3   27.15    0.90
  -3   5  -3   29.65    0.92
   3  -5   4  505.90   10.60
  -3   5  -4  493.45   11.03
   3  -5   5    5.38    0.50
  -3   5  -5    4.50    0.45
   3  -5   6  218.84    4.73
  -3   5  -6  220.30    4.48
   3  -5   7  102.89    2.32
  -3   5  -7  104.87    2.47
   3  -5   8  131.00    3.20
  -3   5  -8  135.42    3.81
   3  -5   9   99.40    3.00
  -3   5  -9  106.13    2.74
   3  -5  10  121.60    5.09
  -3   5 -10  125.11    4.53
   3  -5  11  213.97    7.25
  -3   5 -11  196.10    9.09
   3  -5  12    5.43    0.97
  -3   5 -12    4.71    1.15
   3  -5  13    4.68    1.08
  -3   5 -13    4.52    1.40
   3  -5  14   39.14    2.45
  -3   5 -14   38.00    2.56
   3  -5  15   13.05    1.82
  -3   5 -15    8.85    2.09
   3  -5  16   16.82    2.41
  -3   5 -16    9.14    2.74
   3  -4 -14    2.56    0.97
  -3   4  14    2.23    1.06
   3  -4 -13   38.99    1.60
  -3   4  13   33.79    1.40
   3  -4 -12  146.07    3.72
  -3   4  12  140.62    3.36
   3  -4 -11  121.48    3.47
  -3   4  11  120.29    3.02
   3  -4 -10  106.97    2.70
  -3   4  10  103.10    2.57
   3  -4  -9   42.07    1.30
  -3   4   9   41.98    1.96
   3  -4  -8   25.91    0.95
  -3   4   8   26.18    1.03
   3  -4  -7   34.24    1.37
  -3   4   7   34.22    1.10
   3  -4  -6   41.28    1.28
  -3   4   6   40.38    1.35
   3  -4  -5  133.68    2.97
  -3   4   5  141.18    3.49
   3  -4  -4  595.90   13.05
  -3   4   4  586.82   10.94
   3  -4  -3  703.76   13.05
  -3   4   3  722.87   13.32
   3  -4  -2  487.80    9.03
  -3   4   2  508.70    9.28
   3  -4  -1  804.34   14.50
  -3   4   1  839.23   17.98
   3  -4   0    1.37    0.27
  -3   4   0    0.74    0.29
   3  -4   1   39.91    1.13
  -3   4  -1   38.76    1.10
   3  -4   2   33.13    0.99
  -3   4  -2   32.60    0.88
   3  -4   3  116.87    2.72
  -3   4  -3  121.17    3.02
   3  -4   4   49.34    1.33
  -3   4  -4   51.21    1.35
   3  -4   5   26.49    1.17
  -3   4  -5   30.50    0.94
   3  -4   6  527.08   10.56
  -3   4  -6  543.67   10.33
   3  -4   7  799.29   17.11
  -3   4  -7  765.46   14.43
   3  -4   8  174.05    4.28
  -3   4  -8  180.15    4.01
   3  -4   9   88.22    3.24
  -3   4  -9   85.31    3.29
   3  -4  10    5.74    0.77
  -3   4 -10    4.48    0.99
   3  -4  11    2.32    0.76
  -3   4 -11    3.71    0.99
   3  -4  12   34.44    1.96
  -3   4 -12   32.32    2.16
   3  -4  13   33.16    1.75
  -3   4 -13   33.72    2.07
   3  -4  14    1.53    1.44
  -3   4 -14    1.06    1.75
   3  -4  15   20.67    1.84
  -3   4 -15   19.72    2.02
   3  -4  16   40.23    4.34
  -3   4 -16   41.39    2.72
   3  -3 -14   28.77    1.53
  -3   3  14   26.67    2.25
   3  -3 -13   49.32    1.89
  -3   3  13   48.22    1.60
   3  -3 -12   36.10    1.31
  -3   3  12   34.58    1.21
   3  -3 -11  142.71    3.58
  -3   3  11  137.80    3.15
   3  -3 -10  122.83    3.15
  -3   3  10  122.12    2.84
   3  -3  -9    3.54    0.54
  -3   3   9    3.33    0.49
   3  -3  -8   34.19    1.06
  -3   3   8   30.10    1.64
   3  -3  -7    2.56    0.40
  -3   3   7    2.50    0.36
   3  -3  -6  228.81    5.11
  -3   3   6  228.40    4.79
   3  -3  -5 1557.75   30.86
  -3   3   5 1624.79   33.07
   3  -3  -4  852.14   15.71
  -3   3   4  839.16   20.85
   3  -3  -3  529.56   10.11
  -3   3   3  499.22   10.94
   3  -3  -2  402.51    7.92
  -3   3   2  402.79    7.77
   3  -3  -1  189.57    4.71
  -3   3   1  195.36    4.93
   3  -3   0   20.10    0.70
  -3   3   0   21.03    0.70
   3  -3   1    1.67    0.23
  -3   3  -1    1.19    0.23
   3  -3   2   10.92    0.41
  -3   3  -2   11.53    0.50
   3  -3   3  649.06   12.24
  -3   3  -3  658.45   12.18
   3  -3   4  919.11   17.15
  -3   3  -4  947.63   16.90
   3  -3   5 1160.05   24.56
  -3   3  -5 1129.15   22.89
   3  -3   6  837.61   18.12
  -3   3  -6  810.55   17.00
   3  -3   7  179.29    4.32
  -3   3  -7  195.72    4.53
   3  -3   8   67.28    2.57
  -3   3  -8   63.95    1.80
   3  -3   9   16.30    1.06
  -3   3  -9   20.28    0.95
   3  -3  10   52.51    2.25
  -3   3 -10   54.56    3.20
   3  -3  11    2.11    0.65
  -3   3 -11    3.45    0.88
   3  -3  12   54.99    2.38
  -3   3 -12   60.60    2.75
   3  -3  13  297.91    9.72
  -3   3 -13  295.98    9.25
   3  -3  14   98.26    3.87
  -3   3 -14   97.81    5.38
   3  -3  15   10.90    2.11
  -3   3 -15   13.59    1.80
   3  -3  16   33.83    2.45
  -3   3 -16   29.56    2.70
  -3   3 -17   42.43    5.24
   3  -2 -14   16.59    0.99
  -3   2  14   16.91    0.81
   3  -2 -13    0.36    0.70
  -3   2  13    0.50    0.88
   3  -2 -12   21.45    1.12
  -3   2  12   21.74    0.92
   3  -2 -11   15.58    0.77
  -3   2  11   16.19    0.83
   3  -2 -10   28.47    0.97
  -3   2  10   30.09    1.04
   3  -2  -9  452.92   12.63
  -3   2   9  397.95    7.92
   3  -2  -8  269.51    6.62
  -3   2   8  229.19    5.96
   3  -2  -7  106.27    3.80
  -3   2   7  103.36    2.54
   3  -2  -6  512.68    9.82
  -3   2   6  515.96    9.84
   3  -2  -5  471.46    9.30
  -3   2   5  472.86   10.33
   3  -2  -4  663.25   12.40
  -3   2   4  656.49   12.43
   3  -2  -3   41.28    1.13
  -3   2   3   41.60    1.15
   3  -2  -2   31.62    0.86
  -3   2   2   30.21    0.90
   3  -2  -1 1227.65   21.99
  -3   2   1 1178.71   24.02
   3  -2   0 3806.95   63.90
  -3   2   0 3700.42   70.09
   3  -2   1  288.33    5.81
  -3   2  -1  300.95    5.94
   3  -2   2   27.84    0.79
  -3   2  -2   28.05    0.83
   3  -2   3 1190.58   21.23
  -3   2  -3 1218.04   21.52
   3  -2   4  345.73    6.60
  -3   2  -4  357.39    6.82
   3  -2   5 1689.27   41.76
  -3   2  -5 1767.75   43.98
   3  -2   6  828.08   20.98
  -3   2  -6  892.01   18.37
   3  -2   7   98.41    2.34
  -3   2  -7   92.34    2.29
   3  -2   8  133.26    4.50
  -3   2  -8  149.66    3.89
   3  -2   9   10.26    0.77
  -3   2  -9    9.34    0.83
   3  -2  10   27.26    1.49
  -3   2 -10   25.64    1.42
   3  -2  11   64.38    2.77
  -3   2 -11   63.88    2.74
   3  -2  12  574.31   23.00
  -3   2 -12  598.49   22.02
   3  -2  13  509.82   13.69
  -3   2 -13  493.39   14.31
   3  -2  14   87.99    3.67
  -3   2 -14   93.26    3.65
   3  -2  15   49.52    2.50
  -3   2 -15   46.98    2.56
   3  -2  16    5.83    1.37
  -3   2 -16    5.81    1.53
   3  -2  17   48.49    2.93
  -3   2 -17   40.50    2.81
   3  -1 -14    1.10    0.68
  -3   1  14    0.70    0.59
   3  -1 -13    6.95    0.74
  -3   1  13    7.63    0.59
   3  -1 -12   24.33    1.19
  -3   1  12   24.22    1.51
   3  -1 -11   62.98    1.85
  -3   1  11   58.32    1.73
   3  -1 -10   58.93    1.66
  -3   1  10   58.93    1.58
   3  -1  -9   31.90    1.35
  -3   1   9   29.47    1.03
   3  -1  -8  125.40    3.78
  -3   1   8  126.19    3.40
   3  -1  -7  719.92   13.73
  -3   1   7  670.72   14.77
   3  -1  -6  238.44    4.93
  -3   1   6  234.30    4.93
   3  -1  -5   23.12    0.72
  -3   1   5   23.57    0.92
   3  -1  -4  189.42    4.64
  -3   1   4  194.32    4.08
   3  -1  -3  350.47    8.49
  -3   1   3  323.98    6.37
   3  -1  -2  498.23    9.37
  -3   1   2  492.10    9.50
   3  -1  -1  908.28   18.48
  -3   1   1  852.77   15.69
   3  -1   0  849.65   17.54
  -3   1   0  833.44   17.54
   3  -1   1 2747.81   45.79
  -3   1  -1 2804.58   47.09
   3  -1   2  437.38    9.79
  -3   1  -2  427.28    8.94
   3  -1   3  856.87   15.40
  -3   1  -3  868.13   15.20
   3  -1   4   22.46    0.72
  -3   1  -4   23.30    0.72
   3  -1   5    9.52    0.59
  -3   1  -5    9.52    0.47
   3  -1   6  263.50    7.40
  -3   1  -6  289.32    5.78
   3  -1   7  249.02    6.69
  -3   1  -7  251.01    7.00
   3  -1   8  253.61    7.67
  -3   1  -8  337.71    9.32
   3  -1   9  152.35    4.30
  -3   1  -9  156.69    4.84
   3  -1  10  467.34   13.48
  -3   1 -10  466.01   12.94
   3  -1  11  230.54    7.14
  -3   1 -11  234.15    7.20
   3  -1  12  132.34    4.73
  -3   1 -12  125.17    4.84
   3  -1  13  136.99    4.57
  -3   1 -13  135.91    5.20
   3  -1  14   35.27    2.18
  -3   1 -14   42.02    2.48
   3  -1  15    0.29    1.03
  -3   1 -15    0.40    1.13
   3  -1  16   21.23    2.09
  -3   1 -16   22.94    1.93
   3  -1  17  148.36    9.12
  -3   1 -17  140.96    6.89
   3   0 -14   -0.14    1.10
  -3   0  14    0.34    0.56
   3   0 -13    0.50    0.47
  -3   0  13    0.02    0.43
   3   0 -12   27.76    1.01
  -3   0  12   27.82    1.64
   3   0 -11  217.65    4.62
  -3   0  11  223.27    4.82
   3   0 -10   15.74    0.68
  -3   0  10   14.45    0.63
   3   0  -9   15.67    0.67
  -3   0   9   17.00    0.76
   3   0  -8   96.68    2.75
  -3   0   8   97.00    2.41
   3   0  -7  253.43    5.20
  -3   0   7  247.22    6.03
   3   0  -6   51.79    2.02
  -3   0   6   50.08    1.35
   3   0  -5   55.82    1.49
  -3   0   5   53.75    3.04
   3   0  -4   14.29    0.52
  -3   0   4   13.68    0.56
   3   0  -3   41.69    1.17
  -3   0   3   38.97    1.03
   3   0  -2  557.99   14.22
  -3   0   2  452.69    9.81
   3   0  -1 1125.61   28.92
  -3   0   1 1271.02   25.53
   3   0   0 3117.03   73.90
  -3   0   0 3251.80  107.30
   3   0   1  985.67   17.40
  -3   0  -1  987.59   17.27
   3   0   2    0.76    0.18
  -3   0  -2    0.94    0.20
   3   0   3    1.44    0.20
  -3   0  -3    1.28    0.20
   3   0   4  373.59    7.16
  -3   0  -4  378.95    7.54
   3   0   5   40.88    1.39
  -3   0  -5   42.07    1.37
   3   0   6  152.57    3.89
  -3   0  -6  160.65    3.65
   3   0   7  408.37   10.85
  -3   0  -7  429.96    9.90
   3   0   8  632.59   17.76
  -3   0  -8  509.01   12.72
   3   0   9  158.04    4.61
  -3   0  -9  187.03    4.07
   3   0  10  326.46    9.01
  -3   0 -10  329.63    9.84
   3   0  11  134.56    4.48
  -3   0 -11  134.20    4.80
   3   0  12   39.71    2.09
  -3   0 -12   37.16    2.09
   3   0  13    5.24    0.83
  -3   0 -13    5.61    1.06
   3   0  14   28.92    2.65
  -3   0 -14   34.04    3.09
   3   0  15   21.09    2.39
  -3   0 -15   21.09    3.38
   3   0  16  146.96    6.80
  -3   0 -16  135.67    5.42
   3   0  17   89.84    4.28
  -3   0 -17   94.23    4.41
   3   1 -14   12.90    1.01
  -3  -1  14   12.42    0.99
   3   1 -13    0.54    0.63
  -3  -1  13    0.16    0.47
   3   1 -12   46.93    1.60
  -3  -1  12   51.21    1.71
   3   1 -11  222.91    5.02
  -3  -1  11  227.87   10.09
   3   1 -10   52.47    1.78
  -3  -1  10   51.19    1.67
   3   1  -9   82.03    2.25
  -3  -1   9   79.86    2.41
   3   1  -8   33.36    1.01
  -3  -1   8   34.28    1.03
   3   1  -7   22.80    0.76
  -3  -1   7   22.83    0.76
   3   1  -6   25.46    0.83
  -3  -1   6   23.21    1.01
   3   1  -5   16.55    0.54
  -3  -1   5   13.51    0.70
   3   1  -4  235.86    6.80
  -3  -1   4  165.71    5.04
   3   1  -3  651.72   17.27
  -3  -1   3  687.96   18.21
   3   1  -2 1372.14   33.22
  -3  -1   2 1366.33   33.18
   3   1  -1  423.99   11.82
  -3  -1   1  416.61   11.57
   3   1   0  146.87    4.61
  -3  -1   0  141.45    4.52
   3   1   1  148.99    3.36
  -3  -1  -1  145.30    3.29
   3   1   2    8.91    0.38
  -3  -1  -2    8.35    0.43
   3   1   3  204.48    4.84
  -3  -1  -3  207.47    4.30
   3   1   4   46.12    1.13
  -3  -1  -4   45.25    1.19
   3   1   5  134.45    2.95
  -3  -1  -5  138.10    3.60
   3   1   6 1914.78   47.38
  -3  -1  -6 1710.95   30.18
   3   1   7 1385.35   27.96
  -3  -1  -7 1487.82   30.73
   3   1   8  272.09    5.88
  -3  -1  -8  267.78    5.45
   3   1   9    4.35    0.36
  -3  -1  -9    4.66    0.36
   3   1  10  227.12    5.56
  -3  -1 -10  226.78    7.04
   3   1  11   70.14    2.14
  -3  -1 -11   70.61    2.83
   3   1  12   39.24    2.20
  -3  -1 -12   43.69    2.36
   3   1  13    1.03    0.74
  -3  -1 -13    0.68    0.99
   3   1  14   28.59    1.76
  -3  -1 -14   30.52    1.91
   3   1  15  118.51    4.34
  -3  -1 -15  120.52    4.34
   3   1  16   52.38    2.83
  -3  -1 -16   50.27    3.06
   3   1  17    2.47    1.69
  -3  -1 -17    2.65    1.46
   3   2 -14   36.04    1.93
  -3  -2  14   36.33    2.52
   3   2 -13  128.75    5.40
  -3  -2  13  127.41    5.67
   3   2 -12   83.38    2.88
  -3  -2  12   75.03    3.02
   3   2 -11   14.14    0.79
  -3  -2  11   14.09    0.67
   3   2 -10   10.33    0.67
  -3  -2  10   10.33    0.76
   3   2  -9    1.66    0.43
  -3  -2   9    1.37    0.29
   3   2  -8  150.77    3.60
  -3  -2   8  149.55    4.73
   3   2  -7  500.90   11.32
  -3  -2   7  499.49   10.76
   3   2  -6  374.11    7.41
  -3  -2   6  371.47    7.27
  -3  -2   5  614.27   11.93
   3   2  -4  250.06    7.45
  -3  -2   4  250.82    7.59
   3   2  -3  573.10   15.40
  -3  -2   3  568.10   15.49
   3   2  -2   16.34    0.81
  -3  -2   2   15.22    0.79
   3   2  -1  783.42   19.99
  -3  -2   1 1095.74   26.25
  -3  -2   0 2419.08   46.96
   3   2   1   32.60    1.01
  -3  -2  -1   32.59    1.12
   3   2   2  854.01   15.51
  -3  -2  -2  843.80   15.69
   3   2   3  346.74    6.96
  -3  -2  -3  342.64    6.84
   3   2   4 1111.43   19.24
  -3  -2  -4 1111.88   19.61
   3   2   5  519.00   11.62
  -3  -2  -5  520.45   12.56
   3   2   6  210.65    5.18
  -3  -2  -6  204.07    4.39
   3   2   7  591.49   13.91
  -3  -2  -7  540.23   12.09
   3   2   8  265.72    6.14
  -3  -2  -8  253.21    5.27
   3   2   9  238.87    5.27
  -3  -2  -9  249.70    5.27
   3   2  10    1.26    0.40
  -3  -2 -10    0.81    0.29
   3   2  11  182.98    4.25
  -3  -2 -11  176.00    4.39
   3   2  12   88.08    2.65
  -3  -2 -12  103.66    3.26
   3   2  13    8.35    0.63
  -3  -2 -13   15.04    1.30
   3   2  14  199.53    5.79
  -3  -2 -14  209.03    6.78
   3   2  15   39.19    2.29
  -3  -2 -15   40.09    2.63
   3   2  16   40.49    2.30
  -3  -2 -16   42.66    2.77
   3   2  17   63.46    3.13
  -3  -2 -17   57.26    3.38
   3   3 -14   59.20    2.41
  -3  -3  14   64.08    3.51
   3   3 -13   43.69    2.23
  -3  -3  13   45.81    2.09
   3   3 -12   13.26    0.94
  -3  -3  12   14.72    0.92
   3   3 -11    3.29    1.10
  -3  -3  11    2.66    0.43
   3   3 -10   43.42    1.48
  -3  -3  10   46.75    2.66
   3   3  -9   31.92    1.15
  -3  -3   9   33.25    1.48
   3   3  -8   93.53    2.86
  -3  -3   8   97.17    2.84
   3   3  -7  489.42    9.41
  -3  -3   7  494.90   11.71
   3   3  -6 1152.72   20.58
  -3  -3   6 1184.81   24.80
   3   3  -5 1309.79   23.45
  -3  -3   5 1209.40   30.72
   3   3  -4   27.98    0.94
  -3  -3   4   23.23    0.86
   3   3  -3  117.88    3.09
  -3  -3   3  120.06    4.05
   3   3  -2  259.53    7.58
  -3  -3   2  325.58   11.62
   3   3  -1  795.96   21.05
  -3  -3   1  814.62   17.78
   3   3   0 3237.96   61.95
  -3  -3   0 2854.75   69.67
   3   3   1   10.06    0.47
  -3  -3  -1   10.00    0.36
   3   3   2 2520.37   42.86
  -3  -3  -2 2562.81   49.39
   3   3   3 1188.55   21.23
  -3  -3  -3 1187.83   21.68
   3   3   4 2344.53   39.73
  -3  -3  -4 2346.82   45.63
   3   3   5 1078.77   19.92
  -3  -3  -5 1079.94   19.92
   3   3   6    1.76    0.31
  -3  -3  -6    1.98    0.27
   3   3   7  138.59    4.55
  -3  -3  -7  126.44    3.33
   3   3   8  222.33    5.25
  -3  -3  -8  221.59    4.68
   3   3   9  403.31    8.10
  -3  -3  -9  385.88    9.30
   3   3  10  421.99    8.17
  -3  -3 -10  412.53    7.43
   3   3  11  233.69    4.95
  -3  -3 -11  239.84    6.21
   3   3  12   54.49    1.62
  -3  -3 -12   60.46    2.57
   3   3  13  101.32    3.81
  -3  -3 -13   99.20    2.97
   3   3  14  162.63    4.53
  -3  -3 -14  165.13    4.66
   3   3  15   89.83    4.21
  -3  -3 -15   97.72    4.52
   3   3  16   42.93    2.66
  -3  -3 -16   41.98    2.75
   3   3  17   65.21    3.65
  -3  -3 -17   62.60    3.72
   3   4 -14   11.35    1.75
  -3  -4  14   10.83    0.95
   3   4 -13   16.37    1.28
  -3  -4  13   18.41    1.04
   3   4 -12    0.13    0.81
  -3  -4  12    0.76    0.94
   3   4 -11    1.04    0.49
  -3  -4  11    0.65    0.47
   3   4 -10  110.97    4.12
  -3  -4  10  103.14    2.84
   3   4  -9   30.57    1.04
  -3  -4   9   30.57    1.08
   3   4  -8  273.67    6.24
  -3  -4   8  276.35    6.73
   3   4  -7  507.70   10.24
  -3  -4   7  494.60   11.21
   3   4  -6   20.21    0.65
  -3  -4   6   20.48    0.70
   3   4  -5  353.45    7.86
  -3  -4   5  350.12    7.41
   3   4  -4  163.42    3.47
  -3  -4   4  160.20    3.87
   3   4  -3    3.33    0.25
  -3  -4   3    3.15    0.27
   3   4  -2    2.11    0.20
  -3  -4   2    2.05    0.18
   3   4  -1   13.03    0.65
  -3  -4   1   12.36    0.43
   3   4   0  816.00   15.13
  -3  -4   0  813.00   14.72
   3   4   1 2413.73   48.30
  -3  -4  -1 2437.68   41.84
   3   4   2 1217.72   21.54
  -3  -4  -2 1210.05   23.95
   3   4   3 1124.69   19.79
  -3  -4  -3 1106.53   19.25
   3   4   4 2959.09   49.77
  -3  -4  -4 3020.61   50.31
   3   4   5   56.99    1.71
  -3  -4  -5   57.15    1.37
   3   4   6  459.98   10.49
  -3  -4  -6  436.59    8.69
   3   4   7    2.45    0.34
  -3  -4  -7    3.22    0.34
   3   4   8  229.08    5.36
  -3  -4  -8  219.76    4.52
   3   4   9  379.98    7.38
  -3  -4  -9  386.31    9.18
   3   4  10  758.06   13.80
  -3  -4 -10  731.13   13.39
   3   4  11  467.82    9.14
  -3  -4 -11  472.18    9.41
   3   4  12  168.37    3.80
  -3  -4 -12  173.25    4.84
   3   4  13   66.33    1.85
  -3  -4 -13   77.97    2.45
   3   4  14    0.67    0.72
  -3  -4 -14    0.81    0.61
   3   4  15    3.81    0.76
  -3  -4 -15    4.59    0.76
   3   4  16   85.65    3.29
  -3  -4 -16   81.60    3.60
   3   4  17  122.50    4.71
  -3  -4 -17  117.75    5.42
   3   5 -14    0.79    1.51
  -3  -5  14    1.10    0.77
   3   5 -13    0.74    0.72
  -3  -5  13    1.67    0.74
   3   5 -12   21.25    1.49
  -3  -5  12   18.73    1.57
   3   5 -11   37.84    1.82
  -3  -5  11   42.03    2.79
   3   5 -10   44.46    2.09
  -3  -5  10   41.55    1.53
   3   5  -9   77.09    2.50
  -3  -5   9   79.98    2.43
   3   5  -8  128.06    3.31
  -3  -5   8  128.93    3.27
   3   5  -7  130.65    2.79
  -3  -5   7  133.51    3.56
   3   5  -6   35.75    1.12
  -3  -5   6   32.05    0.92
   3   5  -5  240.99    7.38
  -3  -5   5  249.02    5.79
   3   5  -4  211.64    4.55
  -3  -5   4  207.11    4.37
   3   5  -3  617.28   12.29
  -3  -5   3  611.72   13.75
   3   5  -2 1374.82   24.87
  -3  -5   2 1333.99   24.09
   3   5  -1  537.87   10.00
  -3  -5   1  538.29   11.86
   3   5   0  516.91    9.84
  -3  -5   0  512.79    9.39
   3   5   1  237.32    4.89
  -3  -5  -1  235.04    5.36
   3   5   2    2.92    0.25
  -3  -5  -2    2.39    0.20
   3   5   3  292.09    5.92
  -3  -5  -3  291.30    5.87
   3   5   4  105.25    2.47
  -3  -5  -4  109.49    2.52
   3   5   5   48.21    1.24
  -3  -5  -5   45.90    1.19
   3   5   6  280.07    6.33
  -3  -5  -6  278.42    6.60
   3   5   7   63.55    1.64
  -3  -5  -7   63.41    1.46
   3   5   8  673.28   14.02
  -3  -5  -8  675.36   14.83
   3   5   9  272.77    5.63
  -3  -5  -9  281.01    6.46
   3   5  10  157.03    3.44
   3   5  11  135.49    3.00
  -3  -5 -11  132.15    3.78
   3   5  12    1.89    0.54
  -3  -5 -12    2.39    0.54
   3   5  13    7.61    0.63
  -3  -5 -13    8.55    0.68
   3   5  14   21.21    1.39
  -3  -5 -14   14.84    1.04
   3   5  15   70.77    2.38
  -3  -5 -15   76.98    3.54
   3   5  16   13.44    1.13
  -3  -5 -16   12.83    1.31
   3   5  17    3.53    1.39
  -3  -5 -17    1.93    1.55
  -3  -6  13   32.60    1.57
   3   6 -12   67.53    4.26
  -3  -6  12   75.72    4.44
   3   6 -11   74.98    3.92
  -3  -6  11   74.73    2.52
   3   6 -10    5.09    1.03
  -3  -6  10    4.16    0.61
   3   6  -9    0.38    0.47
  -3  -6   9    0.52    0.32
   3   6  -8    3.58    0.50
  -3  -6   8    2.29    0.41
   3   6  -7   24.35    1.01
  -3  -6   7   26.20    0.95
   3   6  -6  110.45    2.47
  -3  -6   6  105.59    2.47
   3   6  -5   10.69    0.54
  -3  -6   5   10.08    0.49
   3   6  -4  563.37   16.23
  -3  -6   4  553.37   12.40
   3   6  -3  851.36   15.51
  -3  -6   3  841.97   16.27
   3   6  -2  640.44   11.75
  -3  -6   2  635.76   12.07
   3   6  -1  119.05    2.70
  -3  -6   1  115.99    2.72
   3   6   0   18.64    0.68
  -3  -6   0   17.96    0.56
   3   6   1   94.34    2.39
  -3  -6  -1   90.71    2.05
   3   6   2   84.18    2.29
  -3  -6  -2   85.49    1.96
   3   6   3   49.11    1.33
  -3  -6  -3   50.85    1.31
   3   6   4  354.91    7.81
  -3  -6  -4  349.37    6.66
   3   6   5  345.61    6.73
  -3  -6  -5  338.25    7.09
   3   6   6  299.18    6.87
  -3  -6  -6  300.10    6.80
   3   6   7  140.19    3.42
  -3  -6  -7  138.66    3.38
   3   6   8  240.13    4.89
  -3  -6  -8  243.51    4.95
   3   6   9   71.98    1.93
  -3  -6  -9   71.36    1.80
   3   6  10   49.86    1.66
  -3  -6 -10   46.82    1.60
   3   6  11   13.44    0.77
  -3  -6 -11   12.43    0.79
   3   6  12    0.32    0.56
  -3  -6 -12    1.19    0.76
   3   6  13    3.78    0.70
  -3  -6 -13    4.57    0.99
   3   6  14   21.95    1.21
  -3  -6 -14   20.94    1.21
   3   6  15  182.04    6.39
  -3  -6 -15  204.91    5.88
   3   6  16   20.30    1.53
  -3  -6 -16   18.64    1.58
   3   6  17    0.18    1.53
  -3  -6 -17   -0.02    1.39
   3   7 -13   83.13    6.05
  -3  -7  13  104.45    5.92
   3   7 -12   11.75    1.12
  -3  -7  12   13.19    1.04
   3   7 -11    1.01    0.97
  -3  -7  11    1.78    0.77
   3   7 -10   14.45    1.19
  -3  -7  10   13.24    1.03
   3   7  -9   14.00    0.88
  -3  -7   9   14.04    0.63
   3   7  -8    8.53    0.70
  -3  -7   8    8.10    0.56
   3   7  -7  171.88    3.72
  -3  -7   7  173.69    3.94
   3   7  -6  423.38    8.37
  -3  -7   6  404.38    9.57
   3   7  -5  328.95    6.59
  -3  -7   5  323.42    6.37
   3   7  -4  946.08   20.37
  -3  -7   4  957.35   17.65
   3   7  -3  501.38    9.43
  -3  -7   3  482.67    9.32
   3   7  -2   61.50    1.53
  -3  -7   2   59.92    1.87
   3   7  -1   13.19    0.52
  -3  -7   1   12.33    0.49
   3   7   0  232.03    5.43
  -3  -7   0  225.03    4.66
   3   7   1  149.69    3.26
  -3  -7  -1  155.29    3.29
   3   7   2  781.78   14.22
  -3  -7  -2  788.62   16.12
   3   7   3  936.89   16.77
  -3  -7  -3  899.33   18.61
   3   7   4  609.13   11.53
  -3  -7  -4  586.87   10.94
   3   7   5  547.48   10.08
  -3  -7  -5  545.47    9.99
   3   7   6  368.62    7.32
  -3  -7  -6  364.03    8.12
   3   7   7   15.58    0.67
  -3  -7  -7   15.71    0.59
   3   7   8   38.47    1.21
  -3  -7  -8   36.91    1.13
   3   7   9    6.08    0.52
  -3  -7  -9    5.94    0.50
   3   7  10   28.95    1.04
  -3  -7 -10   27.80    1.03
   3   7  11  269.04    7.25
  -3  -7 -11  279.55    5.69
   3   7  12   12.20    0.90
  -3  -7 -12   12.09    1.08
   3   7  13    0.95    0.63
  -3  -7 -13    0.52    0.63
   3   7  14  198.85    4.61
  -3  -7 -14  216.61    5.88
   3   7  15  145.59    4.53
  -3  -7 -15  148.18    4.35
   3   7  16   30.50    1.80
  -3  -7 -16   38.36    2.56
   3   8 -13    8.87    2.48
  -3  -8  13   11.59    1.17
   3   8 -12    0.76    1.26
  -3  -8  12    0.27    1.13
   3   8 -11   14.77    1.40
  -3  -8  11   16.05    1.91
   3   8 -10   24.90    1.40
  -3  -8  10   32.60    2.57
   3   8  -9  167.99    3.94
  -3  -8   9  177.04    5.96
   3   8  -8  258.55    6.23
  -3  -8   8  265.72    5.54
   3   8  -7   44.93    1.60
  -3  -8   7   48.06    2.09
   3   8  -6  170.01    3.51
  -3  -8   6  169.29    3.85
   3   8  -5  162.72    4.55
  -3  -8   5  153.54    3.44
   3   8  -4   69.91    1.67
  -3  -8   4   65.55    1.78
   3   8  -3  224.19    5.27
  -3  -8   3  228.22    4.70
   3   8  -2   99.18    2.30
  -3  -8   2   96.32    2.20
   3   8  -1   35.86    1.03
  -3  -8   1   35.52    1.10
   3   8   0   79.86    1.84
  -3  -8   0   79.16    1.75
   3   8   1  254.49    5.78
  -3  -8  -1  256.74    4.98
   3   8   2  597.31   11.25
  -3  -8  -2  570.96   10.67
   3   8   3 1028.98   21.00
  -3  -8  -3  994.04   17.78
   3   8   4 1562.44   33.05
  -3  -8  -4 1496.84   61.16
   3   8   5  352.84    8.53
  -3  -8  -5  339.54    7.13
   3   8   6   30.55    0.99
  -3  -8  -6   31.15    1.15
   3   8   7    6.30    0.49
  -3  -8  -7    6.50    0.47
   3   8   8   57.80    1.58
  -3  -8  -8   56.91    1.78
   3   8   9   75.54    2.03
  -3  -8  -9   75.27    2.16
   3   8  10  123.46    2.92
  -3  -8 -10  125.92    3.02
   3   8  11  145.41    3.78
  -3  -8 -11  145.08    3.65
   3   8  12  483.60   12.49
  -3  -8 -12  495.62   11.53
   3   8  13  484.72   10.15
  -3  -8 -13  503.49   11.93
   3   8  14   61.13    2.05
  -3  -8 -14   67.03    2.74
   3   8  15   10.54    1.15
  -3  -8 -15    9.50    1.21
   3   8  16   11.64    1.30
  -3  -8 -16   11.77    1.24
   3   9 -12    0.67    1.40
  -3  -9  12    0.18    1.03
   3   9 -11    4.66    1.93
  -3  -9  11    1.91    1.01
   3   9 -10  134.86    5.52
  -3  -9  10  146.36    5.24
   3   9  -9  149.44    3.74
  -3  -9   9  172.58    5.43
   3   9  -8   32.82    1.75
  -3  -9   8   31.71    1.06
   3   9  -7    5.25    0.63
  -3  -9   7    5.54    0.54
   3   9  -6   13.62    0.86
  -3  -9   6   12.34    0.65
   3   9  -5   43.60    1.62
  -3  -9   5   43.28    1.39
   3   9  -4    0.40    0.43
  -3  -9   4    0.74    0.38
   3   9  -3    2.07    0.50
  -3  -9   3    1.44    0.38
   3   9  -2  202.63    4.50
  -3  -9   2  206.41    4.75
   3   9  -1  444.99    9.23
  -3  -9   1  434.71    9.12
   3   9   0  475.58    9.34
  -3  -9   0  477.58    9.45
   3   9   1  369.32    7.74
  -3  -9  -1  374.45    7.67
   3   9   2  239.23    4.95
  -3  -9  -2  248.46    5.31
   3   9   3   79.98    2.00
  -3  -9  -3   78.24    2.03
   3   9   4  118.45    2.74
  -3  -9  -4  114.15    2.84
   3   9   5    3.92    0.41
  -3  -9  -5    3.78    0.41
   3   9   6    7.34    0.65
  -3  -9  -6    6.78    0.63
   3   9   7  103.90    2.99
  -3  -9  -7  103.66    2.61
   3   9   8  278.22    5.92
  -3  -9  -8  268.20    5.96
   3   9   9  675.24   13.48
  -3  -9  -9  663.43   12.92
   3   9  10  236.26    5.00
  -3  -9 -10  234.91    5.43
   3   9  11   50.74    1.71
  -3  -9 -11   50.11    1.85
   3   9  12  206.17    5.11
  -3  -9 -12  210.91    4.57
   3   9  13   52.20    1.89
  -3  -9 -13   50.90    1.67
   3   9  14   16.68    1.22
  -3  -9 -14   16.45    1.31
   3   9  15   24.22    1.46
  -3  -9 -15   25.25    1.60
   3   9  16    1.53    1.44
  -3  -9 -16    1.44    1.49
   3  10 -12   14.49    2.05
  -3 -10  12   16.90    1.67
   3  10 -11    1.87    1.24
  -3 -10  11    2.79    1.15
   3  10 -10    5.81    0.77
  -3 -10  10    6.82    0.67
   3  10  -9   38.85    1.42
  -3 -10   9   42.05    1.39
   3  10  -8    3.90    0.63
  -3 -10   8    4.77    0.56
   3  10  -7   13.24    2.11
  -3 -10   7   11.17    0.85
   3  10  -6    2.03    0.58
  -3 -10   6    1.93    0.49
   3  10  -5    7.32    0.65
  -3 -10   5    7.09    0.52
   3  10  -4   50.17    1.51
  -3 -10   4   47.88    1.62
   3  10  -3  388.74    9.25
  -3 -10   3  395.90    9.64
   3  10  -2  232.35    4.86
  -3 -10   2  219.99    4.93
   3  10  -1   52.18    1.42
  -3 -10   1   48.75    1.37
   3  10   0  241.73    5.09
  -3 -10   0  235.58    4.93
   3  10   1   15.15    0.68
  -3 -10  -1   16.23    0.67
   3  10   2    0.32    0.38
  -3 -10  -2    0.63    0.34
   3  10   3    2.05    0.41
  -3 -10  -3    1.85    0.40
   3  10   4   44.98    1.62
  -3 -10  -4   44.59    1.37
   3  10   5  118.67    2.97
  -3 -10  -5  117.07    2.97
   3  10   6  254.90    5.69
  -3 -10  -6  250.10    6.32
   3  10   7  220.51    5.52
  -3 -10  -7  211.52    4.48
   3  10   8  712.04   13.50
  -3 -10  -8  706.87   13.77
   3  10   9  252.60    5.18
  -3 -10  -9  247.74    5.13
   3  10  10   36.80    1.28
  -3 -10 -10   35.21    1.35
   3  10  11   12.27    1.04
  -3 -10 -11   11.25    1.01
   3  10  12   10.85    0.94
  -3 -10 -12    9.54    0.94
   3  10  13   12.49    1.22
  -3 -10 -13   13.24    1.30
   3  10  14   25.41    1.67
  -3 -10 -14   23.72    1.49
   3  10  15   20.30    2.11
  -3 -10 -15   21.52    2.16
   3  10  16   27.76    2.72
  -3 -10 -16   31.80    4.03
   3  11 -11   16.99    2.34
  -3 -11  11   22.46    1.71
   3  11 -10    6.24    1.12
  -3 -11  10    8.28    0.92
   3  11  -9    0.14    0.63
  -3 -11   9    0.41    0.52
   3  11  -8    0.27    0.77
  -3 -11   8    0.16    0.52
   3  11  -7   20.85    1.33
  -3 -11   7   21.20    0.95
   3  11  -6   27.44    1.13
  -3 -11   6   29.29    1.08
   3  11  -5  103.70    2.59
  -3 -11   5   98.71    2.43
   3  11  -4  204.18    4.39
  -3 -11   4  206.70    5.18
   3  11  -3  195.09    4.37
  -3 -11   3  189.15    4.37
   3  11  -2  222.03    5.29
  -3 -11   2  219.98    4.80
   3  11  -1    0.76    0.49
  -3 -11   1    0.88    0.45
   3  11   0  261.61    5.81
  -3 -11   0  252.78    5.38
   3  11   1    3.35    0.68
  -3 -11  -1    2.48    0.65
   3  11   2  228.95    5.02
  -3 -11  -2  237.32    5.04
   3  11   3   99.49    2.52
  -3 -11  -3   98.88    2.59
   3  11   4  116.29    2.95
  -3 -11  -4  119.75    2.93
   3  11   5  278.15    5.97
  -3 -11  -5  275.07    5.74
   3  11   6  154.95    4.39
  -3 -11  -6  156.08    4.48
   3  11   7  134.72    3.83
  -3 -11  -7  131.55    3.00
   3  11   8    7.49    0.68
  -3 -11  -8    6.57    0.65
   3  11   9   23.50    1.26
  -3 -11  -9   24.09    1.04
   3  11  10    7.97    0.94
  -3 -11 -10    7.70    0.88
   3  11  11   10.36    1.04
  -3 -11 -11   10.36    1.03
   3  11  12   11.32    1.31
  -3 -11 -12    8.78    1.13
   3  11  13   53.35    2.05
  -3 -11 -13   53.50    2.16
   3  11  14   35.05    1.82
  -3 -11 -14   34.22    1.91
   3  11  15   32.48    2.88
  -3 -11 -15   29.15    3.80
   3  12 -10   28.68    2.30
  -3 -12  10   31.56    2.03
   3  12  -9   58.70    2.88
  -3 -12   9   67.03    3.00
   3  12  -8   39.30    1.53
  -3 -12   8   55.03    2.61
   3  12  -7   54.40    2.29
  -3 -12   7   49.32    1.64
   3  12  -6   36.92    1.40
  -3 -12   6   40.92    1.46
   3  12  -5   56.00    1.82
  -3 -12   5   59.85    1.84
   3  12  -4   70.25    2.02
  -3 -12   4   69.37    2.39
   3  12  -3   36.71    1.39
  -3 -12   3   35.56    1.31
   3  12  -2   47.27    1.58
  -3 -12   2   48.06    1.57
   3  12  -1   12.38    0.86
  -3 -12   1   11.97    0.79
   3  12   0   49.88    1.62
  -3 -12   0   46.44    1.53
   3  12   1  289.56    6.95
  -3 -12  -1  282.47    6.33
   3  12   2  187.15    4.16
  -3 -12  -2  188.41    4.21
   3  12   3   93.03    2.56
  -3 -12  -3   97.38    2.50
   3  12   4   94.05    2.65
  -3 -12  -4   95.82    2.57
   3  12   5  166.59    3.96
  -3 -12  -5  171.72    4.07
   3  12   6  218.21    4.93
  -3 -12  -6  211.46    4.80
   3  12   7   19.94    1.24
  -3 -12  -7   17.51    0.92
   3  12   8    0.77    0.77
  -3 -12  -8    1.33    0.67
   3  12   9   17.58    1.06
  -3 -12  -9   17.35    1.17
   3  12  10   17.67    1.12
  -3 -12 -10   15.56    1.04
   3  12  11   55.46    2.27
  -3 -12 -11   53.73    1.87
   3  12  12  111.00    3.54
  -3 -12 -12  104.40    3.27
   3  12  13  107.78    3.85
  -3 -12 -13   96.56    3.42
   3  12  14   54.67    3.40
  -3 -12 -14   52.36    3.08
   3  13 -10   10.87    1.71
  -3 -13  10   12.87    1.55
   3  13  -9   47.72    3.54
  -3 -13   9   63.70    3.31
   3  13  -8   61.58    2.68
  -3 -13   8   66.24    2.50
   3  13  -7    1.69    1.06
  -3 -13   7    2.36    0.74
   3  13  -6   24.85    1.39
  -3 -13   6   25.82    1.44
   3  13  -5   77.46    2.27
  -3 -13   5   82.21    2.68
   3  13  -4   17.24    1.22
  -3 -13   4   19.81    1.08
   3  13  -3   37.19    1.80
  -3 -13   3   33.74    1.40
   3  13  -2   84.25    2.32
  -3 -13   2   78.99    2.25
   3  13  -1  114.69    2.92
  -3 -13   1  115.52    2.81
   3  13   0  189.96    4.43
  -3 -13   0  196.15    4.26
   3  13   1  254.49    5.81
  -3 -13  -1  256.66    5.56
   3  13   2  236.69    5.33
  -3 -13  -2  231.73    5.27
   3  13   3   91.07    2.66
  -3 -13  -3   89.70    2.66
   3  13   4    1.44    0.72
  -3 -13  -4    2.12    0.61
   3  13   5   12.42    0.95
  -3 -13  -5   12.06    0.77
   3  13   6  174.67    3.90
  -3 -13  -6  172.78    3.99
   3  13   7  151.31    3.65
  -3 -13  -7  156.51    4.01
   3  13   8   53.60    1.78
  -3 -13  -8   57.42    2.00
   3  13   9   66.33    2.21
  -3 -13  -9   69.73    2.23
   3  13  10  110.66    3.09
  -3 -13 -10  106.69    3.20
   3  13  11   89.11    2.75
  -3 -13 -11   87.16    2.72
   3  13  12  107.66    9.05
  -3 -13 -12   93.98    4.62
   3  14  -9    6.82    1.80
  -3 -14   9    3.81    1.31
   3  14  -8    1.15    1.89
  -3 -14   8    2.57    1.40
   3  14  -7    7.18    1.19
  -3 -14   7    7.72    1.10
   3  14  -6   29.33    1.69
  -3 -14   6   29.02    1.60
   3  14  -5   53.98    2.00
  -3 -14   5   54.81    1.89
   3  14  -4   65.70    2.61
  -3 -14   4   64.76    2.12
   3  14  -3    0.40    0.90
  -3 -14   3    1.21    0.72
   3  14  -2    1.46    0.92
  -3 -14   2    1.35    0.79
   3  14  -1  163.65    4.28
  -3 -14   1  163.65    3.89
   3  14   0  152.93    3.85
  -3 -14   0  151.63    4.37
   3  14   1   76.69    2.29
  -3 -14  -1   77.28    2.18
   3  14   2   68.38    2.21
  -3 -14  -2   66.65    2.12
   3  14   3   17.36    0.99
  -3 -14  -3   19.25    1.03
   3  14   4   17.87    1.13
  -3 -14  -4   16.37    1.10
   3  14   5   12.97    1.12
  -3 -14  -5   15.96    1.15
   3  14   6   15.46    1.12
  -3 -14  -6   16.52    1.21
   3  14   7   75.25    2.23
  -3 -14  -7   74.67    2.11
   3  14   8  271.94    5.85
  -3 -14  -8  277.99    7.47
   3  14   9  292.11    6.82
  -3 -14  -9  281.30    7.14
   3  14  10   16.48    1.93
  -3 -14 -10   17.98    1.44
   3  15  -7    0.63    1.31
  -3 -15   7    0.67    0.95
   3  15  -6    3.35    1.30
  -3 -15   6    1.66    1.12
   3  15  -5   40.94    2.03
  -3 -15   5   49.99    2.02
   3  15  -4   17.09    1.51
  -3 -15   4   19.36    1.39
   3  15  -3    1.75    1.22
  -3 -15   3    2.48    0.90
   3  15  -2   14.23    1.60
  -3 -15   2   14.43    1.33
   3  15  -1   59.92    2.14
  -3 -15   1   62.87    2.25
   3  15   0   38.25    1.91
  -3 -15   0   39.44    1.53
   3  15   1   -0.29    0.92
  -3 -15  -1   -0.05    0.72
   3  15   2    0.05    0.90
  -3 -15  -2    0.40    0.86
   3  15   3   17.15    1.24
  -3 -15  -3   17.20    1.24
   3  15   4   18.57    1.37
  -3 -15  -4   16.52    1.13
   3  15   5   66.88    2.23
  -3 -15  -5   68.72    2.47
   3  15   6   96.66    3.04
  -3 -15  -6   93.51    2.75
   3  15   7   40.49    1.91
  -3 -15  -7   38.97    1.69
   3  15   8   16.18    1.69
  -3 -15  -8   15.64    1.48
   3  16  -5    5.85    4.64
  -3 -16   5    5.11    1.84
   3  16  -4   14.74    1.71
  -3 -16   4   16.34    1.40
   3  16  -3    7.05    1.28
  -3 -16   3    8.89    1.31
   3  16  -2    7.77    1.26
  -3 -16   2    8.40    1.13
   3  16  -1   16.34    1.64
  -3 -16   1   14.18    1.39
   3  16   0   14.00    1.44
  -3 -16   0   16.90    1.89
   3  16   1   32.55    1.60
  -3 -16  -1   33.20    1.55
   3  16   2   23.30    1.44
  -3 -16  -2   27.15    1.49
   3  16   3    1.58    1.06
  -3 -16  -3    1.98    0.90
   3  16   4   11.34    1.76
  -3 -16  -4   12.13    1.44
   4 -13  -2    9.07    2.52
   4 -13  -1   17.08    2.11
  -4  13   1    7.65    2.59
   4 -13   0   13.50    1.46
  -4  13   0   14.05    1.69
   4 -13   1    0.32    1.60
  -4  13  -1    0.79    1.40
   4 -13   2    0.94    1.82
  -4  13  -2    0.36    1.73
   4 -13   3   90.67    4.64
  -4  13  -3   83.01    4.35
   4 -13   4  142.46   10.15
  -4  13  -4  123.94    8.40
   4 -13   5   28.23    2.66
  -4  13  -5   26.20    2.07
   4 -13   6    6.06    1.64
  -4  13  -6    7.04    1.76
   4 -13   7   -0.02    1.78
  -4  13  -7    1.87    1.66
   4 -12  -7   77.79    4.91
  -4  12   7   82.11    6.77
   4 -12  -6   52.63    3.33
  -4  12   6   43.78    3.58
   4 -12  -5    6.24    1.87
  -4  12   5    6.39    1.91
   4 -12  -4   12.04    1.15
  -4  12   4   14.74    1.62
   4 -12  -3   42.20    1.91
  -4  12   3   37.28    1.76
   4 -12  -2   19.54    1.64
  -4  12   2   18.59    1.37
   4 -12  -1   72.10    2.34
  -4  12   1   65.61    2.54
   4 -12   0  132.31    4.05
  -4  12   0  122.43    3.49
   4 -12   1   51.86    1.98
  -4  12  -1   52.15    2.00
   4 -12   2   67.12    2.29
  -4  12  -2   57.74    2.11
   4 -12   3  105.95    3.11
  -4  12  -3   96.20    3.18
   4 -12   4  142.21    3.89
  -4  12  -4  125.15    4.46
   4 -12   5   63.12    2.32
  -4  12  -5   57.89    2.14
   4 -12   6    5.85    1.67
  -4  12  -6    5.67    1.33
   4 -12   7    0.04    1.30
  -4  12  -7    0.38    1.30
   4 -12   8   37.19    2.90
  -4  12  -8   40.31    2.57
   4 -11  -9   40.18    3.69
  -4  11   9   44.62    2.90
   4 -11  -8   30.45    2.30
  -4  11   8   31.85    2.29
   4 -11  -7   62.69    2.92
  -4  11   7   55.89    4.57
   4 -11  -6   31.26    1.64
  -4  11   6   34.84    1.76
   4 -11  -5    8.80    0.97
  -4  11   5    8.15    1.15
   4 -11  -4   17.92    1.24
  -4  11   4   17.99    1.42
   4 -11  -3   40.40    1.78
  -4  11   3   36.82    1.66
   4 -11  -2  215.91    6.32
  -4  11   2  209.20    5.07
   4 -11  -1  266.65    6.95
  -4  11   1  259.26    5.97
   4 -11   0  142.37    3.71
  -4  11   0  139.43    3.56
   4 -11   1  159.70    4.10
  -4  11  -1  153.06    3.83
   4 -11   2   43.46    1.84
  -4  11  -2   40.47    1.53
   4 -11   3   11.86    1.03
  -4  11  -3   12.42    1.17
   4 -11   4   58.98    1.85
  -4  11  -4   58.41    2.02
   4 -11   5   11.73    0.97
  -4  11  -5   10.63    1.37
   4 -11   6   10.38    1.08
  -4  11  -6    8.17    0.95
   4 -11   7  108.83    3.06
  -4  11  -7   99.58    2.72
   4 -11   8  140.64    4.70
  -4  11  -8  104.33    3.71
  -4  11  -9   49.52    3.27
   4 -10 -10    7.29    1.44
  -4  10  10    8.12    1.57
   4 -10  -9    1.62    1.40
  -4  10   9    1.64    1.21
   4 -10  -8    8.82    1.06
  -4  10   8    8.42    1.42
   4 -10  -7   11.95    1.12
  -4  10   7   11.88    1.19
   4 -10  -6    4.84    1.10
  -4  10   6    3.33    0.97
   4 -10  -5   30.05    1.37
  -4  10   5   29.29    1.49
   4 -10  -4  114.87    3.80
  -4  10   4  115.41    3.33
   4 -10  -3  538.50   11.98
  -4  10   3  578.56   13.10
   4 -10  -2  343.85    7.22
  -4  10   2  348.36    7.02
   4 -10  -1   39.64    1.44
  -4  10   1   42.36    1.60
   4 -10   0   20.01    1.10
  -4  10   0   19.63    1.21
   4 -10   1   45.72    1.82
  -4  10  -1   48.21    1.64
   4 -10   2   38.63    1.46
  -4  10  -2   38.94    1.49
   4 -10   3   76.02    2.25
  -4  10  -3   71.62    2.20
   4 -10   4   99.69    2.70
  -4  10  -4   96.02    3.18
   4 -10   5  120.54    2.99
  -4  10  -5  119.64    3.71
   4 -10   6  113.15    3.44
  -4  10  -6  110.93    3.22
   4 -10   7   46.73    1.85
  -4  10  -7   38.18    1.48
   4 -10   8   27.89    1.31
  -4  10  -8   24.99    1.17
   4 -10   9   18.73    1.44
  -4  10  -9   27.28    1.71
   4 -10  10   29.08    1.82
  -4  10 -10   14.56    1.42
   4  -9 -11    0.74    1.10
  -4   9  11    0.49    0.95
   4  -9 -10    0.34    1.03
  -4   9  10   -0.36    1.01
   4  -9  -9   65.61    2.18
  -4   9   9   63.48    2.70
   4  -9  -8   14.22    1.19
  -4   9   8   14.41    1.24
   4  -9  -7   18.17    1.19
  -4   9   7   19.67    1.21
   4  -9  -6  123.87    3.47
  -4   9   6  124.00    3.42
   4  -9  -5    9.23    0.81
  -4   9   5    9.68    0.86
   4  -9  -4   28.11    1.39
  -4   9   4   29.60    1.24
   4  -9  -3  196.75    4.50
  -4   9   3  193.04    5.51
   4  -9  -2   36.83    1.31
  -4   9   2   36.98    1.78
   4  -9  -1    0.76    0.50
  -4   9   1    0.79    0.58
   4  -9   0    5.67    0.63
  -4   9   0    5.06    0.77
   4  -9   1    3.13    0.58
  -4   9  -1    3.83    0.65
   4  -9   2  154.73    3.98
  -4   9  -2  166.28    5.20
   4  -9   3  192.39    4.34
  -4   9  -3  195.94    4.66
   4  -9   4   69.80    1.98
  -4   9  -4   72.77    2.83
   4  -9   5   92.61    2.41
  -4   9  -5   86.28    2.59
   4  -9   6   44.21    1.76
  -4   9  -6   41.64    1.58
   4  -9   7   10.40    0.86
  -4   9  -7    9.97    0.81
   4  -9   8   14.22    0.97
  -4   9  -8   12.85    0.99
   4  -9   9    3.90    2.25
  -4   9  -9    3.44    0.97
   4  -9  10    0.20    0.85
  -4   9 -10    0.27    0.79
   4  -9  11   29.82    1.94
  -4   9 -11   11.05    1.06
   4  -8 -12    0.95    1.01
  -4   8  12    1.49    1.60
   4  -8 -11    1.85    1.04
  -4   8  11    2.56    1.55
   4  -8 -10  103.09    3.38
  -4   8  10  120.56    3.80
   4  -8  -9  116.89    3.40
  -4   8   9  123.33    3.38
   4  -8  -8   44.07    2.16
  -4   8   8   42.79    1.57
   4  -8  -7   87.25    2.43
  -4   8   7   87.16    2.63
   4  -8  -6    8.64    0.85
  -4   8   6    9.16    0.95
   4  -8  -5   19.40    1.08
  -4   8   5   19.69    1.30
   4  -8  -4   72.77    2.32
  -4   8   4   70.57    2.21
   4  -8  -3   22.56    1.03
  -4   8   3   23.55    1.03
   4  -8  -2   69.28    2.20
  -4   8   2   73.02    2.02
   4  -8  -1   64.26    2.09
  -4   8   1   65.01    1.87
   4  -8   0   22.29    1.67
  -4   8   0   23.03    1.10
   4  -8   1  225.95    5.15
  -4   8  -1  237.48    5.18
   4  -8   2  114.73    2.93
  -4   8  -2  118.76    2.83
   4  -8   3    1.80    0.63
  -4   8  -3    1.91    0.59
   4  -8   4  112.88    2.93
  -4   8  -4  115.88    2.95
   4  -8   5  109.96    3.33
  -4   8  -5  110.39    2.72
   4  -8   6   20.33    1.12
  -4   8  -6   18.84    0.97
   4  -8   7   13.80    0.81
  -4   8  -7   11.84    0.83
   4  -8   8   23.05    1.28
  -4   8  -8   24.26    1.12
   4  -8   9   36.71    1.49
  -4   8  -9   36.65    2.09
   4  -8  10    3.98    0.67
  -4   8 -10    3.63    0.79
   4  -8  11   12.87    1.33
  -4   8 -11    6.69    0.83
   4  -8  12   34.24    2.07
  -4   8 -12   30.19    2.99
   4  -7 -13   57.40    4.70
  -4   7  13   58.26    3.74
   4  -7 -12    1.40    1.10
  -4   7  12    1.30    1.08
   4  -7 -11   12.11    1.28
  -4   7  11   10.87    1.17
   4  -7 -10   86.93    2.66
  -4   7  10   82.74    2.61
   4  -7  -9  156.92    4.57
  -4   7   9  157.09    4.21
   4  -7  -8  141.22    3.65
  -4   7   8  142.08    3.74
   4  -7  -7    0.68    0.76
  -4   7   7    0.00    0.72
   4  -7  -6   71.62    2.11
  -4   7   6   71.60    1.94
   4  -7  -5  440.54   12.00
  -4   7   5  432.05   10.33
   4  -7  -4   70.95    1.96
  -4   7   4   74.04    1.93
   4  -7  -3   22.04    0.92
  -4   7   3   23.77    1.17
   4  -7  -2   54.13    1.60
  -4   7   2   51.39    1.78
   4  -7  -1  160.90    3.94
  -4   7   1  160.83    3.49
   4  -7   0  241.80    4.98
  -4   7   0  247.72    4.97
   4  -7   1  262.46    5.56
  -4   7  -1  272.99    5.29
   4  -7   2  376.43    8.57
  -4   7  -2  391.73    8.96
   4  -7   3  203.78    4.39
  -4   7  -3  207.78    4.39
   4  -7   4   69.92    2.02
  -4   7  -4   68.88    1.96
   4  -7   5    2.92    0.49
  -4   7  -5    3.24    0.56
   4  -7   6    0.97    0.65
  -4   7  -6    1.15    0.56
   4  -7   7  102.37    2.50
  -4   7  -7   94.11    2.43
   4  -7   8  465.18   10.53
  -4   7  -8  487.13   13.24
   4  -7   9  203.42    5.22
  -4   7  -9  197.46    5.61
   4  -7  10   15.78    1.49
   4  -7  11   14.92    1.04
  -4   7 -11   26.02    1.51
   4  -7  12   50.22    2.43
  -4   7 -12   49.48    3.00
   4  -7  13   34.96    2.18
  -4   7 -13   34.17    2.54
   4  -6 -13    1.51    1.71
  -4   6  13    2.03    1.64
   4  -6 -12   27.30    1.48
  -4   6  12   27.60    1.35
   4  -6 -11   82.23    2.75
  -4   6  11   80.29    2.56
   4  -6 -10  125.29    3.22
  -4   6  10  116.69    2.99
   4  -6  -9  240.65    5.47
  -4   6   9  239.93    6.08
   4  -6  -8   81.12    2.43
  -4   6   8   84.91    2.52
   4  -6  -7    2.50    0.58
  -4   6   7    2.65    0.58
   4  -6  -6   53.37    1.66
  -4   6   6   49.48    1.44
   4  -6  -5   42.79    1.37
  -4   6   5   42.25    1.28
   4  -6  -4   45.78    1.44
  -4   6   4   49.14    1.37
   4  -6  -3  318.69    6.55
  -4   6   3  327.04    7.09
   4  -6  -2  382.95    8.13
  -4   6   2  392.88   12.11
   4  -6  -1  443.85    8.57
  -4   6   1  463.59    8.89
   4  -6   0  274.35    5.27
  -4   6   0  276.35    5.58
   4  -6   1  236.21    4.95
  -4   6  -1  237.05    5.18
   4  -6   2   87.54    2.00
  -4   6  -2   90.47    2.63
   4  -6   3   25.12    0.92
  -4   6  -3   25.21    0.97
   4  -6   4  179.15    4.88
  -4   6  -4  194.15    5.36
   4  -6   5  122.56    4.34
  -4   6  -5  141.94    3.42
   4  -6   6  176.16    3.80
  -4   6  -6  148.07    4.95
   4  -6   7  236.58    5.04
  -4   6  -7  261.83    6.44
   4  -6   8  245.67    5.34
  -4   6  -8  265.75    6.50
   4  -6   9  353.26   10.24
  -4   6  -9  331.99   10.02
   4  -6  10   33.04    1.67
  -4   6 -10   24.17    0.99
   4  -6  11   15.60    1.31
  -4   6 -11    9.99    0.92
   4  -6  12  137.74    5.06
  -4   6 -12  118.87    4.16
   4  -6  13  216.97    7.52
  -4   6 -13  190.86    6.03
   4  -6  14   25.89    2.02
  -4   6 -14   24.99    2.12
   4  -5 -13    7.45    0.90
  -4   5  13    5.38    0.81
   4  -5 -12   40.32    1.76
  -4   5  12   37.10    1.66
   4  -5 -11   35.81    1.98
  -4   5  11   36.31    1.51
   4  -5 -10  114.59    3.09
  -4   5  10  115.54    3.62
   4  -5  -9   58.17    1.69
  -4   5   9   56.86    1.76
   4  -5  -8    7.65    0.72
  -4   5   8    8.44    0.77
   4  -5  -7    1.67    0.52
  -4   5   7    0.94    0.50
   4  -5  -6    5.54    0.54
  -4   5   6    4.88    0.52
   4  -5  -5  104.40    2.97
  -4   5   5  141.34    4.80
   4  -5  -4  263.03    5.33
  -4   5   4  262.67    5.43
   4  -5  -3  238.87    5.06
  -4   5   3  239.03    4.91
   4  -5  -2  330.71    7.47
  -4   5   2  340.55    7.58
   4  -5  -1  335.17    6.77
  -4   5   1  346.67    7.85
   4  -5   0   85.87    2.00
  -4   5   0   87.11    2.07
   4  -5   1   48.13    1.98
  -4   5  -1   51.12    1.55
   4  -5   2   56.91    1.69
  -4   5  -2   59.20    1.71
   4  -5   3   81.21    1.94
  -4   5  -3   86.89    2.05
   4  -5   4    2.68    0.38
  -4   5  -4    1.49    0.41
   4  -5   5  338.41    6.93
  -4   5  -5  340.30    6.57
   4  -5   6  706.66   18.26
  -4   5  -6  698.85   26.45
   4  -5   7  121.55    2.88
  -4   5  -7  126.12    3.31
   4  -5   8  128.28    3.15
  -4   5  -8  132.54    3.17
   4  -5   9   13.86    1.01
  -4   5  -9   15.87    0.77
   4  -5  10    7.09    0.68
  -4   5 -10    6.46    0.59
   4  -5  11   98.17    3.63
  -4   5 -11  102.66    4.25
   4  -5  12  111.35    3.74
  -4   5 -12  113.74    5.70
   4  -5  13   93.46    3.67
  -4   5 -13   85.99    3.78
   4  -5  14   82.92    3.67
  -4   5 -14   78.51    3.60
   4  -5  15   42.21    3.06
  -4   5 -15   39.71    2.84
   4  -4 -14    6.75    1.44
  -4   4  14    5.60    1.03
   4  -4 -13    8.85    0.86
  -4   4  13   10.13    1.24
   4  -4 -12   24.42    1.33
  -4   4  12   23.45    1.21
   4  -4 -11   18.25    1.21
  -4   4  11   16.88    0.99
   4  -4 -10   14.81    1.04
  -4   4  10   12.70    0.85
   4  -4  -9    1.12    0.54
  -4   4   9    0.85    0.43
   4  -4  -8   37.28    1.35
  -4   4   8   36.62    1.19
   4  -4  -7  148.85    3.76
  -4   4   7  148.04    3.94
   4  -4  -6  213.08    4.48
  -4   4   6  209.23    5.31
   4  -4  -5   31.36    1.42
  -4   4   5   37.91    1.44
   4  -4  -4  168.75    3.69
  -4   4   4  173.19    3.76
   4  -4  -3  117.32    2.68
  -4   4   3  115.65    2.56
   4  -4  -2   23.36    0.83
  -4   4   2   23.59    0.99
   4  -4  -1    4.62    0.34
  -4   4   1    4.10    0.41
   4  -4   0   11.55    0.52
  -4   4   0   11.28    0.54
   4  -4   1  539.20   11.79
  -4   4  -1  540.36    9.81
   4  -4   2  583.38   12.49
  -4   4  -2  582.14   10.74
   4  -4   3   26.29    0.90
  -4   4  -3   28.88    0.94
   4  -4   4  210.58    4.88
  -4   4  -4  220.60    4.59
   4  -4   5  147.91    3.58
  -4   4  -5  147.33    3.24
   4  -4   6  520.44    9.59
  -4   4  -6  510.40   10.76
   4  -4   7  188.02    5.88
  -4   4  -7  197.41    4.35
   4  -4   8  131.48    3.11
  -4   4  -8  127.31    2.95
   4  -4   9    7.02    0.67
  -4   4  -9    6.26    0.50
   4  -4  10   32.68    1.64
  -4   4 -10   33.36    1.39
   4  -4  11    7.56    0.95
  -4   4 -11    7.61    1.21
   4  -4  12   11.93    2.29
  -4   4 -12   14.09    1.53
   4  -4  13   71.08    2.75
  -4   4 -13   66.96    3.47
   4  -4  14   29.28    3.08
  -4   4 -14   29.40    2.05
   4  -4  15   43.74    2.99
  -4   4 -15   44.68    2.90
  -4   4 -16   25.53    4.55
   4  -3 -14    4.08    1.30
  -4   3  14    3.26    1.12
   4  -3 -13    5.69    0.72
  -4   3  13    6.50    1.10
   4  -3 -12   11.79    0.85
  -4   3  12   13.96    1.12
   4  -3 -11   14.99    0.86
  -4   3  11   15.89    0.95
   4  -3 -10    6.98    0.68
  -4   3  10    7.94    0.72
   4  -3  -9   35.00    1.30
  -4   3   9   36.01    1.51
   4  -3  -8   71.49    2.54
  -4   3   8   64.11    2.16
   4  -3  -7  169.88    3.71
  -4   3   7  173.21    3.45
   4  -3  -6  201.84    4.50
  -4   3   6  197.30    4.23
   4  -3  -5  439.57    8.62
  -4   3   5  446.81    8.58
   4  -3  -4  303.21    6.39
  -4   3   4  288.46    7.40
   4  -3  -3  173.64    3.78
  -4   3   3  173.59    3.71
   4  -3  -2   38.63    1.06
  -4   3   2   41.82    1.08
   4  -3  -1   70.16    2.84
  -4   3   1   66.40    1.96
   4  -3   0    0.56    0.23
  -4   3   0    0.83    0.31
   4  -3   1  717.69   15.19
  -4   3  -1  714.84   13.19
   4  -3   2  504.60    9.09
  -4   3  -2  515.65    9.64
   4  -3   3  484.90    9.23
  -4   3  -3  505.75   10.94
   4  -3   4  222.87    4.46
  -4   3  -4  229.03    4.37
   4  -3   5   16.37    0.70
  -4   3  -5   17.81    0.68
   4  -3   6   25.34    0.90
  -4   3  -6   25.66    1.08
   4  -3   7   98.68    2.88
  -4   3  -7  101.77    2.43
   4  -3   8    1.82    0.32
  -4   3  -8    1.76    0.36
   4  -3   9   18.73    0.83
  -4   3  -9   18.77    0.90
   4  -3  10  200.29    5.33
  -4   3 -10  203.76    5.43
   4  -3  11   48.91    2.14
  -4   3 -11   53.57    2.59
   4  -3  12   53.19    2.63
  -4   3 -12   47.50    3.15
   4  -3  13   68.43    3.09
  -4   3 -13   63.39    3.09
   4  -3  14   13.21    1.39
  -4   3 -14   11.89    1.66
   4  -3  15    5.52    2.09
  -4   3 -15    6.57    1.84
   4  -3  16   35.25    2.43
  -4   3 -16   31.99    2.61
   4  -2 -14    6.46    1.31
  -4   2  14    7.79    1.04
   4  -2 -13   -0.02    0.65
  -4   2  13    0.58    0.77
   4  -2 -12    2.66    0.52
  -4   2  12    2.92    0.54
   4  -2 -11   82.97    2.72
  -4   2  11   90.76    2.45
   4  -2 -10  110.03    2.88
  -4   2  10  107.91    2.66
   4  -2  -9  344.51    6.69
  -4   2   9  352.88   10.94
   4  -2  -8  296.43    7.20
  -4   2   8  280.43    6.37
   4  -2  -7   65.64    2.23
  -4   2   7   66.27    1.87
   4  -2  -6  216.90    4.95
  -4   2   6  214.67    4.70
   4  -2  -5  218.45    4.41
  -4   2   5  223.56    4.50
   4  -2  -4   10.06    0.47
  -4   2   4    9.66    0.45
   4  -2  -3    7.65    0.45
  -4   2   3    7.54    0.41
   4  -2  -2   19.58    0.79
  -4   2   2   21.59    0.76
   4  -2  -1  339.20    7.74
  -4   2   1  356.30    8.15
   4  -2   0 2879.72   48.57
  -4   2   0 2891.29   48.85
   4  -2   1 1419.88   24.42
  -4   2  -1 1433.23   24.89
   4  -2   2  556.28   10.29
  -4   2  -2  572.60   10.69
   4  -2   3  474.61    9.03
  -4   2  -3  481.55    9.05
   4  -2   4    0.70    0.25
  -4   2  -4    0.67    0.27
   4  -2   5   57.74    1.71
  -4   2  -5   53.66    1.37
   4  -2   6  131.73    2.90
  -4   2  -6  136.39    2.97
   4  -2   7   16.90    0.79
  -4   2  -7   16.27    0.74
   4  -2   8   66.24    1.85
  -4   2  -8   65.52    1.64
   4  -2   9  629.41   14.22
  -4   2  -9  617.08   12.02
   4  -2  10  271.73    8.40
  -4   2 -10  282.22    8.57
   4  -2  11  185.89    6.39
  -4   2 -11  194.26    5.97
   4  -2  12  196.24    6.28
  -4   2 -12  190.97    6.28
   4  -2  13   42.66    2.25
  -4   2 -13   34.75    2.00
   4  -2  14   13.68    2.34
  -4   2 -14   13.93    1.75
   4  -2  15    0.90    1.13
  -4   2 -15    0.34    1.37
   4  -2  16   36.28    3.06
  -4   2 -16   30.01    2.36
   4  -1 -14    7.04    2.25
  -4   1  14    6.55    1.08
   4  -1 -13    9.68    0.83
  -4   1  13   12.27    1.17
   4  -1 -12   76.89    2.20
  -4   1  12   67.55    2.81
   4  -1 -11   97.04    2.45
  -4   1  11  103.39    3.87
   4  -1 -10  121.96    3.02
  -4   1  10  124.25    3.38
   4  -1  -9  297.74    6.28
  -4   1   9  297.73    8.06
   4  -1  -8   79.30    2.63
  -4   1   8   72.95    1.91
   4  -1  -7    7.23    0.41
  -4   1   7    7.54    0.49
   4  -1  -6   11.84    0.61
  -4   1   6   11.80    0.56
   4  -1  -5  106.31    2.39
  -4   1   5   98.44    2.77
   4  -1  -4  172.53    3.65
  -4   1   4  162.14    4.82
   4  -1  -3  226.94    5.25
  -4   1   3  219.42    4.62
   4  -1  -2  453.55    8.39
  -4   1   2  447.71    8.44
   4  -1  -1 3522.43   66.02
  -4   1   1 3201.85   62.40
   4  -1   0 2895.79   57.31
  -4   1   0 2873.78   55.98
   4  -1   1   43.74    1.48
  -4   1  -1   46.55    1.30
   4  -1   2  259.38    5.18
  -4   1  -2  269.28    5.29
   4  -1   3    6.75    0.38
  -4   1  -3    6.51    0.36
   4  -1   4  101.92    2.39
  -4   1  -4  103.12    2.39
   4  -1   5  137.85    3.17
  -4   1  -5  141.67    3.11
   4  -1   6  232.89    4.84
  -4   1  -6  231.33    4.79
   4  -1   7 1495.60   30.19
  -4   1  -7 1485.72   25.70
   4  -1   8  546.69   12.61
  -4   1  -8  524.05   12.24
   4  -1   9  436.80   11.98
  -4   1  -9  442.07   10.02
   4  -1  10   73.27    2.36
  -4   1 -10   76.83    2.03
   4  -1  11   28.72    2.41
  -4   1 -11   28.45    1.51
   4  -1  12  281.95    8.12
  -4   1 -12  275.02    8.89
   4  -1  13  160.13    5.33
  -4   1 -13  158.36    4.77
   4  -1  14   31.89    1.87
  -4   1 -14   29.51    2.02
   4  -1  15    5.02    1.31
  -4   1 -15    4.91    1.40
   4  -1  16   74.82    3.98
  -4   1 -16   70.61    3.71
   4  -1  17  133.77    6.42
  -4   1 -17  138.05    5.74
   4   0 -14    3.24    1.12
  -4   0  14    4.08    0.79
   4   0 -13   39.71    1.55
  -4   0  13   39.12    1.26
   4   0 -12  100.96    2.50
  -4   0  12  113.54    4.25
   4   0 -11   69.24    1.93
  -4   0  11   67.69    2.03
   4   0 -10   15.87    0.76
  -4   0  10   16.25    0.79
   4   0  -9  182.28    4.64
  -4   0   9  169.86    5.20
   4   0  -8   42.11    1.73
  -4   0   8   30.55    1.33
   4   0  -7  235.68    7.40
  -4   0   7  170.58    5.15
   4   0  -6  175.80    4.28
  -4   0   6  155.54    4.91
   4   0  -5 1119.67   28.09
  -4   0   5  830.15   22.28
   4   0  -4  594.75   15.08
  -4   0   4  606.43   15.37
   4   0  -3  516.35   11.25
  -4   0   3  431.24   11.43
   4   0  -2  107.42    2.81
  -4   0   2   85.04    2.75
   4   0  -1  175.96    4.26
  -4   0   1  180.98    5.16
   4   0   0  134.63    4.37
  -4   0   0  145.28    3.54
   4   0   1  122.11    3.06
  -4   0  -1  118.62    3.09
   4   0   2  408.86    8.06
  -4   0  -2  410.01    7.83
   4   0   3  109.33    2.61
  -4   0  -3  111.62    2.45
   4   0   4  791.60   14.11
  -4   0  -4  787.99   14.09
   4   0   5 1146.21   20.32
  -4   0  -5 1166.54   20.71
   4   0   6  416.29    8.03
  -4   0  -6  405.46    8.12
   4   0   7  351.01    8.12
  -4   0  -7  327.45    8.67
   4   0   8  141.14    3.47
  -4   0  -8  143.09    3.33
   4   0   9  327.88    6.84
  -4   0  -9  310.03    7.56
   4   0  10  129.02    3.17
  -4   0 -10  125.63    2.77
   4   0  11   70.88    2.72
  -4   0 -11   74.46    2.92
   4   0  12    2.61    0.72
  -4   0 -12    0.86    0.77
   4   0  13   40.72    2.48
  -4   0 -13   40.41    2.48
   4   0  14  188.09    5.87
  -4   0 -14  182.58    6.32
   4   0  15   10.08    1.66
  -4   0 -15   10.15    2.30
   4   0  16   90.28    4.23
  -4   0 -16   88.19    3.90
   4   0  17  258.61   11.88
  -4   0 -17  234.03    9.99
   4   1 -13    0.79    0.50
  -4  -1  13    0.95    0.43
   4   1 -12   11.84    0.74
  -4  -1  12   12.38    0.76
   4   1 -11   15.87    0.67
  -4  -1  11   15.62    0.79
   4   1 -10   25.89    1.24
  -4  -1  10   24.99    1.04
   4   1  -9   38.81    1.19
  -4  -1   9   35.32    1.39
   4   1  -8  150.00    5.31
  -4  -1   8  116.51    3.81
   4   1  -7  269.71   11.98
  -4  -1   7  200.76    6.30
   4   1  -6  290.04    7.83
  -4  -1   6  271.53    7.95
   4   1  -5  857.50   21.34
  -4  -1   5  863.72   21.34
   4   1  -4  139.47    4.14
  -4  -1   4  141.52    4.62
   4   1  -3  130.08    4.01
  -4  -1   3  136.95    4.48
   4   1  -2  128.94    3.60
  -4  -1   2  128.53    3.71
   4   1  -1  500.77   12.76
  -4  -1   1  352.72    9.43
   4   1   0   21.65    0.95
  -4  -1   0   22.74    0.68
   4   1   1   28.18    0.77
  -4  -1  -1   26.81    0.76
   4   1   2  678.32   12.11
  -4  -1  -2  694.98   12.87
   4   1   3 1046.92   19.38
  -4  -1  -3 1071.70   23.12
   4   1   4 1117.76   19.72
  -4  -1  -4 1149.74   20.87
   4   1   5  390.22    7.92
  -4  -1  -5  398.67    7.88
   4   1   6  233.58    4.93
  -4  -1  -6  219.80    6.24
   4   1   7   25.62    1.06
  -4  -1  -7   26.13    0.97
   4   1   8  196.75    5.24
  -4  -1  -8  194.17    5.04
   4   1   9   63.90    1.57
  -4  -1  -9   61.95    1.60
   4   1  10  335.10    6.86
  -4  -1 -10  326.14    7.45
   4   1  11  325.65    6.68
  -4  -1 -11  319.97    6.84
   4   1  12   49.25    1.89
  -4  -1 -12   53.77    2.07
   4   1  13   80.67    3.11
  -4  -1 -13   82.54    3.60
   4   1  14    9.55    1.53
  -4  -1 -14    9.79    1.53
   4   1  15   96.74    3.76
  -4  -1 -15   95.51    4.16
   4   1  16  108.36    4.30
  -4  -1 -16  107.87    4.62
   4   1  17    6.93    1.76
  -4  -1 -17    7.67    1.93
   4   2 -13   -0.02    0.41
  -4  -2  13    0.09    0.29
   4   2 -12   27.57    1.12
  -4  -2  12   26.06    1.30
   4   2 -11   22.55    0.83
  -4  -2  11   22.91    0.92
   4   2 -10   32.03    1.13
  -4  -2  10   32.33    1.37
   4   2  -9   40.11    1.40
  -4  -2   9   35.65    2.00
   4   2  -8  226.88    7.13
  -4  -2   8  227.19    7.11
  -4  -2   7  592.68   16.27
   4   2  -6  115.21    3.56
  -4  -2   6  113.56    3.40
   4   2  -5    2.07    0.49
  -4  -2   5    0.56    0.59
   4   2  -4   11.91    0.94
  -4  -2   4   10.49    0.74
   4   2  -3   25.89    1.15
  -4  -2   3   23.68    1.13
   4   2  -2   63.57    2.43
  -4  -2   2   64.92    3.04
   4   2  -1   18.66    0.85
  -4  -2   1   19.34    0.83
   4   2   0    7.41    0.34
  -4  -2   0    8.03    0.38
   4   2   1 1186.52   29.28
  -4  -2  -1 1122.12   27.24
   4   2   2 1024.55   17.98
  -4  -2  -2 1035.40   18.62
   4   2   3 1109.30   19.97
  -4  -2  -3 1140.25   20.15
   4   2   4  496.40   11.16
  -4  -2  -4  496.34    9.63
   4   2   5   25.89    0.79
  -4  -2  -5   25.77    0.74
   4   2   6  101.54    2.36
  -4  -2  -6  104.54    2.41
   4   2   7  114.76    2.74
  -4  -2  -7  121.15    3.15
   4   2   8  154.75    3.47
  -4  -2  -8  147.42    3.42
   4   2   9    2.23    0.32
  -4  -2  -9    2.54    0.36
   4   2  10  631.24   13.44
  -4  -2 -10  598.94   11.55
   4   2  11  679.65   12.99
  -4  -2 -11  743.04   17.08
   4   2  12  187.24    5.20
  -4  -2 -12  204.55    6.24
   4   2  13   72.93    1.98
  -4  -2 -13   85.13    3.04
   4   2  14    6.64    1.08
  -4  -2 -14    4.71    1.64
   4   2  15    6.14    1.37
  -4  -2 -15    4.21    1.58
   4   2  16   11.16    1.48
  -4  -2 -16   14.29    1.60
   4   2  17    1.12    1.31
  -4  -2 -17    1.30    1.37
   4   3 -13   27.26    1.19
   4   3 -12   39.01    2.61
  -4  -3  12   42.54    1.51
   4   3 -11   60.19    2.38
  -4  -3  11   59.06    2.45
   4   3 -10  100.75    2.95
  -4  -3  10  100.08    2.50
   4   3  -9  149.84    4.08
  -4  -3   9  150.93    4.28
   4   3  -8  155.77    5.49
  -4  -3   8  140.51    6.57
   4   3  -7   85.15    2.88
  -4  -3   7   84.75    2.88
   4   3  -6  141.45    4.26
  -4  -3   6  151.42    6.30
   4   3  -5    2.16    0.63
  -4  -3   5    1.40    0.58
   4   3  -4   29.71    1.35
  -4  -3   4   28.39    1.30
   4   3  -3   78.89    2.81
  -4  -3   3   79.08    2.97
   4   3  -2  318.35    8.94
  -4  -3   2  307.43    9.05
   4   3  -1 2866.71   68.81
  -4  -3   1 3644.97   89.93
   4   3   0 3087.32   72.35
  -4  -3   0 3478.99   66.81
   4   3   1  633.94   16.39
  -4  -3  -1  623.43   11.75
   4   3   2   89.16    2.11
  -4  -3  -2   90.53    2.38
   4   3   3  607.96   12.83
  -4  -3  -3  611.88   11.88
   4   3   4   38.09    1.26
  -4  -3  -4   34.78    0.99
   4   3   5   23.03    0.79
  -4  -3  -5   23.12    0.81
   4   3   6  326.46    6.59
  -4  -3  -6  328.28    6.62
   4   3   7   33.94    1.03
  -4  -3  -7   38.04    1.31
   4   3   8 1121.77   25.17
  -4  -3  -8 1129.46   23.14
   4   3   9  662.14   12.40
  -4  -3  -9  675.02   15.15
   4   3  10  257.80    6.10
  -4  -3 -10  267.30    6.24
   4   3  11  380.16   10.47
  -4  -3 -11  383.14   10.06
   4   3  12    0.38    0.34
  -4  -3 -12    0.09    0.43
   4   3  13   13.12    0.83
  -4  -3 -13   14.79    0.83
   4   3  14   33.72    1.44
  -4  -3 -14   34.89    1.49
   4   3  15   71.71    3.18
  -4  -3 -15   69.17    3.00
   4   3  16   22.67    1.94
  -4  -3 -16   21.52    1.98
   4   3  17   42.52    2.63
  -4  -3 -17   41.89    2.79
   4   4 -13   36.47    2.47
  -4  -4  13   49.05    3.33
   4   4 -12   12.06    1.26
   4   4 -11   78.02    2.83
  -4  -4  11   86.32    2.47
   4   4 -10  101.09    2.52
  -4  -4  10  105.44    3.17
   4   4  -9   27.71    1.37
  -4  -4   9   29.53    0.95
   4   4  -8    1.49    0.43
  -4  -4   8    1.12    0.31
   4   4  -7    1.12    0.29
  -4  -4   7    0.81    0.34
   4   4  -6   70.43    2.18
  -4  -4   6   58.32    2.32
   4   4  -5  140.44    3.74
  -4  -4   5  154.21    3.85
   4   4  -4 1383.71   34.33
  -4  -4   4 1372.84   35.74
   4   4  -3  956.72   24.69
  -4  -4   3  960.10   25.64
   4   4  -2  896.22   23.21
  -4  -4   2 1140.54   29.26
   4   4  -1 1940.21   48.44
  -4  -4   1 1559.51   39.06
   4   4   0    0.86    0.34
  -4  -4   0    1.01    0.20
   4   4   1   72.93    1.91
  -4  -4  -1   70.72    1.75
   4   4   2   94.36    2.25
  -4  -4  -2   91.19    2.52
   4   4   3   12.40    0.54
  -4  -4  -3   13.21    0.52
   4   4   4 1737.87   30.46
  -4  -4  -4 1749.62   31.15
   4   4   5 1492.43   26.50
  -4  -4  -5 1491.80   26.24
   4   4   6  726.70   13.42
  -4  -4  -6  715.92   13.50
   4   4   7  763.62   14.34
  -4  -4  -7  791.73   16.28
   4   4   8  639.36   14.65
  -4  -4  -8  629.55   12.06
   4   4   9   83.96    1.89
  -4  -4  -9   83.73    2.05
   4   4  10  226.92    5.31
  -4  -4 -10  220.57    4.35
   4   4  11   33.45    1.03
  -4  -4 -11   35.05    1.12
   4   4  12    0.63    0.41
  -4  -4 -12    0.36    0.45
   4   4  13  101.92    2.90
  -4  -4 -13  110.93    3.31
   4   4  14  108.93    3.13
  -4  -4 -14  111.71    3.22
   4   4  15  101.23    3.94
  -4  -4 -15   87.31    3.29
   4   4  16  173.21    6.35
  -4  -4 -16  174.47    7.14
   4   4  17  136.29    7.72
  -4  -4 -17  129.43    7.99
   4   5 -13   16.99    1.22
  -4  -5  13   25.55    1.31
   4   5 -12    7.68    1.08
  -4  -5  12    8.87    0.67
   4   5 -11    6.15    0.61
  -4  -5  11    5.20    0.49
   4   5 -10    5.07    0.45
  -4  -5  10    5.24    0.45
   4   5  -9    1.67    0.52
  -4  -5   9    2.30    0.38
   4   5  -8   22.40    1.10
  -4  -5   8   21.57    0.83
   4   5  -7   53.30    1.51
  -4  -5   7   53.23    1.62
   4   5  -6  175.67    5.67
  -4  -5   6  158.40    4.19
   4   5  -5  216.03    4.55
  -4  -5   5  208.14    4.44
   4   5  -4  670.11   12.56
  -4  -5   4  672.72   15.51
   4   5  -3  658.02   17.26
  -4  -5   3  704.33   13.33
   4   5  -2  257.01    5.15
  -4  -5   2  268.47    6.44
   4   5  -1   51.91    1.31
  -4  -5   1   52.33    1.44
   4   5   0  115.16    2.66
  -4  -5   0  113.70    2.54
   4   5   1  142.28    3.35
  -4  -5  -1  140.14    3.24
   4   5   2    1.15    0.23
  -4  -5  -2    0.67    0.29
   4   5   3 1712.57   29.76
  -4  -5  -3 1743.14   34.40
   4   5   4 3514.19   68.27
  -4  -5  -4 3761.66  127.41
   4   5   5  762.81   14.05
  -4  -5  -5  744.57   13.46
   4   5   6  138.12    3.02
  -4  -5  -6  136.03    3.04
   4   5   7  184.26    4.12
  -4  -5  -7  179.51    3.81
   4   5   8   41.03    1.31
  -4  -5  -8   40.52    1.19
   4   5   9   13.44    0.63
  -4  -5  -9   14.11    0.68
   4   5  10    1.55    0.45
  -4  -5 -10    0.70    0.49
   4   5  11   82.65    2.48
  -4  -5 -11   74.46    2.05
   4   5  12  401.32    8.24
  -4  -5 -12  419.76    9.88
   4   5  13  167.22    3.83
  -4  -5 -13  181.16    5.96
   4   5  14  151.96    3.87
  -4  -5 -14  154.48    4.30
   4   5  15   67.60    2.30
  -4  -5 -15   68.14    2.75
   4   5  16   36.29    2.12
  -4  -5 -16   40.04    1.98
   4   5  17   68.21    3.40
  -4  -5 -17   64.74    3.29
   4   6 -13    0.22    0.63
   4   6 -12    0.00    0.63
  -4  -6  12    0.23    0.79
   4   6 -11   16.19    1.04
  -4  -6  11   13.46    0.79
   4   6 -10    4.98    0.52
  -4  -6  10    6.35    0.45
   4   6  -9   14.27    0.67
  -4  -6   9   12.90    0.77
   4   6  -8  145.10    3.74
  -4  -6   8  146.00    3.40
   4   6  -7  134.22    5.02
  -4  -6   7  138.12    4.37
   4   6  -6  147.89    3.33
  -4  -6   6  147.64    3.24
   4   6  -5    0.99    0.34
  -4  -6   5    0.43    0.27
   4   6  -4  109.01    2.45
  -4  -6   4  105.10    2.36
   4   6  -3  250.56    5.90
  -4  -6   3  248.71    5.25
   4   6  -2  210.64    4.25
  -4  -6   2  210.04    4.21
   4   6  -1    2.30    0.27
  -4  -6   1    1.89    0.22
   4   6   0  224.89    4.70
  -4  -6   0  222.12    4.39
   4   6   1   42.92    1.22
  -4  -6  -1   40.77    1.06
   4   6   2  117.77    2.83
  -4  -6  -2  111.45    2.47
   4   6   3  327.74    6.53
  -4  -6  -3  331.09    6.32
   4   6   4  388.18    7.59
  -4  -6  -4  386.26    7.54
   4   6   5  532.06    9.95
  -4  -6  -5  524.99    9.66
   4   6   6   23.39    0.79
  -4  -6  -6   24.15    0.81
   4   6   7    2.93    0.38
  -4  -6  -7    3.42    0.34
   4   6   8    0.72    0.47
  -4  -6  -8    0.34    0.38
   4   6   9   32.48    1.08
  -4  -6  -9   33.92    1.06
   4   6  10   90.38    3.06
  -4  -6 -10  104.78    3.06
   4   6  11   47.27    1.71
  -4  -6 -11   42.83    1.35
   4   6  12  145.68    3.45
  -4  -6 -12  143.57    3.89
   4   6  13  145.41    3.49
  -4  -6 -13  146.60    4.86
   4   6  14  167.88    4.82
  -4  -6 -14  167.94    4.68
   4   6  15   84.14    3.27
  -4  -6 -15   74.44    2.54
   4   6  16    0.83    0.76
  -4  -6 -16    0.40    0.90
   4   6  17   16.97    1.76
  -4  -6 -17   14.84    1.94
   4   7 -12    8.13    1.19
  -4  -7  12    9.59    0.83
   4   7 -11    0.36    0.79
  -4  -7  11    0.77    1.10
   4   7 -10   29.13    1.64
  -4  -7  10   29.64    1.10
   4   7  -9   70.82    2.52
  -4  -7   9   72.59    2.47
   4   7  -8   44.14    1.57
  -4  -7   8   44.19    1.40
   4   7  -7  205.51    4.44
  -4  -7   7  203.55    4.53
   4   7  -6    2.57    0.43
  -4  -7   6    2.41    0.34
   4   7  -5   23.09    1.33
  -4  -7   5   23.79    0.83
   4   7  -4   76.60    2.09
  -4  -7   4   76.55    1.84
   4   7  -3  135.42    3.33
  -4  -7   3  136.61    3.00
   4   7  -2   79.39    1.84
  -4  -7   2   77.63    1.85
   4   7  -1   82.74    1.91
  -4  -7   1   80.88    1.91
   4   7   0  379.01    7.27
  -4  -7   0  380.57    7.25
   4   7   1  396.84    7.67
  -4  -7  -1  395.33    8.87
   4   7   2  701.56   14.72
  -4  -7  -2  700.14   12.58
   4   7   3   41.46    1.37
  -4  -7  -3   39.89    1.28
   4   7   4   13.41    0.50
  -4  -7  -4   13.12    0.56
   4   7   5   66.22    1.76
  -4  -7  -5   69.47    1.71
   4   7   6    7.63    0.47
  -4  -7  -6    7.63    0.45
   4   7   7   86.24    2.36
  -4  -7  -7   86.75    2.11
   4   7   8  159.80    4.01
  -4  -7  -8  159.68    3.49
   4   7   9   93.05    2.41
  -4  -7  -9   89.72    2.38
   4   7  10  194.96    4.66
  -4  -7 -10  170.28    5.15
   4   7  11  216.23    5.67
  -4  -7 -11  223.39    5.06
   4   7  12   32.33    1.24
  -4  -7 -12   34.31    1.30
   4   7  13   45.90    1.53
  -4  -7 -13   44.61    1.58
   4   7  14   11.44    0.99
  -4  -7 -14   10.54    0.94
   4   7  15   71.26    2.30
  -4  -7 -15   84.54    3.98
   4   7  16    4.68    1.30
  -4  -7 -16    3.36    1.01
  -4  -8  12   12.67    1.06
   4   8 -11   13.24    1.30
  -4  -8  11   16.28    1.78
   4   8 -10   40.79    3.02
  -4  -8  10   40.38    1.67
   4   8  -9   67.55    1.93
  -4  -8   9   70.81    1.84
   4   8  -8   76.83    2.07
  -4  -8   8   79.25    2.38
   4   8  -7   91.32    2.52
  -4  -8   7   96.12    3.72
   4   8  -6   10.76    0.61
  -4  -8   6    9.95    0.59
   4   8  -5    4.86    0.49
  -4  -8   5    4.68    0.40
   4   8  -4   11.55    0.90
  -4  -8   4   10.87    0.61
   4   8  -3  418.34    7.99
  -4  -8   3  417.15    9.64
   4   8  -2  943.99   16.21
  -4  -8   2  909.52   16.05
   4   8  -1  117.77    2.50
  -4  -8   1  115.14    2.50
   4   8   0  249.20    7.40
  -4  -8   0  240.22    4.73
   4   8   1  266.29    5.20
  -4  -8  -1  278.91    5.56
   4   8   2  143.97    3.90
  -4  -8  -2  138.97    3.18
   4   8   3   67.48    2.07
  -4  -8  -3   68.32    1.84
   4   8   4    3.29    0.41
  -4  -8  -4    3.83    0.45
   4   8   5   49.75    1.35
  -4  -8  -5   48.82    1.44
   4   8   6  230.93    5.83
  -4  -8  -6  231.55    4.88
   4   8   7  333.48    7.79
  -4  -8  -7  336.65    6.46
   4   8   8  557.16   10.74
  -4  -8  -8  538.79   13.03
   4   8   9  287.20    6.30
  -4  -8  -9  293.68    6.24
   4   8  10   95.04    2.36
  -4  -8 -10   93.86    2.47
   4   8  11   27.44    1.13
  -4  -8 -11   27.82    1.22
   4   8  12   17.49    0.92
  -4  -8 -12   16.81    0.90
   4   8  13    1.49    0.74
  -4  -8 -13    1.93    0.86
   4   8  14  101.76    2.66
  -4  -8 -14   98.10    2.86
   4   8  15   78.58    2.52
  -4  -8 -15   80.09    2.47
   4   8  16   50.20    2.36
  -4  -8 -16   53.82    2.36
   4   9 -11   13.59    1.53
  -4  -9  11   16.34    1.10
   4   9 -10   83.19    2.83
  -4  -9  10   80.49    3.94
   4   9  -9  107.30    3.08
  -4  -9   9  111.94    3.13
   4   9  -8   14.05    0.79
  -4  -9   8   15.60    0.76
   4   9  -7    0.68    0.45
  -4  -9   7    0.14    0.34
   4   9  -6    7.76    0.59
  -4  -9   6    7.09    0.54
   4   9  -5  120.20    3.17
  -4  -9   5  127.38    3.09
   4   9  -4  217.58    5.06
  -4  -9   4  214.07    4.93
   4   9  -3  166.62    4.26
  -4  -9   3  169.81    4.16
   4   9  -2  470.70   10.71
  -4  -9   2  458.23    9.03
   4   9  -1  432.55    8.08
  -4  -9   1  432.37    8.13
   4   9   0   83.65    2.25
  -4  -9   0   87.90    2.11
   4   9   1   15.38    0.65
  -4  -9  -1   15.71    0.61
   4   9   2    3.69    0.41
  -4  -9  -2    3.69    0.38
   4   9   3   57.15    1.80
  -4  -9  -3   57.17    1.53
   4   9   4  723.88   13.93
  -4  -9  -4  714.50   15.71
   4   9   5  536.83   10.26
  -4  -9  -5  540.50    9.97
   4   9   6  177.19    3.96
  -4  -9  -6  177.60    3.83
   4   9   7  422.96   10.13
  -4  -9  -7  415.42    8.98
   4   9   8  373.01    9.30
  -4  -9  -8  369.32    8.64
   4   9   9   40.81    1.33
  -4  -9  -9   38.54    1.26
   4   9  10    9.50    0.70
  -4  -9 -10   10.38    0.68
   4   9  11    8.10    0.81
  -4  -9 -11    8.58    0.81
   4   9  12  111.33    3.04
  -4  -9 -12  103.50    2.68
   4   9  13  282.86    6.28
  -4  -9 -13  278.29    6.82
   4   9  14   67.71    2.20
  -4  -9 -14   70.54    2.50
   4   9  15   81.62    2.36
  -4  -9 -15   87.31    3.47
   4   9  16   39.37    2.70
  -4  -9 -16   38.97    2.38
   4  10 -11    2.59    1.55
  -4 -10  11    0.90    1.67
   4  10 -10    5.94    0.99
  -4 -10  10    5.88    0.63
   4  10  -9   64.26    2.07
  -4 -10   9   80.14    4.70
   4  10  -8    5.31    0.83
  -4 -10   8    5.27    0.76
   4  10  -7    1.51    0.76
  -4 -10   7    1.96    0.54
   4  10  -6  120.18    2.97
  -4 -10   6  114.17    3.36
   4  10  -5  101.49    3.81
  -4 -10   5   94.76    2.30
   4  10  -4   75.63    2.18
  -4 -10   4   73.40    1.94
   4  10  -3   74.94    2.32
  -4 -10   3   72.39    1.98
   4  10  -2   22.80    0.92
  -4 -10   2   22.94    0.92
   4  10  -1   18.21    0.76
  -4 -10   1   19.20    0.76
   4  10   0   71.18    2.12
  -4 -10   0   64.85    1.93
   4  10   1  191.58    5.90
  -4 -10  -1  193.38    4.23
   4  10   2  108.86    2.47
  -4 -10  -2  110.63    2.56
   4  10   3  166.71    3.74
  -4 -10  -3  160.34    3.53
   4  10   4  131.07    3.65
  -4 -10  -4  128.24    3.31
   4  10   5   60.57    1.75
  -4 -10  -5   59.20    1.51
   4  10   6  288.98    6.33
  -4 -10  -6  278.56    5.99
   4  10   7  105.59    2.65
  -4 -10  -7  102.21    2.47
   4  10   8  183.36    4.86
  -4 -10  -8  170.49    4.52
   4  10   9  274.89    6.84
  -4 -10  -9  280.52    5.54
   4  10  10    3.53    0.85
  -4 -10 -10    4.26    0.74
   4  10  11    5.47    0.74
  -4 -10 -11    5.24    0.72
   4  10  12  185.14    4.64
  -4 -10 -12  181.36    4.53
   4  10  13   97.29    2.95
  -4 -10 -13  102.80    3.15
   4  10  14   80.16    2.86
  -4 -10 -14   74.76    2.59
   4  10  15   48.89    2.52
  -4 -10 -15   50.31    2.65
   4  10  16    8.30    1.80
  -4 -10 -16    5.60    1.98
   4  11 -10    1.21    1.33
  -4 -11  10    0.49    0.72
   4  11  -9    2.54    0.72
  -4 -11   9    3.20    0.68
   4  11  -8   29.85    1.30
  -4 -11   8   29.56    1.49
   4  11  -7   20.35    1.08
  -4 -11   7   19.85    0.97
   4  11  -6   54.34    1.85
  -4 -11   6   52.07    1.71
   4  11  -5   63.75    1.87
  -4 -11   5   66.52    1.96
   4  11  -4    9.25    0.85
  -4 -11   4    9.48    0.97
   4  11  -3    4.82    0.59
  -4 -11   3    4.82    0.54
   4  11  -2    0.27    0.56
  -4 -11   2    0.32    0.43
   4  11  -1    5.40    0.59
  -4 -11   1    4.53    0.56
   4  11   0   16.61    0.92
  -4 -11   0   15.04    0.77
   4  11   1  107.37    2.68
  -4 -11  -1  109.06    2.75
   4  11   2  281.89    5.78
  -4 -11  -2  283.19    5.78
   4  11   3  155.90    3.80
  -4 -11  -3  156.40    3.76
   4  11   4   60.80    1.98
  -4 -11  -4   60.77    1.98
   4  11   5   11.95    0.81
  -4 -11  -5   14.61    0.77
   4  11   6    2.63    0.59
  -4 -11  -6    2.52    0.50
   4  11   7   21.97    0.97
  -4 -11  -7   23.14    0.99
   4  11   8  265.82    6.03
  -4 -11  -8  270.48    6.62
   4  11   9   51.08    2.09
  -4 -11  -9   50.87    1.64
   4  11  10    7.25    0.94
  -4 -11 -10    7.18    0.85
   4  11  11   20.84    1.28
  -4 -11 -11   25.46    1.30
   4  11  12   83.64    2.81
  -4 -11 -12   80.63    2.84
   4  11  13   84.59    2.68
  -4 -11 -13   84.30    2.77
   4  11  14   20.87    1.71
  -4 -11 -14   22.31    1.53
   4  11  15    2.27    2.45
  -4 -11 -15   -1.64    4.07
   4  11  16   16.88    2.50
  -4 -11 -16   12.70    2.48
   4  12 -10   15.20    1.78
  -4 -12  10   17.47    1.78
   4  12  -9   13.66    1.28
  -4 -12   9   13.68    0.90
   4  12  -8    6.82    1.22
  -4 -12   8    7.32    0.77
   4  12  -7   22.51    1.49
  -4 -12   7   21.59    1.30
   4  12  -6   34.48    1.58
  -4 -12   6   33.52    1.40
   4  12  -5   10.31    0.88
  -4 -12   5   10.17    0.79
   4  12  -4   15.24    0.99
  -4 -12   4   15.56    0.90
   4  12  -3   11.91    0.94
  -4 -12   3    9.07    0.74
   4  12  -2    5.33    0.76
  -4 -12   2    5.72    0.68
   4  12  -1   19.31    0.97
  -4 -12   1   19.02    0.92
   4  12   0   11.10    0.81
  -4 -12   0   12.18    0.83
   4  12   1  268.50    5.81
  -4 -12  -1  267.62    6.21
   4  12   2  543.13   10.96
  -4 -12  -2  532.17   10.54
   4  12   3   13.50    0.74
  -4 -12  -3   12.74    0.72
   4  12   4    0.92    0.49
  -4 -12  -4    0.86    0.49
   4  12   5   16.97    0.86
  -4 -12  -5   17.38    0.92
   4  12   6    1.08    0.56
  -4 -12  -6    1.37    0.58
   4  12   7    3.22    0.65
  -4 -12  -7    2.92    0.68
   4  12   8    2.32    0.74
  -4 -12  -8    3.11    0.81
   4  12   9   76.56    2.57
  -4 -12  -9   73.68    1.98
   4  12  10  219.58    5.16
  -4 -12 -10  228.52    5.42
   4  12  11   71.11    2.41
  -4 -12 -11   75.84    2.47
   4  12  12   16.09    1.22
  -4 -12 -12   15.69    1.22
   4  12  13   10.15    1.39
  -4 -12 -13   10.62    1.21
   4  12  14    4.57    2.61
  -4 -12 -14    1.98    4.44
   4  12  15    2.70    2.75
  -4 -12 -15    1.44    2.29
   4  13  -9   25.37    2.39
  -4 -13   9   34.48    2.23
   4  13  -8   45.63    1.91
  -4 -13   8   51.88    2.18
   4  13  -7    3.20    1.19
  -4 -13   7    2.68    0.83
   4  13  -6    1.40    0.81
  -4 -13   6    0.77    0.81
   4  13  -5   24.36    1.89
  -4 -13   5   22.76    1.19
   4  13  -4   15.78    1.19
  -4 -13   4   17.94    1.37
   4  13  -3   85.43    2.56
  -4 -13   3   89.30    2.66
   4  13  -2  194.73    4.39
  -4 -13   2  190.20    4.43
   4  13  -1   66.15    2.16
  -4 -13   1   66.20    1.94
   4  13   0  208.01    4.61
  -4 -13   0  204.84    4.50
   4  13   1  291.95    6.28
  -4 -13  -1  292.08    5.99
   4  13   2   35.66    1.39
  -4 -13  -2   35.52    1.46
   4  13   3    0.29    0.61
  -4 -13  -3    0.86    0.54
   4  13   4   14.83    0.90
  -4 -13  -4   14.67    0.83
   4  13   5    9.52    0.88
  -4 -13  -5    9.00    0.77
   4  13   6  272.41    5.76
  -4 -13  -6  269.82    5.60
   4  13   7  243.64    5.52
  -4 -13  -7  245.09    5.09
   4  13   8   82.50    2.47
  -4 -13  -8   82.38    2.65
   4  13   9   71.96    2.81
  -4 -13  -9   74.80    2.57
   4  13  10   31.54    1.53
  -4 -13 -10   30.82    1.46
   4  13  11   23.00    1.58
  -4 -13 -11   22.26    1.55
   4  13  12   43.89    2.52
  -4 -13 -12   41.85    2.57
   4  13  13   15.78    2.34
  -4 -13 -13   14.56    2.20
   4  14  -8   -0.54    1.67
  -4 -14   8    1.75    1.10
   4  14  -7    8.83    1.04
  -4 -14   7   10.11    0.92
   4  14  -6   44.08    2.03
  -4 -14   6   51.97    1.85
   4  14  -5   81.48    3.04
  -4 -14   5   87.09    2.75
   4  14  -4   89.61    2.57
  -4 -14   4   93.93    2.65
   4  14  -3   68.92    2.38
  -4 -14   3   73.70    2.57
   4  14  -2   77.82    2.47
  -4 -14   2   75.99    2.29
   4  14  -1   70.70    2.43
  -4 -14   1   75.16    2.34
   4  14   0   22.33    1.48
  -4 -14   0   24.13    1.42
   4  14   1   14.25    1.12
  -4 -14  -1   16.07    1.28
   4  14   2  102.57    3.49
  -4 -14  -2   96.66    2.63
   4  14   3   49.36    1.71
  -4 -14  -3   49.36    1.73
   4  14   4   12.49    1.06
  -4 -14  -4   12.67    1.08
   4  14   5  174.85    4.21
  -4 -14  -5  165.58    4.12
   4  14   6  270.66    5.72
  -4 -14  -6  277.84    6.53
   4  14   7  143.90    3.80
  -4 -14  -7  142.15    3.63
   4  14   8   76.51    2.32
  -4 -14  -8   81.19    2.70
   4  14   9   48.51    2.09
  -4 -14  -9   49.77    1.94
   4  14  10   36.74    1.82
  -4 -14 -10   34.06    1.71
   4  14  11   11.03    2.36
  -4 -14 -11   10.90    2.20
   4  15  -7    1.08    1.75
  -4 -15   7    2.16    1.51
   4  15  -6   49.14    2.41
  -4 -15   6   54.86    2.02
   4  15  -5  126.39    3.71
  -4 -15   5  137.47    3.90
   4  15  -4   60.87    2.34
  -4 -15   4   73.07    2.50
   4  15  -3    5.52    1.26
  -4 -15   3    4.59    1.01
   4  15  -2   13.66    1.40
  -4 -15   2   14.68    1.26
   4  15  -1   11.57    1.64
  -4 -15   1   13.48    1.22
   4  15   0   44.34    1.76
  -4 -15   0   44.32    1.71
   4  15   1   25.91    1.44
  -4 -15  -1   25.30    1.37
   4  15   2   46.19    2.20
  -4 -15  -2   46.80    2.05
   4  15   3  149.15    3.76
  -4 -15  -3  155.72    3.89
   4  15   4  158.99    3.94
  -4 -15  -4  162.20    4.16
   4  15   5   72.62    2.63
  -4 -15  -5   73.86    2.77
   4  15   6   24.26    1.39
  -4 -15  -6   23.79    1.37
   4  15   7    7.92    1.12
  -4 -15  -7    7.25    1.10
   4  15   8   33.09    1.80
  -4 -15  -8   38.47    1.75
   4  16  -5    9.99    1.49
  -4 -16   5   10.29    1.31
   4  16  -4    3.53    1.42
  -4 -16   4    3.99    1.12
   4  16  -3    0.85    1.06
  -4 -16   3    2.75    0.95
   4  16  -2    1.28    1.31
  -4 -16   2    4.21    1.08
   4  16  -1   18.23    1.55
  -4 -16   1   19.99    1.39
   4  16   0   10.49    1.60
  -4 -16   0    9.73    1.44
   4  16   1   19.36    1.66
  -4 -16  -1   21.59    1.31
   4  16   2   41.44    2.29
  -4 -16  -2   42.90    1.71
   4  16   3   37.43    2.30
  -4 -16  -3   38.00    1.98
   4  16   4   26.49    1.85
  -4 -16  -4   29.96    1.64
   4  16   5   23.55    1.57
  -4 -16  -5   23.57    1.35
   5 -13   6   -0.76    2.29
   5 -12  -4    8.51    1.87
  -5  12   4   10.47    1.96
   5 -12  -3   35.59    2.32
  -5  12   3   40.76    2.77
   5 -12  -2   88.40    4.19
  -5  12   2   75.34    6.30
   5 -12  -1   65.53    3.04
  -5  12   1   62.11    3.18
   5 -12   0   13.12    1.22
  -5  12   0   11.93    1.44
   5 -12   1    3.96    1.04
  -5  12  -1    4.34    1.22
   5 -12   2    1.04    1.03
  -5  12  -2    0.52    1.17
   5 -12   3   52.92    3.06
  -5  12  -3   51.32    2.66
   5 -12   4   78.85    4.17
  -5  12  -4   75.66    4.48
   5 -12   5   31.83    2.54
  -5  12  -5   27.60    2.48
   5 -12   6    7.27    2.50
  -5  12  -6    7.86    1.71
   5 -12   7    4.62    2.66
  -5  12  -7    3.78    1.28
   5 -11  -8   19.09    2.27
   5 -11  -7   20.73    2.12
  -5  11   7   20.42    2.59
   5 -11  -6   23.95    2.21
  -5  11   6   28.92    2.50
   5 -11  -5   33.59    2.52
  -5  11   5   32.96    3.31
   5 -11  -4   58.37    2.27
  -5  11   4   52.52    2.25
   5 -11  -3   76.24    2.52
  -5  11   3   73.27    2.56
   5 -11  -2   40.86    1.71
  -5  11   2   39.12    1.80
   5 -11  -1  110.03    3.09
  -5  11   1  110.34    3.67
   5 -11   0  126.10    3.24
  -5  11   0  117.55    3.18
   5 -11   1   17.67    1.22
  -5  11  -1   19.45    1.26
   5 -11   2    7.29    0.90
  -5  11  -2    6.21    1.06
   5 -11   3   40.18    1.71
  -5  11  -3   37.52    1.89
   5 -11   4  154.77    4.08
  -5  11  -4  140.33    3.99
   5 -11   5   71.76    5.27
  -5  11  -5   68.61    2.57
   5 -11   6    0.09    0.88
  -5  11  -6   -0.23    1.08
   5 -11   7   15.47    2.29
  -5  11  -7   16.43    2.21
   5 -11   8   57.72    4.07
  -5  11  -8   60.75    3.78
  -5  11  -9   24.27    3.49
   5 -10  -9   14.22    2.27
  -5  10   9   12.72    2.11
   5 -10  -8   19.38    2.16
  -5  10   8   20.17    2.43
   5 -10  -7   74.46    5.25
  -5  10   7   63.68    3.35
   5 -10  -6   71.33    2.72
  -5  10   6   70.34    2.32
   5 -10  -5   56.72    2.03
  -5  10   5   49.20    1.96
   5 -10  -4   48.91    2.30
  -5  10   4   47.67    1.94
   5 -10  -3   72.55    2.43
  -5  10   3   70.84    2.72
   5 -10  -2  159.95    4.10
  -5  10   2  154.86    4.32
   5 -10  -1   42.88    1.67
  -5  10   1   44.68    1.75
   5 -10   0    9.61    1.04
  -5  10   0    7.83    1.13
   5 -10   1  143.34    9.77
  -5  10  -1  138.84    3.87
   5 -10   2   93.59    2.48
  -5  10  -2   91.30    2.92
   5 -10   3   45.94    1.71
  -5  10  -3   43.01    1.93
   5 -10   4  112.21    2.92
  -5  10  -4  110.99    3.71
   5 -10   5   29.82    1.44
  -5  10  -5   25.59    1.67
   5 -10   6   43.82    1.75
  -5  10  -6   40.43    1.66
   5 -10   7  163.51    4.07
  -5  10  -7  138.17    5.43
   5 -10   8  104.60    4.10
  -5  10  -8   96.20    4.16
  -5  10  -9   31.62    2.02
   5 -10  10   21.38    2.77
  -5  10 -10   10.67    1.96
   5  -9 -10    1.69    1.28
  -5   9  10    1.66    1.66
   5  -9  -9    8.15    2.00
  -5   9   9    7.41    1.64
   5  -9  -8   71.20    2.83
  -5   9   8   69.17    2.56
   5  -9  -7   50.08    1.82
  -5   9   7   52.22    2.20
   5  -9  -6   33.49    1.58
  -5   9   6   35.03    1.67
   5  -9  -5   11.79    0.92
  -5   9   5   12.51    1.01
   5  -9  -4   16.88    1.01
  -5   9   4   17.78    1.06
   5  -9  -3  229.76    5.43
  -5   9   3  229.35    6.37
   5  -9  -2   38.24    1.42
  -5   9   2   40.16    1.49
   5  -9  -1   49.61    1.51
  -5   9   1   50.00    1.71
   5  -9   0    9.52    0.83
  -5   9   0    9.95    0.92
   5  -9   1  121.98    3.17
  -5   9  -1  125.53    3.62
   5  -9   2  183.07    4.59
  -5   9  -2  183.97    4.32
   5  -9   3  250.60    5.49
  -5   9  -3  248.73    7.20
   5  -9   4  105.91    2.92
  -5   9  -4  100.26    3.40
   5  -9   5   48.17    1.55
  -5   9  -5   49.48    1.73
   5  -9   6   23.73    1.57
  -5   9  -6   21.54    1.30
   5  -9   7    0.70    0.72
  -5   9  -7   -0.20    0.77
   5  -9   8   34.44    1.55
  -5   9  -8   35.09    1.75
   5  -9   9   71.38    2.72
  -5   9  -9   65.61    2.57
   5  -9  10   24.24    1.71
  -5   9 -10   18.53    1.58
   5  -8 -10   43.44    2.21
  -5   8  10   35.36    1.98
   5  -8  -9  135.53    4.28
  -5   8   9  157.73    4.86
   5  -8  -8   33.76    1.62
  -5   8   8   34.13    2.02
   5  -8  -7   21.77    1.21
  -5   8   7   20.69    1.28
   5  -8  -6   18.50    1.08
  -5   8   6   19.40    1.12
   5  -8  -5   50.35    1.75
  -5   8   5   51.71    2.05
   5  -8  -4   12.25    0.92
  -5   8   4   11.59    1.04
   5  -8  -3   45.43    1.75
  -5   8   3   43.53    1.51
   5  -8  -2   60.57    1.89
  -5   8   2   62.98    1.91
   5  -8  -1  135.69    3.54
  -5   8   1  137.71    3.80
   5  -8   0   89.59    2.41
  -5   8   0   91.71    2.32
   5  -8   1  184.19    4.30
  -5   8  -1  185.26    4.28
   5  -8   2  229.53    4.95
  -5   8  -2  237.45    5.38
   5  -8   3    0.22    0.52
  -5   8  -3    0.34    0.67
   5  -8   4   26.97    1.24
  -5   8  -4   25.66    1.12
   5  -8   5    7.99    0.74
  -5   8  -5    7.74    0.79
   5  -8   6   24.80    1.04
  -5   8  -6   24.51    1.06
   5  -8   7   40.22    1.35
  -5   8  -7   38.63    1.57
   5  -8   8   48.22    2.20
  -5   8  -8   44.61    1.93
   5  -8   9   29.73    1.51
  -5   8  -9   25.75    1.33
   5  -8  10   55.40    2.27
  -5   8 -10   52.09    2.12
   5  -8  11   17.71    1.40
  -5   8 -11   30.73    2.86
   5  -7 -11    7.70    1.51
  -5   7  11    7.70    1.12
   5  -7 -10   99.18    3.47
  -5   7  10   95.57    3.38
   5  -7  -9   45.22    1.94
  -5   7   9   42.29    1.78
   5  -7  -8    8.03    0.92
  -5   7   8    8.62    0.90
   5  -7  -7    0.63    0.70
  -5   7   7   -0.13    0.59
   5  -7  -6   22.13    1.10
  -5   7   6   22.67    1.01
   5  -7  -5   25.12    1.15
  -5   7   5   27.93    1.48
   5  -7  -4  216.97    5.52
  -5   7   4  213.35    5.20
   5  -7  -3  119.17    2.92
  -5   7   3  118.51    2.97
   5  -7  -2  238.99    5.85
  -5   7   2  228.05    7.14
   5  -7  -1  134.88    3.00
  -5   7   1  143.77    3.38
   5  -7   0   44.17    1.40
  -5   7   0   46.60    1.57
   5  -7   1  178.25    4.93
  -5   7  -1  170.46    4.48
   5  -7   2    7.22    0.68
  -5   7  -2    7.40    0.76
   5  -7   3   21.95    1.01
  -5   7  -3   23.91    0.99
   5  -7   4    0.58    0.56
  -5   7  -4    1.22    0.61
   5  -7   5   44.98    1.51
  -5   7  -5   47.13    1.57
   5  -7   6   73.13    2.16
  -5   7  -6   69.60    1.98
   5  -7   7  136.86    3.42
  -5   7  -7  130.15    3.58
   5  -7   8  305.68    8.87
   5  -7   9   52.00    1.89
  -5   7  -9   44.66    1.60
   5  -7  10    1.08    0.59
  -5   7 -10    0.88    0.63
   5  -7  11    2.54    0.86
  -5   7 -11    3.02    0.81
   5  -7  12   14.18    1.44
  -5   7 -12   11.55    1.67
  -5   7 -13   11.68    2.92
   5  -6 -13   37.88    7.70
  -5   6  13   31.20    4.14
   5  -6 -12    6.86    2.32
  -5   6  12    6.08    1.80
   5  -6 -11   15.80    1.10
  -5   6  11   16.09    1.13
   5  -6 -10    6.82    1.03
  -5   6  10    5.24    0.97
   5  -6  -9   16.01    1.04
  -5   6   9   16.39    1.04
   5  -6  -8    4.57    0.99
  -5   6   8    5.97    1.08
   5  -6  -7    1.17    0.63
  -5   6   7    1.12    0.58
   5  -6  -6  389.71    8.26
  -5   6   6  403.60    9.25
   5  -6  -5  842.67   16.16
  -5   6   5  847.04   18.44
   5  -6  -4  215.80    5.67
  -5   6   4  213.61    4.68
   5  -6  -3   62.73    1.78
  -5   6   3   59.92    1.73
   5  -6  -2   82.50    2.07
  -5   6   2   86.75    2.36
   5  -6  -1    4.14    0.45
  -5   6   1    4.01    0.50
   5  -6   0    5.96    0.50
  -5   6   0    5.63    0.61
   5  -6   1   58.25    1.66
  -5   6  -1   62.10    1.64
   5  -6   2  164.19    4.16
  -5   6  -2  169.52    3.98
   5  -6   3  491.52    9.54
  -5   6  -3  512.47   10.33
   5  -6   4  232.48    4.91
  -5   6  -4  253.16    5.25
   5  -6   5   52.76    1.62
  -5   6  -5   52.83    1.55
   5  -6   6   36.62    1.21
  -5   6  -6   31.62    1.19
   5  -6   7  144.85    4.95
  -5   6  -7  124.37    2.95
   5  -6   8  287.20    7.36
  -5   6  -8  279.77    6.95
   5  -6   9  147.39    4.66
  -5   6  -9  144.11    4.21
   5  -6  10   10.96    0.76
  -5   6 -10    9.81    0.88
   5  -6  11    1.40    0.59
  -5   6 -11    1.44    0.92
   5  -6  12   45.29    2.34
  -5   6 -12   46.98    2.36
   5  -6  13   86.39    3.51
  -5   6 -13   80.34    3.62
   5  -5 -13    1.57    1.76
  -5   5  13    1.31    1.40
   5  -5 -12    8.91    2.02
  -5   5  12    7.56    1.73
   5  -5 -11    5.45    1.06
  -5   5  11    4.23    0.92
   5  -5 -10   25.71    1.35
  -5   5  10   26.42    1.24
   5  -5  -9  192.12    5.24
  -5   5   9  196.15    7.54
   5  -5  -8   57.99    1.73
  -5   5   8   55.75    1.71
   5  -5  -7   91.71    2.45
  -5   5   7   85.18    2.47
   5  -5  -6  256.74    5.58
  -5   5   6  266.38    6.59
   5  -5  -5  228.81    5.18
  -5   5   5  231.19    5.38
   5  -5  -4  213.12    5.49
  -5   5   4  213.41    5.52
   5  -5  -3    7.05    0.58
  -5   5   3    6.82    0.58
   5  -5  -2    0.18    0.50
  -5   5   2    0.81    0.45
   5  -5  -1   40.90    1.28
  -5   5   1   40.14    1.33
   5  -5   0  136.86    3.02
  -5   5   0  141.23    3.08
   5  -5   1  358.26    7.07
  -5   5  -1  364.90    7.29
   5  -5   2  379.51    7.52
  -5   5  -2  371.95    7.76
   5  -5   3  375.59    7.36
  -5   5  -3  383.27    7.76
   5  -5   4  544.06   10.44
  -5   5  -4  576.47   11.03
   5  -5   5  367.35    7.23
  -5   5  -5  375.95    7.59
   5  -5   6   45.40    1.64
  -5   5  -6   45.24    1.66
   5  -5   7    7.45    0.59
  -5   5  -7    7.43    0.61
   5  -5   8   29.04    1.26
  -5   5  -8   27.62    1.03
   5  -5   9   98.35    2.57
  -5   5  -9   95.64    2.36
   5  -5  10   27.60    1.17
  -5   5 -10   25.07    1.12
   5  -5  11   45.07    1.78
  -5   5 -11   46.53    1.82
   5  -5  12  383.36   10.65
  -5   5 -12  369.49   11.82
   5  -5  13  246.77   13.28
  -5   5 -13  250.10   10.49
   5  -5  14   43.64    2.83
  -5   5 -14   39.98    2.88
   5  -4 -13    1.71    1.69
  -5   4  13    0.85    1.17
   5  -4 -12    7.13    0.92
  -5   4  12    5.11    0.88
   5  -4 -11   11.91    0.92
  -5   4  11   17.54    1.33
   5  -4 -10   58.70    2.59
  -5   4  10   53.35    2.39
   5  -4  -9   97.96    3.06
  -5   4   9  102.96    4.21
   5  -4  -8   97.08    3.33
  -5   4   8   94.13    2.56
   5  -4  -7   78.87    2.38
  -5   4   7   79.89    2.74
   5  -4  -6   47.81    1.62
  -5   4   6   45.07    1.57
   5  -4  -5   25.68    0.88
  -5   4   5   24.96    0.92
   5  -4  -4    0.43    0.36
  -5   4   4    0.18    0.40
   5  -4  -3    1.76    0.38
  -5   4   3    2.23    0.38
   5  -4  -2   48.01    1.58
  -5   4   2   47.85    1.26
   5  -4  -1   72.62    1.91
  -5   4   1   81.44    2.75
   5  -4   0  357.41    6.87
  -5   4   0  367.61    7.14
   5  -4   1  548.20   12.15
  -5   4  -1  554.86   10.80
   5  -4   2  945.70   17.45
  -5   4  -2  986.84   18.19
   5  -4   3  264.42    5.69
  -5   4  -3  280.13    5.96
   5  -4   4   55.96    1.48
  -5   4  -4   59.85    1.44
   5  -4   5    5.09    0.49
  -5   4  -5    4.35    0.50
   5  -4   6  106.09    2.81
  -5   4  -6  107.62    2.57
   5  -4   7   28.32    1.01
  -5   4  -7   27.31    1.19
   5  -4   8   42.07    1.39
  -5   4  -8   41.53    1.76
   5  -4   9  167.86    3.87
  -5   4  -9  170.64    4.41
   5  -4  10  105.25    2.79
  -5   4 -10  104.56    2.65
   5  -4  11  291.09    6.60
  -5   4 -11  293.19    7.29
   5  -4  12  313.17    9.39
  -5   4 -12  310.86   10.18
   5  -4  13   41.19    2.16
  -5   4 -13   40.95    3.02
   5  -4  14   19.40    1.93
  -5   4 -14   19.52    2.09
   5  -4  15    1.26    1.33
  -5   4 -15    0.16    2.25
   5  -3 -13    2.99    1.37
  -5   3  13    3.04    1.17
   5  -3 -12   62.73    3.51
  -5   3  12   62.47    3.29
   5  -3 -11   77.39    2.84
  -5   3  11   92.04    3.74
   5  -3 -10    3.22    0.56
  -5   3  10    4.21    0.59
   5  -3  -9    0.38    0.43
  -5   3   9    0.40    0.43
   5  -3  -8   29.98    1.08
  -5   3   8   29.33    1.06
   5  -3  -7   39.77    1.58
  -5   3   7   40.63    1.31
   5  -3  -6    1.76    0.41
  -5   3   6    1.69    0.34
   5  -3  -5    2.14    0.52
  -5   3   5    2.11    0.40
   5  -3  -4   22.82    0.77
  -5   3   4   24.81    0.95
   5  -3  -3   96.41    2.30
  -5   3   3   94.90    2.21
   5  -3  -2  155.45    3.35
  -5   3   2  157.82    3.24
   5  -3  -1  259.71    6.26
  -5   3   1  257.91    5.52
   5  -3   0  297.13    7.68
  -5   3   0  303.56    6.87
   5  -3   1  256.39    5.22
  -5   3  -1  266.69    5.27
   5  -3   2  381.97    7.41
  -5   3  -2  391.83    7.50
   5  -3   3  168.37    3.69
  -5   3  -3  179.26    3.72
   5  -3   4   76.33    2.07
  -5   3  -4   77.84    2.02
   5  -3   5   58.59    1.89
  -5   3  -5   61.09    1.60
   5  -3   6   50.08    1.42
  -5   3  -6   50.04    1.30
   5  -3   7  449.40    9.90
  -5   3  -7  442.31    9.45
   5  -3   8  194.96    4.52
  -5   3  -8  187.64    4.64
   5  -3   9  176.77    4.03
  -5   3  -9  170.78    3.90
   5  -3  10  215.57    4.79
  -5   3 -10  206.55    4.41
   5  -3  11    0.95    0.43
  -5   3 -11    0.94    0.52
   5  -3  12    7.27    1.17
  -5   3 -12    5.70    1.46
   5  -3  13   21.70    1.62
  -5   3 -13   16.84    1.85
   5  -3  14    9.07    2.38
  -5   3 -14    8.67    2.09
   5  -3  15    7.63    1.67
  -5   3 -15    8.55    2.00
   5  -2 -13   13.86    1.87
  -5   2  13   14.70    2.25
   5  -2 -12   80.76    3.83
  -5   2  12   78.29    3.58
   5  -2 -11   36.38    1.60
  -5   2  11   58.26    2.95
   5  -2 -10   43.10    1.87
  -5   2  10   37.32    1.55
   5  -2  -9    0.23    0.41
  -5   2   9    0.50    0.63
   5  -2  -8   15.13    0.72
  -5   2   8   15.31    0.74
   5  -2  -7    8.26    0.52
  -5   2   7    7.31    0.70
   5  -2  -6   19.54    0.83
  -5   2   6   18.48    1.12
   5  -2  -5  798.08   15.49
  -5   2   5  786.24   16.36
   5  -2  -4  505.88   14.11
  -5   2   4  518.40   10.27
   5  -2  -3  311.49    6.21
  -5   2   3  308.36    6.50
   5  -2  -2  273.08    5.87
  -5   2   2  275.61    5.97
   5  -2  -1   17.65    0.72
  -5   2   1   16.50    0.68
   5  -2   0    4.86    0.36
  -5   2   0    4.53    0.36
   5  -2   1   24.49    0.77
  -5   2  -1   25.61    0.86
   5  -2   2   26.58    0.85
  -5   2  -2   27.73    0.81
   5  -2   3   79.64    1.91
  -5   2  -3   81.84    2.27
   5  -2   4  226.51    4.70
  -5   2  -4  221.36    5.18
   5  -2   5  450.12   10.11
  -5   2  -5  455.07    8.58
   5  -2   6  774.10   14.43
  -5   2  -6  791.95   14.47
   5  -2   7  151.81    3.31
  -5   2  -7  164.46    4.05
   5  -2   8   53.01    1.51
  -5   2  -8   52.07    1.82
   5  -2   9    5.15    0.61
  -5   2  -9    4.91    0.54
   5  -2  10   63.45    2.38
  -5   2 -10   64.92    1.87
   5  -2  11   71.35    2.41
  -5   2 -11   72.01    2.02
   5  -2  12   36.40    2.39
  -5   2 -12   35.52    1.96
   5  -2  13    4.19    1.37
  -5   2 -13    3.38    1.53
   5  -2  14   21.63    1.78
  -5   2 -14   22.29    2.14
   5  -2  15   53.59    2.72
  -5   2 -15   49.48    2.99
   5  -2  16   32.77    2.65
  -5   2 -16   37.36    3.38
   5  -1 -13   11.19    2.25
  -5   1  13   10.71    1.33
   5  -1 -12   30.36    1.94
  -5   1  12   30.45    2.03
   5  -1 -11   16.30    1.10
  -5   1  11   29.53    2.02
   5  -1 -10    7.99    0.61
  -5   1  10    7.34    0.63
   5  -1  -9   35.12    1.19
  -5   1   9   34.60    1.33
   5  -1  -8  116.80    3.06
  -5   1   8  120.36    4.03
   5  -1  -7   57.98    2.02
  -5   1   7   42.65    2.25
   5  -1  -6  266.11    6.62
  -5   1   6  275.45    6.78
   5  -1  -5  875.04   23.12
  -5   1   5  699.19   17.78
   5  -1  -4  270.45    5.88
  -5   1   4  269.57    7.31
   5  -1  -3  253.75    6.08
  -5   1   3  234.39    4.89
   5  -1  -2    7.47    0.38
  -5   1   2    7.59    0.43
   5  -1  -1   15.20    0.59
  -5   1   1   15.15    0.58
   5  -1   0  226.58    5.36
  -5   1   0  228.58    5.58
   5  -1   1   51.82    1.33
  -5   1  -1   49.90    1.31
   5  -1   2  184.20    3.78
  -5   1  -2  191.33    3.81
   5  -1   3  821.92   14.90
  -5   1  -3  862.09   15.56
   5  -1   4  822.84   14.90
  -5   1  -4  835.40   18.39
   5  -1   5  547.79   10.27
  -5   1  -5  566.07   10.58
   5  -1   6  539.53   10.40
  -5   1  -6  547.12    9.95
   5  -1   7   11.14    0.58
  -5   1  -7   11.55    0.52
   5  -1   8    2.18    0.47
  -5   1  -8    2.16    0.54
   5  -1   9   11.70    1.33
  -5   1  -9    9.36    0.59
   5  -1  10   12.81    0.65
  -5   1 -10   13.01    0.72
   5  -1  11  153.78    4.39
  -5   1 -11  154.42    3.60
   5  -1  12  361.46   10.13
  -5   1 -12  351.67   12.06
   5  -1  13  428.47   12.38
  -5   1 -13  436.78   13.66
   5  -1  14   17.15    1.53
  -5   1 -14   18.12    1.67
   5  -1  15    1.80    1.33
  -5   1 -15    2.88    1.96
   5  -1  16   36.44    2.47
  -5   1 -16   37.45    3.81
   5   0 -13    4.98    1.19
  -5   0  13    5.13    0.99
   5   0 -12   23.63    1.96
  -5   0  12   24.33    2.47
   5   0 -11   15.76    2.11
  -5   0  11   14.72    1.40
   5   0 -10   81.98    3.76
  -5   0  10   79.55    3.02
   5   0  -9   99.31    3.51
  -5   0   9  107.53    3.60
   5   0  -8   52.49    2.90
  -5   0   8   46.05    2.05
   5   0  -7  184.08    5.42
  -5   0   7  171.57    5.27
   5   0  -6  347.08   13.32
  -5   0   6  334.72    9.88
   5   0  -5  183.07    5.92
  -5   0   5  133.57    5.02
   5   0  -4  185.89    4.93
  -5   0   4  140.91    4.32
   5   0  -3   17.36    0.63
  -5   0   3   17.87    1.39
   5   0  -2   13.91    0.52
  -5   0   2   12.02    0.79
   5   0  -1 2058.39   40.00
  -5   0   1 1794.28   43.49
   5   0   0  286.64    8.33
  -5   0   0  284.57    6.62
   5   0   1  121.93    2.72
  -5   0  -1  120.50    2.99
   5   0   2  358.47    7.11
  -5   0  -2  369.65    8.40
   5   0   3  695.23   12.67
  -5   0  -3  704.95   12.65
   5   0   4  854.85   15.35
  -5   0  -4  873.49   15.56
   5   0   5  255.28    5.15
  -5   0  -5  256.02    5.90
   5   0   6  199.26    4.89
  -5   0  -6  194.50    3.98
   5   0   7   30.48    1.06
  -5   0  -7   31.72    1.06
   5   0   8  208.50    4.57
  -5   0  -8  209.07    5.42
   5   0   9   69.44    2.18
  -5   0  -9   66.79    2.30
   5   0  10  113.69    2.90
  -5   0 -10  109.87    2.83
   5   0  11  364.14    9.18
  -5   0 -11  362.94    7.56
   5   0  12  253.12    6.17
  -5   0 -12  257.73    6.66
   5   0  13  395.29   11.32
  -5   0 -13  375.66   12.04
   5   0  14  123.10    4.55
  -5   0 -14  113.11    4.14
   5   0  15    2.57    1.10
  -5   0 -15    4.75    1.42
   5   0  16    5.42    1.64
  -5   0 -16    7.13    1.64
  -5   0 -17   60.51    7.00
   5   1 -13    2.61    1.17
  -5  -1  13    4.64    0.83
   5   1 -12   11.55    1.24
  -5  -1  12   13.35    1.21
   5   1 -11   73.54    2.88
  -5  -1  11   77.19    3.08
   5   1 -10   20.57    1.42
  -5  -1  10   19.38    2.25
   5   1  -9    0.32    1.01
  -5  -1   9    0.20    0.65
   5   1  -8  105.82    3.47
  -5  -1   8  105.39    3.83
   5   1  -7   64.78    2.79
  -5  -1   7   70.12    2.84
   5   1  -6   44.14    1.89
  -5  -1   6   42.48    1.85
   5   1  -5   37.59    1.44
  -5  -1   5   37.48    1.48
   5   1  -4   72.28    2.50
  -5  -1   4   72.12    2.59
   5   1  -3    3.35    0.49
  -5  -1   3    5.04    0.56
   5   1  -2   76.29    3.29
  -5  -1   2   53.42    1.98
   5   1  -1  498.92   12.70
  -5  -1   1  487.38   12.63
   5   1   0  506.76   12.61
  -5  -1   0  533.10   10.94
   5   1   1 1210.29   20.80
  -5  -1  -1 1256.17   24.78
   5   1   2   16.95    0.58
  -5  -1  -2   17.22    0.58
   5   1   3  121.93    3.04
  -5  -1  -3  118.56    2.66
   5   1   4  216.32    4.48
  -5  -1  -4  217.85    4.53
   5   1   5   15.44    0.59
  -5  -1  -5   15.80    0.61
   5   1   6  263.72    5.24
  -5  -1  -6  273.61    6.37
   5   1   7   30.64    0.92
  -5  -1  -7   32.08    0.92
   5   1   8  181.22    4.14
  -5  -1  -8  184.87    4.10
   5   1   9  491.63   10.69
  -5  -1  -9  465.63    8.89
   5   1  10  463.40    9.12
  -5  -1 -10  464.94    9.21
   5   1  11  210.67    4.66
  -5  -1 -11  209.27    4.98
   5   1  12   20.94    1.04
  -5  -1 -12   19.00    0.88
   5   1  13   21.66    1.24
  -5  -1 -13   24.67    1.91
   5   1  14    7.13    1.03
  -5  -1 -14    6.78    1.17
   5   1  15   10.08    1.48
  -5  -1 -15    8.82    1.64
   5   1  16  129.77    4.66
  -5  -1 -16  126.64    5.02
   5   1  17  184.15    6.71
  -5  -1 -17  172.08    6.42
   5   2 -13    0.50    1.58
  -5  -2  13    0.68    0.67
   5   2 -12   13.96    1.35
  -5  -2  12   17.22    1.39
   5   2 -11   92.33    3.53
  -5  -2  11  106.47    3.96
   5   2 -10    7.59    1.46
  -5  -2  10    7.90    1.15
   5   2  -9   10.45    1.66
  -5  -2   9   10.02    1.03
   5   2  -8  105.10    4.35
  -5  -2   8  101.34    3.89
   5   2  -7    1.28    1.33
  -5  -2   7    3.47    0.85
   5   2  -6    3.09    0.70
  -5  -2   6    2.09    0.65
   5   2  -5   62.89    2.45
  -5  -2   5   60.55    2.29
   5   2  -4   42.45    1.51
  -5  -2   4   39.19    1.66
   5   2  -3  457.21   11.59
  -5  -2   3  439.52   11.23
   5   2  -2  679.43   18.17
  -5  -2   2  681.19   17.02
   5   2  -1  791.03   20.14
  -5  -2   1 1193.46   29.98
   5   2   0   21.29    0.94
  -5  -2   0   24.58    0.76
   5   2   1    6.87    0.40
  -5  -2  -1    6.06    0.40
   5   2   2   24.27    0.83
  -5  -2  -2   24.56    0.86
   5   2   3   25.26    0.81
  -5  -2  -3   24.04    0.74
   5   2   4   12.92    0.50
  -5  -2  -4   13.64    0.54
   5   2   5  148.45    3.76
  -5  -2  -5  149.73    3.29
   5   2   6  522.54    9.86
  -5  -2  -6  538.83    9.95
   5   2   7  732.44   13.01
  -5  -2  -7  738.31   13.32
   5   2   8   42.41    1.26
  -5  -2  -8   42.16    1.21
   5   2   9    5.40    0.52
  -5  -2  -9    5.70    0.61
   5   2  10  243.30    5.40
  -5  -2 -10  253.07    6.75
   5   2  11   41.75    1.49
  -5  -2 -11   44.12    1.44
   5   2  12    0.41    0.43
  -5  -2 -12    0.92    0.52
   5   2  13   17.89    0.83
  -5  -2 -13   19.74    0.90
   5   2  14   21.29    1.08
  -5  -2 -14   30.90    1.94
   5   2  15   87.31    5.16
  -5  -2 -15   78.62    3.49
   5   2  16   82.59    3.29
  -5  -2 -16   73.02    3.15
   5   2  17   24.85    2.43
  -5  -2 -17   23.68    2.32
  -5  -3  13    5.60    0.67
  -5  -3  12   54.45    2.41
   5   3 -11   50.09    3.15
  -5  -3  11   56.18    2.25
   5   3 -10    6.19    1.48
  -5  -3  10    5.58    0.90
   5   3  -9    1.17    0.68
  -5  -3   9    0.79    0.54
   5   3  -8    8.42    0.94
  -5  -3   8   10.65    1.28
   5   3  -7   65.71    3.00
  -5  -3   7   69.83    2.81
   5   3  -6   26.58    1.33
  -5  -3   6   25.46    1.40
   5   3  -5    1.37    0.92
  -5  -3   5    1.08    0.88
   5   3  -4  192.28    5.60
  -5  -3   4  187.96    5.49
   5   3  -3  701.29   17.65
  -5  -3   3  696.52   17.98
   5   3  -2  551.33   14.27
  -5  -3   2  530.62   18.71
   5   3  -1  162.63    4.55
  -5  -3   1  210.26    6.28
   5   3   0  192.37    4.16
  -5  -3   0  188.18    4.08
   5   3   1   81.08    1.93
  -5  -3  -1   76.67    1.84
   5   3   2  130.76    2.99
  -5  -3  -2  127.79    2.72
   5   3   3   61.41    1.51
  -5  -3  -3   59.69    1.44
   5   3   4  220.68    4.39
  -5  -3  -4  223.88    5.33
   5   3   5 1205.43   20.82
  -5  -3  -5 1237.78   21.66
   5   3   6  731.31   12.99
  -5  -3  -6  757.33   13.62
   5   3   7  175.12    3.65
  -5  -3  -7  177.13    3.83
   5   3   8    9.70    0.54
  -5  -3  -8   10.56    0.56
   5   3   9   30.70    1.35
  -5  -3  -9   32.25    1.21
   5   3  10   43.06    1.53
  -5  -3 -10   42.54    1.31
   5   3  11    1.85    0.43
  -5  -3 -11    2.00    0.47
   5   3  12   66.70    1.78
  -5  -3 -12   73.92    2.21
   5   3  13    2.84    0.61
  -5  -3 -13    2.05    0.59
   5   3  14  223.39    6.75
  -5  -3 -14  215.01    6.80
   5   3  15  148.09    4.86
  -5  -3 -15  145.17    5.63
   5   3  16    8.24    1.66
  -5  -3 -16    5.85    1.75
   5   3  17    4.46    1.37
  -5  -3 -17    4.25    1.60
   5   4 -12    1.46    1.22
  -5  -4  12    1.04    0.56
   5   4 -11    1.21    1.39
  -5  -4  11    1.15    0.58
   5   4 -10   10.51    0.86
  -5  -4  10   11.44    0.83
   5   4  -9   12.29    1.80
  -5  -4   9   14.97    1.06
   5   4  -8   91.57    3.36
  -5  -4   8   91.21    3.31
   5   4  -7  230.45    8.35
  -5  -4   7  243.60    7.68
   5   4  -6  174.70    5.07
  -5  -4   6  185.79    6.06
   5   4  -5  410.03   10.83
  -5  -4   5  402.68   11.37
   5   4  -4  166.77    5.06
  -5  -4   4  157.18    5.18
   5   4  -3   29.62    1.24
  -5  -4   3   27.80    1.39
   5   4  -2  120.04    3.81
  -5  -4   2  156.92    7.34
   5   4  -1  198.99    5.07
  -5  -4   1  206.91    5.13
   5   4   0 1106.52   20.05
  -5  -4   0 1057.03   19.29
   5   4   1   22.91    0.86
  -5  -4  -1   22.96    0.72
   5   4   2  206.84    4.41
  -5  -4  -2  208.84    5.13
   5   4   3  658.74   14.20
  -5  -4  -3  626.74   12.13
   5   4   4  162.29    3.44
  -5  -4  -4  167.56    3.63
   5   4   5  801.57   14.59
  -5  -4  -5  803.34   14.32
   5   4   6  171.25    4.14
  -5  -4  -6  175.98    3.74
   5   4   7  372.06    7.47
  -5  -4  -7  397.09    8.64
   5   4   8  147.08    3.29
  -5  -4  -8  154.51    3.31
   5   4   9    0.94    0.41
  -5  -4  -9    0.77    0.47
   5   4  10  157.91    4.12
  -5  -4 -10  150.43    3.63
   5   4  11  133.17    3.26
  -5  -4 -11  124.77    3.33
   5   4  12    2.11    0.56
  -5  -4 -12    1.44    0.50
   5   4  13    6.78    0.67
  -5  -4 -13    5.61    0.68
   5   4  14  236.51    9.97
  -5  -4 -14  234.87    8.06
   5   4  15  167.40    4.70
  -5  -4 -15  183.41    6.62
   5   4  16   72.26    3.42
  -5  -4 -16   75.83    3.27
   5   4  17   11.86    1.71
  -5  -4 -17   10.92    1.93
  -5  -5  12    1.49    0.56
   5   5 -11    0.83    1.24
  -5  -5  11   -0.27    0.81
   5   5 -10   31.40    1.67
  -5  -5  10   32.42    2.34
   5   5  -9  101.52    3.36
  -5  -5   9  103.75    4.79
   5   5  -8  103.21    3.69
  -5  -5   8  103.16    3.49
   5   5  -7  390.18   11.25
  -5  -5   7  384.71   11.59
   5   5  -6  128.93    4.82
  -5  -5   6  127.97    3.85
   5   5  -5   38.81    1.78
  -5  -5   5   38.83    2.70
   5   5  -4  138.84    5.74
  -5  -5   4  123.73    4.16
   5   5  -3    8.76    0.70
  -5  -5   3    7.22    0.70
   5   5  -2   80.45    2.79
  -5  -5   2   76.80    1.80
   5   5  -1  244.97    5.78
  -5  -5   1  246.89    5.11
   5   5   0  437.85    8.40
  -5  -5   0  426.99    8.42
   5   5   1  326.75    6.69
  -5  -5  -1  314.55    6.44
   5   5   2  953.03   20.69
  -5  -5  -2  912.33   16.28
   5   5   3 1075.96   22.33
  -5  -5  -3 1052.77   21.66
   5   5   4  826.62   18.21
  -5  -5  -4  839.52   15.64
   5   5   5  319.79    6.37
  -5  -5  -5  325.01    6.84
   5   5   6   74.28    1.85
  -5  -5  -6   74.04    1.82
   5   5   7  102.12    3.18
  -5  -5  -7  100.10    2.63
   5   5   8  375.57    8.35
  -5  -5  -8  369.56    8.13
   5   5   9  157.90    4.03
  -5  -5  -9  162.90    4.14
   5   5  10  227.05    6.23
  -5  -5 -10  275.04    8.76
   5   5  11  163.51    5.20
  -5  -5 -11  159.28    3.67
   5   5  12  164.09    3.80
  -5  -5 -12  172.02    4.30
   5   5  13  219.62    7.22
  -5  -5 -13  206.89    5.60
   5   5  14   62.65    2.27
  -5  -5 -14   66.99    3.00
   5   5  15   14.16    0.94
  -5  -5 -15   22.76    1.64
   5   5  16   62.29    2.83
  -5  -5 -16   61.68    2.93
   5   5  17   67.89    3.29
  -5  -5 -17   69.55    3.89
   5   6 -11   13.44    0.95
  -5  -6  11   15.49    1.49
  -5  -6  10   65.23    2.63
   5   6  -9  114.93    5.51
  -5  -6   9  112.70    3.99
   5   6  -8   88.75    3.42
  -5  -6   8   86.33    2.66
   5   6  -7   55.57    1.93
  -5  -6   7   57.90    1.62
   5   6  -6   14.63    0.79
  -5  -6   6   13.57    0.72
   5   6  -5    4.62    0.52
  -5  -6   5    4.57    0.32
   5   6  -4   76.13    2.66
  -5  -6   4   72.80    1.98
   5   6  -3    3.63    0.34
  -5  -6   3    4.21    0.31
   5   6  -2  465.09    8.75
  -5  -6   2  447.98   10.38
   5   6  -1  474.70   10.87
  -5  -6   1  466.67    9.25
   5   6   0 1126.52   20.33
  -5  -6   0 1119.90   19.18
   5   6   1  505.00   11.39
  -5  -6  -1  492.13    9.36
   5   6   2    2.39    0.27
  -5  -6  -2    1.71    0.27
   5   6   3  483.12    9.12
  -5  -6  -3  499.53   10.67
   5   6   4  276.04    5.92
  -5  -6  -4  272.57    5.58
   5   6   5  195.76    4.05
  -5  -6  -5  199.34    4.12
   5   6   6    1.78    0.40
  -5  -6  -6    1.57    0.36
   5   6   7  165.04    4.44
  -5  -6  -7  174.81    4.75
   5   6   8  489.38    9.64
  -5  -6  -8  488.57    9.34
   5   6   9  749.48   14.70
  -5  -6  -9  775.63   21.95
   5   6  10  181.25    5.29
  -5  -6 -10  194.71    5.34
   5   6  11  126.69    3.58
  -5  -6 -11  125.27    3.13
   5   6  12   70.23    1.89
  -5  -6 -12   74.78    2.38
   5   6  13   20.23    1.03
  -5  -6 -13   20.39    0.99
   5   6  14   13.59    0.95
  -5  -6 -14   15.42    1.10
   5   6  15   43.73    2.47
  -5  -6 -15   45.76    2.21
   5   6  16   37.59    1.82
  -5  -6 -16   38.24    2.14
   5   7 -11    5.22    0.58
  -5  -7  11    5.49    0.79
   5   7 -10   16.07    0.90
  -5  -7  10   17.38    0.88
   5   7  -9   25.35    1.30
  -5  -7   9   29.71    1.04
   5   7  -8   12.20    0.92
  -5  -7   8   11.10    0.54
   5   7  -7    5.02    0.47
  -5  -7   7    5.43    0.40
   5   7  -6    7.68    0.63
  -5  -7   6    7.94    0.58
   5   7  -5  122.61    4.07
  -5  -7   5   97.26    2.77
   5   7  -4   42.61    1.57
  -5  -7   4   34.46    1.71
   5   7  -3  559.97   12.09
  -5  -7   3  544.60   12.58
   5   7  -2  259.60    4.98
  -5  -7   2  261.47    5.24
   5   7  -1  310.39    6.82
  -5  -7   1  305.77    6.05
   5   7   0  200.40    5.20
  -5  -7   0  192.53    4.03
   5   7   1  107.75    2.52
  -5  -7  -1  107.50    2.50
   5   7   2    4.55    0.41
  -5  -7  -2    3.76    0.34
   5   7   3  248.89    5.87
  -5  -7  -3  258.21    5.72
   5   7   4   14.16    0.61
  -5  -7  -4   13.91    0.56
   5   7   5  139.07    3.45
  -5  -7  -5  138.35    3.33
   5   7   6  375.73    8.31
  -5  -7  -6  368.84    7.65
   5   7   7  345.34    7.13
  -5  -7  -7  344.38    6.59
   5   7   8  617.05   11.55
  -5  -7  -8  647.67   14.02
   5   7   9  197.81    4.32
  -5  -7  -9  189.42    5.13
   5   7  10    2.29    0.79
  -5  -7 -10    0.97    0.49
   5   7  11    3.96    0.58
  -5  -7 -11    3.02    0.56
   5   7  12   17.80    1.01
  -5  -7 -12   16.50    1.04
   5   7  13    5.34    0.77
  -5  -7 -13    4.86    0.85
   5   7  14   71.35    2.77
  -5  -7 -14   68.36    2.14
   5   7  15   79.08    3.15
  -5  -7 -15   83.80    3.06
   5   7  16   23.64    1.49
  -5  -7 -16   27.17    1.58
   5   8 -11   -0.23    0.40
  -5  -8  11    0.16    0.32
   5   8 -10    2.92    0.58
  -5  -8  10    3.98    0.43
   5   8  -9    0.79    0.54
  -5  -8   9    0.27    0.50
   5   8  -8    3.80    0.58
  -5  -8   8    3.80    0.45
   5   8  -7   52.85    1.55
  -5  -8   7   52.54    1.40
   5   8  -6  123.11    3.33
  -5  -8   6  125.29    3.15
   5   8  -5   55.92    1.98
  -5  -8   5   56.19    1.96
   5   8  -4  251.45    5.49
  -5  -8   4  190.92    6.68
   5   8  -3  503.20   12.16
  -5  -8   3  405.92   12.67
   5   8  -2   33.36    1.08
  -5  -8   2   33.76    1.13
   5   8  -1   21.21    1.26
  -5  -8   1   19.22    0.77
   5   8   0  121.73    3.31
  -5  -8   0  121.13    2.79
   5   8   1   18.19    0.68
  -5  -8  -1   18.57    0.70
   5   8   2  302.23    6.24
  -5  -8  -2  304.46    6.42
   5   8   3  192.43    5.58
  -5  -8  -3  177.94    4.01
   5   8   4  202.40    4.55
  -5  -8  -4  211.23    4.44
   5   8   5   46.32    1.33
  -5  -8  -5   45.92    1.13
   5   8   6  192.37    4.19
  -5  -8  -6  191.04    3.80
   5   8   7  222.94    4.62
  -5  -8  -7  221.50    4.66
   5   8   8   62.42    1.75
  -5  -8  -8   61.47    1.84
   5   8   9   30.30    1.04
  -5  -8  -9   28.03    0.95
   5   8  10    0.27    0.76
  -5  -8 -10    0.40    0.52
   5   8  11   21.48    0.99
  -5  -8 -11   22.49    1.04
   5   8  12    1.37    0.67
  -5  -8 -12    1.94    0.65
   5   8  13    7.81    0.81
  -5  -8 -13    8.15    0.77
   5   8  14   93.93    2.70
  -5  -8 -14   92.79    2.92
   5   8  15  164.09    4.62
  -5  -8 -15  166.26    5.16
   5   8  16   10.02    1.62
  -5  -8 -16   12.70    1.53
   5   9 -10   16.90    1.10
  -5  -9  10   18.61    0.77
   5   9  -9    4.48    0.61
  -5  -9   9    5.70    0.49
   5   9  -8   64.29    2.93
  -5  -9   8   71.58    2.07
   5   9  -7  123.22    3.76
  -5  -9   7  129.70    3.24
   5   9  -6  149.31    4.14
  -5  -9   6  142.93    3.94
   5   9  -5  214.02    4.70
  -5  -9   5  219.24    5.45
   5   9  -4   57.44    1.57
  -5  -9   4   57.51    1.51
   5   9  -3   43.11    1.48
  -5  -9   3   46.10    1.42
   5   9  -2    7.25    0.65
  -5  -9   2    6.53    0.54
   5   9  -1   25.82    1.04
  -5  -9   1   23.82    0.90
   5   9   0    3.11    0.41
  -5  -9   0    3.13    0.36
   5   9   1  403.64    7.63
  -5  -9  -1  400.09    7.70
   5   9   2  666.42   13.37
  -5  -9  -2  662.12   12.87
   5   9   3  379.11    8.37
  -5  -9  -3  366.36    7.11
   5   9   4  612.01   11.53
  -5  -9  -4  605.73   12.78
   5   9   5  290.94    6.73
  -5  -9  -5  290.92    6.15
   5   9   6    0.67    0.36
  -5  -9  -6    0.52    0.38
   5   9   7    2.56    0.45
  -5  -9  -7    2.09    0.47
   5   9   8   13.84    0.72
  -5  -9  -8   13.46    0.74
   5   9   9   49.86    1.48
  -5  -9  -9   47.07    1.55
   5   9  10  165.44    4.50
  -5  -9 -10  167.58    4.79
   5   9  11  102.46    2.77
  -5  -9 -11  102.92    2.66
   5   9  12   37.07    1.40
  -5  -9 -12   36.46    1.40
   5   9  13  147.77    3.83
  -5  -9 -13  137.64    3.58
   5   9  14  150.86    3.81
  -5  -9 -14  149.21    4.07
   5   9  15   38.47    2.05
  -5  -9 -15   36.80    1.64
   5   9  16    9.86    1.91
  -5  -9 -16   11.66    1.98
   5  10 -10   32.10    1.57
  -5 -10  10   33.88    1.37
   5  10  -9  117.90    3.11
  -5 -10   9  133.55    3.62
   5  10  -8   38.56    1.49
  -5 -10   8   37.75    1.44
   5  10  -7    2.36    0.63
  -5 -10   7    1.89    0.47
   5  10  -6   40.14    1.53
  -5 -10   6   41.53    1.33
   5  10  -5   49.27    1.57
  -5 -10   5   45.49    1.30
   5  10  -4   17.18    0.92
  -5 -10   4   16.73    0.76
   5  10  -3   32.77    1.51
  -5 -10   3   34.55    1.26
   5  10  -2   19.38    0.85
  -5 -10   2   20.60    0.97
   5  10  -1   95.19    3.49
  -5 -10   1  105.10    2.81
   5  10   0  380.41    8.62
  -5 -10   0  357.09    7.04
   5  10   1  345.12    6.95
  -5 -10  -1  337.75    7.79
   5  10   2  466.94    9.34
  -5 -10  -2  460.84    8.64
   5  10   3  361.75    7.45
  -5 -10  -3  345.88    7.13
   5  10   4  107.08    3.08
  -5 -10  -4  109.28    2.63
   5  10   5   11.61    0.68
  -5 -10  -5   10.56    0.65
   5  10   6    2.92    0.54
  -5 -10  -6    2.93    0.49
   5  10   7   50.74    1.55
  -5 -10  -7   51.59    1.57
   5  10   8  111.31    2.79
  -5 -10  -8  111.80    3.02
   5  10   9  141.31    3.31
  -5 -10  -9  139.67    3.04
   5  10  10  259.67    6.71
  -5 -10 -10  245.44    5.36
   5  10  11  268.90    5.87
  -5 -10 -11  264.94    6.26
   5  10  12  425.86   10.81
  -5 -10 -12  420.14    9.12
   5  10  13  100.64    3.38
  -5 -10 -13  104.09    2.93
   5  10  14    0.50    0.88
  -5 -10 -14    0.52    1.03
   5  10  15   25.32    2.16
  -5 -10 -15   18.41    2.14
   5  10  16    0.86    2.45
  -5 -10 -16    0.47    1.73
   5  11  -9   10.72    0.99
  -5 -11   9    9.95    1.44
   5  11  -8    4.71    0.86
  -5 -11   8    4.59    0.70
   5  11  -7    1.84    0.90
  -5 -11   7    1.60    0.67
   5  11  -6    6.26    0.79
  -5 -11   6    6.71    0.72
   5  11  -5   29.73    1.21
  -5 -11   5   29.91    1.06
   5  11  -4    5.90    0.70
  -5 -11   4    5.94    0.61
   5  11  -3   31.54    1.17
  -5 -11   3   30.79    1.17
   5  11  -2  209.90    4.62
  -5 -11   2  203.78    4.34
   5  11  -1  112.37    2.79
  -5 -11   1  110.14    2.59
   5  11   0  200.70    4.37
  -5 -11   0  197.34    5.07
   5  11   1  237.34    5.11
  -5 -11  -1  241.24    5.16
   5  11   2   32.37    1.10
  -5 -11  -2   33.36    1.12
   5  11   3   18.66    0.90
  -5 -11  -3   16.99    0.74
   5  11   4    5.49    0.58
  -5 -11  -4    5.72    0.58
   5  11   5    8.91    0.65
  -5 -11  -5    9.99    0.74
   5  11   6   35.16    1.28
  -5 -11  -6   34.37    1.19
   5  11   7  222.12    5.34
  -5 -11  -7  217.28    4.79
   5  11   8  780.34   15.51
  -5 -11  -8  767.85   14.07
   5  11   9  564.65   11.73
  -5 -11  -9  579.65   14.11
   5  11  10    9.68    0.85
  -5 -11 -10   10.09    0.97
   5  11  11    1.08    0.95
  -5 -11 -11    0.97    0.76
   5  11  12   62.15    2.20
  -5 -11 -12   64.11    2.36
   5  11  13   23.39    2.18
  -5 -11 -13   24.35    1.46
   5  11  14    6.39    1.57
  -5 -11 -14    8.10    1.22
   5  11  15    5.96    2.59
  -5 -11 -15   11.53    2.47
   5  11  16   14.41    2.70
  -5 -11 -16   17.18    5.25
   5  12  -9    0.56    0.95
  -5 -12   9    0.31    0.94
   5  12  -8   10.54    1.03
  -5 -12   8   10.17    0.90
   5  12  -7    1.71    0.88
  -5 -12   7    1.37    0.63
   5  12  -6   24.38    1.58
  -5 -12   6   24.06    1.22
   5  12  -5   85.83    2.54
  -5 -12   5   80.95    2.16
   5  12  -4  136.90    3.94
  -5 -12   4  127.31    3.90
   5  12  -3   43.62    1.91
  -5 -12   3   42.92    1.46
   5  12  -2   26.54    1.15
  -5 -12   2   28.65    1.04
   5  12  -1   33.32    1.15
  -5 -12   1   34.76    1.26
   5  12   0    2.93    0.59
  -5 -12   0    3.47    0.59
   5  12   1   27.08    1.10
  -5 -12  -1   28.34    1.06
   5  12   2    9.36    0.94
  -5 -12  -2    9.14    0.74
   5  12   3   29.17    1.10
  -5 -12  -3   27.89    1.08
   5  12   4   46.68    1.49
  -5 -12  -4   44.71    1.48
   5  12   5  242.63    5.11
  -5 -12  -5  246.05    6.23
   5  12   6   86.93    2.47
  -5 -12  -6   86.33    2.32
   5  12   7   88.28    2.59
  -5 -12  -7   88.15    2.34
   5  12   8  221.49    5.27
  -5 -12  -8  218.23    5.24
   5  12   9    1.60    0.70
  -5 -12  -9    1.10    0.70
   5  12  10   19.45    1.24
  -5 -12 -10   17.35    1.37
   5  12  11    5.45    1.10
  -5 -12 -11    5.99    0.92
   5  12  12    7.25    1.12
  -5 -12 -12    7.31    1.10
   5  12  13   42.79    1.91
  -5 -12 -13   43.64    2.00
   5  12  14   33.54    3.20
  -5 -12 -14   27.49    2.88
   5  12  15   13.59    2.12
  -5 -12 -15   13.98    2.14
   5  13  -8    5.87    0.99
  -5 -13   8    7.47    1.08
   5  13  -7    2.68    0.99
  -5 -13   7    3.24    1.01
   5  13  -6   14.61    1.39
  -5 -13   6   16.54    1.03
   5  13  -5   50.60    1.93
  -5 -13   5   51.03    1.64
   5  13  -4   82.56    2.86
  -5 -13   4   89.11    2.92
   5  13  -3   53.08    2.07
  -5 -13   3   53.66    1.71
   5  13  -2    3.18    0.97
  -5 -13   2    3.83    0.76
   5  13  -1   60.14    2.09
  -5 -13   1   60.03    2.02
   5  13   0   27.40    1.26
  -5 -13   0   24.69    1.10
   5  13   1  147.42    3.47
  -5 -13  -1  152.10    3.81
   5  13   2  161.19    4.39
  -5 -13  -2  165.27    4.07
   5  13   3   44.97    1.62
  -5 -13  -3   46.68    1.67
   5  13   4  113.15    3.45
  -5 -13  -4  110.21    2.97
   5  13   5  143.97    4.19
  -5 -13  -5  141.99    3.17
   5  13   6  114.39    3.08
  -5 -13  -6  108.67    2.61
   5  13   7    0.97    0.72
  -5 -13  -7    0.94    0.67
   5  13   8   75.21    2.21
  -5 -13  -8   71.29    2.21
   5  13   9    0.85    0.83
  -5 -13  -9    0.70    0.76
   5  13  10   34.44    1.60
  -5 -13 -10   34.75    2.00
   5  13  11   28.77    2.14
  -5 -13 -11   27.37    1.69
   5  13  12   86.89    3.27
  -5 -13 -12   93.41    3.09
   5  13  13   88.48    4.48
  -5 -13 -13   78.98    5.31
   5  14  -7   15.73    1.22
  -5 -14   7   19.29    1.10
   5  14  -6    7.79    1.10
  -5 -14   6    9.09    0.94
   5  14  -5   13.24    1.30
  -5 -14   5   12.61    1.04
   5  14  -4    7.54    1.01
  -5 -14   4    8.73    0.85
   5  14  -3   16.90    1.28
  -5 -14   3   16.10    1.13
   5  14  -2   59.16    2.63
  -5 -14   2   59.20    1.98
   5  14  -1   54.81    2.18
  -5 -14   1   53.30    2.12
   5  14   0   58.95    1.94
  -5 -14   0   60.06    1.91
   5  14   1  137.78    3.60
  -5 -14  -1  134.59    3.72
   5  14   2  131.27    3.85
  -5 -14  -2  139.36    3.74
   5  14   3   48.10    1.69
  -5 -14  -3   47.81    1.67
   5  14   4    5.07    1.04
  -5 -14  -4    4.55    0.83
   5  14   5   29.26    1.57
  -5 -14  -5   26.52    1.31
   5  14   6  135.26    3.67
  -5 -14  -6  139.36    4.32
   5  14   7   54.25    2.09
  -5 -14  -7   56.27    2.02
   5  14   8    3.80    0.95
  -5 -14  -8    4.93    1.04
   5  14   9   10.24    1.13
  -5 -14  -9   11.98    1.15
   5  14  10   25.26    1.51
  -5 -14 -10   25.46    1.78
   5  14  11   73.00    4.59
  -5 -14 -11   71.92    3.92
   5  15  -6   31.22    1.71
  -5 -15   6   36.44    1.66
   5  15  -5   35.59    2.14
  -5 -15   5   41.04    1.78
   5  15  -4   20.14    1.60
  -5 -15   4   19.25    1.44
   5  15  -3   18.34    1.82
  -5 -15   3   18.50    1.49
   5  15  -2    8.55    1.28
  -5 -15   2   11.32    1.03
   5  15  -1   67.87    2.86
  -5 -15   1   75.05    2.47
   5  15   0  137.22    4.26
  -5 -15   0  137.74    3.72
   5  15   1   66.02    2.72
  -5 -15  -1   69.46    2.09
   5  15   2   77.23    2.38
  -5 -15  -2   79.08    2.47
   5  15   3   14.84    1.22
  -5 -15  -3   17.44    1.42
   5  15   4    5.40    0.99
  -5 -15  -4    3.11    0.94
   5  15   5   90.26    2.70
  -5 -15  -5   87.29    2.97
   5  15   6   87.65    2.74
  -5 -15  -6   94.45    3.02
   5  15   7   27.75    1.46
  -5 -15  -7   29.24    1.57
   5  15   8   50.47    2.72
  -5 -15  -8   48.67    2.07
   5  15   9  130.24    5.47
  -5 -15  -9  120.31    4.68
   5  16  -5   28.43    2.12
  -5 -16   5   32.60    1.75
   5  16  -4   20.15    1.57
  -5 -16   4   24.38    1.49
   5  16  -3    0.72    1.31
  -5 -16   3    0.43    1.06
   5  16  -2   11.03    1.84
  -5 -16   2   13.14    1.49
   5  16  -1   57.72    2.39
  -5 -16   1   60.05    2.54
   5  16   0   33.77    2.05
  -5 -16   0   33.90    1.71
   5  16   1   12.74    1.31
  -5 -16  -1   12.31    1.17
   5  16   2    8.66    1.21
  -5 -16  -2    9.55    1.30
   5  16   3   17.27    1.35
  -5 -16  -3   17.09    1.30
   5  16   4   26.70    1.53
  -5 -16  -4   29.85    1.67
   5  16   5   23.18    1.49
  -5 -16  -5   22.73    1.44
   5  16   6   33.61    2.27
  -5 -16  -6   42.20    2.63
   6 -12   6    0.34    2.20
  -6  12  -6    0.67    2.41
   6 -12   7    7.23    2.21
  -6  12  -7    1.30    2.36
   6 -11  -5    2.34    1.51
  -6  11   5    0.14    1.58
   6 -11  -4    1.55    1.93
  -6  11   4    2.81    1.85
   6 -11  -3   11.07    1.64
  -6  11   3   14.67    2.02
   6 -11  -2   33.77    2.68
  -6  11   2   37.21    5.06
   6 -11  -1   27.30    2.11
  -6  11   1   25.44    2.27
   6 -11   0   19.18    1.35
  -6  11   0   20.33    1.51
   6 -11   1    5.34    1.17
  -6  11  -1    5.11    1.33
   6 -11   2   12.06    1.66
  -6  11  -2   12.72    1.40
   6 -11   3   71.65    2.52
  -6  11  -3   70.36    2.52
   6 -11   4   77.64    4.55
  -6  11  -4   82.52    4.26
   6 -11   5   28.39    2.18
  -6  11  -5   26.65    2.23
   6 -11   6   -0.36    1.64
  -6  11  -6   -0.04    1.75
   6 -11   7    0.29    1.64
  -6  11  -7    1.03    1.55
   6 -11   8    4.89    2.14
  -6  11  -8    6.68    1.62
   6 -10  -7   12.56    1.73
  -6  10   7    9.72    1.67
   6 -10  -6   19.04    2.18
   6 -10  -5   20.53    2.59
  -6  10   5   18.46    2.18
   6 -10  -4   15.53    1.51
  -6  10   4   15.44    1.62
   6 -10  -3    9.66    1.12
  -6  10   3    8.31    1.39
   6 -10  -2   28.90    1.40
  -6  10   2   22.47    1.42
   6 -10  -1  148.20    3.85
  -6  10   1  147.41    3.90
   6 -10   0  190.45    5.04
  -6  10   0  183.20    4.68
   6 -10   1  107.68    3.04
  -6  10  -1  104.80    3.00
   6 -10   2   50.74    2.32
  -6  10  -2   52.96    2.00
   6 -10   3   36.02    1.66
  -6  10  -3   34.21    1.73
   6 -10   4   57.87    2.39
  -6  10  -4   51.93    2.12
   6 -10   5   -0.74    0.90
  -6  10  -5    0.23    1.12
   6 -10   6   15.04    1.12
  -6  10  -6   14.75    1.26
   6 -10   7   63.09    2.54
  -6  10  -7   56.79    2.41
   6 -10   8  135.78    5.78
  -6  10  -8  111.85    6.86
   6 -10   9   26.52    2.03
  -6  10  -9   30.09    2.43
   6  -9  -8    3.69    1.78
  -6   9   8    4.53    1.75
   6  -9  -7   18.80    1.82
  -6   9   7   17.44    2.83
   6  -9  -6   19.88    1.37
  -6   9   6   21.07    1.46
   6  -9  -5   17.13    1.26
  -6   9   5   17.17    1.75
   6  -9  -4   50.36    1.93
  -6   9   4   48.76    2.09
   6  -9  -3  177.08    4.17
  -6   9   3  177.51    5.24
   6  -9  -2  270.65    6.37
  -6   9   2  259.96    6.08
   6  -9  -1   36.13    1.87
  -6   9   1   35.39    1.58
   6  -9   0   11.53    0.97
  -6   9   0    9.34    1.17
   6  -9   1  104.96    2.88
  -6   9  -1  108.07    3.35
   6  -9   2   38.78    1.57
  -6   9  -2   37.34    1.55
   6  -9   3   40.50    1.69
  -6   9  -3   39.44    1.62
   6  -9   4   60.03    2.18
  -6   9  -4   59.90    2.20
   6  -9   5   15.96    1.30
  -6   9  -5   15.94    1.15
   6  -9   6   55.78    2.03
  -6   9  -6   49.41    2.21
   6  -9   7  136.05    3.72
  -6   9  -7  133.37    3.85
   6  -9   8  173.16    5.29
  -6   9  -8  151.49    5.60
   6  -9   9  114.46    3.76
  -6   9  -9   71.94    3.69
   6  -9  10    6.14    1.44
  -6   9 -10    7.18    1.33
   6  -8  -9    3.67    1.22
  -6   8   9    2.97    1.31
   6  -8  -8    6.05    1.08
  -6   8   8    9.72    2.05
   6  -8  -7    1.58    1.01
  -6   8   7    0.88    1.17
   6  -8  -6   31.85    1.57
  -6   8   6   34.60    2.03
   6  -8  -5   60.19    1.96
  -6   8   5   62.46    2.29
   6  -8  -4  121.08    3.26
  -6   8   4  125.00    3.36
   6  -8  -3  271.29    6.87
  -6   8   3  264.35    6.08
   6  -8  -2   23.23    1.40
  -6   8   2   22.15    1.30
   6  -8  -1   55.87    1.96
  -6   8   1   49.47    1.69
   6  -8   0    0.13    0.61
  -6   8   0   -0.16    0.70
   6  -8   1   19.61    1.12
  -6   8  -1   20.08    1.10
   6  -8   2   65.66    2.02
  -6   8  -2   70.36    2.20
   6  -8   3  211.30    5.63
  -6   8  -3  218.37    4.86
   6  -8   4  146.78    3.58
  -6   8  -4  143.63    3.74
   6  -8   5  144.98    5.40
  -6   8  -5  149.26    4.19
   6  -8   6   54.34    1.84
  -6   8  -6   46.73    1.76
   6  -8   7    1.30    0.72
  -6   8  -7    1.69    0.79
   6  -8   8   14.92    0.95
  -6   8  -8   12.65    0.99
   6  -8   9   26.13    1.26
  -6   8  -9   20.71    1.46
   6  -8  10   24.58    1.87
  -6   8 -10   17.26    1.30
   6  -8  11   20.14    1.96
   6  -7  -9   45.07    2.30
  -6   7   9   44.14    2.34
   6  -7  -8    8.87    1.04
  -6   7   8    9.79    1.03
   6  -7  -7   55.76    1.94
  -6   7   7   57.87    2.23
   6  -7  -6   33.68    1.57
  -6   7   6   33.90    1.78
   6  -7  -5    4.07    0.79
  -6   7   5    4.19    0.77
   6  -7  -4   31.31    1.28
  -6   7   4   35.32    1.67
   6  -7  -3   46.46    1.55
  -6   7   3   46.75    1.71
   6  -7  -2    4.97    0.67
  -6   7   2    5.13    0.85
   6  -7  -1    0.95    0.63
  -6   7   1    0.43    0.61
   6  -7   0    1.35    0.59
  -6   7   0    0.45    0.83
   6  -7   1  160.79    4.01
  -6   7  -1  167.06    3.90
   6  -7   2  376.92    7.72
  -6   7  -2  376.13    7.86
   6  -7   3    1.17    0.52
  -6   7  -3    0.95    0.63
   6  -7   4    2.54    0.56
  -6   7  -4    1.12    0.61
   6  -7   5  102.71    2.77
  -6   7  -5  104.00    2.95
   6  -7   6   46.95    1.51
  -6   7  -6   50.54    1.64
   6  -7   7   24.42    1.12
  -6   7  -7   25.01    1.15
   6  -7   8    4.46    0.63
  -6   7  -8    3.99    0.77
   6  -7   9    0.27    0.72
  -6   7  -9    0.43    0.85
   6  -7  10   13.37    1.13
  -6   7 -10   13.59    1.03
   6  -7  11   50.58    2.48
  -6   7 -11   48.08    2.23
   6  -7  12   12.43    1.37
  -6   6  11    2.86    2.39
   6  -6 -10   37.19    2.38
  -6   6  10   18.75    1.75
   6  -6  -9   21.93    1.15
  -6   6   9   28.38    1.44
   6  -6  -8   26.94    1.31
  -6   6   8   28.75    1.37
   6  -6  -7   11.77    1.10
  -6   6   7   12.11    1.08
   6  -6  -6    5.56    0.72
  -6   6   6    5.63    0.86
   6  -6  -5  150.52    3.69
  -6   6   5  154.80    4.10
   6  -6  -4   50.62    1.85
  -6   6   4   51.17    2.43
   6  -6  -3    2.09    0.68
  -6   6   3    2.21    0.58
   6  -6  -2   54.31    1.75
  -6   6   2   50.27    1.67
   6  -6  -1    9.09    0.70
  -6   6   1    8.66    0.76
   6  -6   0   56.16    1.62
  -6   6   0   55.78    1.75
   6  -6   1  200.33    4.52
  -6   6  -1  198.69    4.50
   6  -6   2  118.13    2.92
  -6   6  -2  116.22    2.99
   6  -6   3   92.40    2.43
  -6   6  -3   92.24    2.57
   6  -6   4   67.73    2.39
  -6   6  -4   69.71    2.23
   6  -6   5    2.11    0.67
  -6   6  -5    1.40    0.68
   6  -6   6    0.92    0.63
  -6   6  -6    0.52    0.68
   6  -6   7   46.42    1.42
  -6   6  -7   44.89    1.40
   6  -6   8   95.08    2.65
  -6   6  -8   92.51    2.77
   6  -6   9   71.65    2.61
  -6   6  -9   47.86    2.32
   6  -6  10    3.44    1.10
  -6   6 -10    2.61    0.90
   6  -6  11    9.79    1.28
  -6   6 -11    8.55    0.97
   6  -6  12   74.49    3.51
  -6   6 -12   75.00    3.85
   6  -6  13   30.32    2.47
  -6   6 -13   26.58    3.76
   6  -5 -12    3.02    3.00
  -6   5  12    3.38    1.96
   6  -5 -11   40.83    2.86
  -6   5  11   47.14    3.13
   6  -5 -10   74.48    3.58
  -6   5  10   75.11    3.74
   6  -5  -9   97.63    3.33
  -6   5   9  102.46    4.88
   6  -5  -8   11.39    0.86
  -6   5   8   11.48    0.92
   6  -5  -7    0.45    0.61
  -6   5   7    0.41    0.59
   6  -5  -6  168.03    4.35
  -6   5   6  166.01    4.34
   6  -5  -5  293.61    6.50
  -6   5   5  308.52    7.11
   6  -5  -4   15.13    0.83
  -6   5   4   14.25    0.85
   6  -5  -3   34.64    1.30
  -6   5   3   37.23    1.39
   6  -5  -2   83.13    2.54
  -6   5   2   84.14    2.18
   6  -5  -1  103.28    3.06
  -6   5   1  100.98    2.43
   6  -5   0  226.38    5.45
  -6   5   0  226.40    5.20
   6  -5   1  154.57    3.56
  -6   5  -1  153.29    3.76
   6  -5   2  247.15    5.38
  -6   5  -2  246.23    5.99
   6  -5   3   98.53    2.74
  -6   5  -3  102.26    2.45
   6  -5   4   60.84    1.71
  -6   5  -4   62.17    1.87
   6  -5   5   58.25    1.67
  -6   5  -5   62.35    1.91
   6  -5   6   13.51    0.81
  -6   5  -6   12.99    0.79
   6  -5   7   94.83    2.74
  -6   5  -7   92.67    2.43
   6  -5   8  177.04    4.52
  -6   5  -8  159.68    3.69
   6  -5   9  177.85    6.53
  -6   5  -9  151.18    4.46
   6  -5  10   67.59    2.59
  -6   5 -10   77.34    2.57
   6  -5  11   13.03    0.94
  -6   5 -11   12.83    0.88
   6  -5  12   51.73    2.36
  -6   5 -12   28.79    1.53
   6  -5  13   57.63    2.68
  -6   5 -13   61.43    4.17
   6  -4 -12   40.54    2.90
  -6   4  12   45.96    3.22
   6  -4 -11   35.11    3.81
  -6   4  11   29.58    2.45
   6  -4 -10  133.62    5.18
  -6   4  10  126.16    6.33
   6  -4  -9  166.82    4.95
  -6   4   9  181.04    6.71
   6  -4  -8    3.24    0.65
  -6   4   8    3.89    0.85
   6  -4  -7    1.82    0.61
  -6   4   7    2.18    0.68
   6  -4  -6    1.48    0.70
  -6   4   6    0.68    0.54
   6  -4  -5   67.69    2.27
  -6   4   5   73.70    2.61
   6  -4  -4  222.30    4.68
  -6   4   4  225.25    5.16
   6  -4  -3  252.15    5.83
  -6   4   3  267.23    6.46
   6  -4  -2  216.79    4.86
  -6   4   2  253.35    8.06
   6  -4  -1  282.32    7.83
  -6   4   1  300.21    8.39
   6  -4   0  132.36    5.15
  -6   4   0  169.07    3.83
   6  -4   1    9.23    0.83
  -6   4  -1    9.63    0.67
   6  -4   2   10.60    0.67
  -6   4  -2    9.05    0.65
   6  -4   3   48.89    1.44
  -6   4  -3   49.63    1.46
   6  -4   4  193.58    4.68
  -6   4  -4  194.17    4.16
   6  -4   5  267.39    6.33
  -6   4  -5  288.46    6.37
   6  -4   6  466.28   13.28
  -6   4  -6  455.59   12.20
   6  -4   7  148.38    4.88
  -6   4  -7  182.96    4.86
   6  -4   8  137.35    3.78
  -6   4  -8  123.92    3.26
   6  -4   9   58.19    1.66
  -6   4  -9   64.87    2.12
   6  -4  10   17.78    0.95
  -6   4 -10   15.87    0.86
   6  -4  11   60.46    2.09
  -6   4 -11   51.98    1.71
   6  -4  12  462.69   14.02
  -6   4 -12  455.01   13.84
   6  -4  13  190.29    5.99
  -6   4 -13  174.74    5.87
   6  -4  14   21.20    2.70
  -6   4 -14   20.41    2.20
   6  -3 -12   28.43    2.52
  -6   3  12   30.52    2.56
   6  -3 -11    7.99    0.88
  -6   3  11   34.66    3.02
   6  -3 -10    5.92    0.65
  -6   3  10    8.04    0.95
   6  -3  -9    7.02    0.68
  -6   3   9    8.03    0.76
   6  -3  -8    2.18    0.58
  -6   3   8    1.35    0.56
   6  -3  -7   21.93    0.95
  -6   3   7   27.40    1.33
   6  -3  -6   62.67    1.98
  -6   3   6   66.49    2.25
   6  -3  -5  150.54    3.22
  -6   3   5  147.84    3.60
   6  -3  -4   95.64    2.38
  -6   3   4   93.32    2.34
   6  -3  -3  159.07    3.54
  -6   3   3  158.06    3.87
   6  -3  -2  166.88    3.78
  -6   3   2  173.42    3.89
   6  -3  -1   57.42    1.84
  -6   3   1   59.79    1.71
   6  -3   0    0.63    0.43
  -6   3   0    1.40    0.41
   6  -3   1   33.83    1.04
  -6   3  -1   34.84    1.06
   6  -3   2  120.27    3.29
  -6   3  -2  131.52    2.90
   6  -3   3   39.15    1.12
  -6   3  -3   37.30    1.15
   6  -3   4   45.69    1.30
  -6   3  -4   46.64    1.35
   6  -3   5  266.51    5.29
  -6   3  -5  279.53    6.05
  -6   3  -6  523.03   13.96
   6  -3   7  104.98    3.56
  -6   3  -7  106.56    3.62
   6  -3   8   68.29    2.18
  -6   3  -8   79.59    2.84
   6  -3   9   23.05    0.94
  -6   3  -9   24.47    1.06
   6  -3  10   13.48    0.77
  -6   3 -10   13.06    0.74
   6  -3  11   63.16    2.83
  -6   3 -11   55.42    1.75
   6  -3  12   39.77    1.66
  -6   3 -12   37.84    1.51
   6  -3  13  220.16    7.70
  -6   3 -13  222.67    7.29
   6  -3  14   90.92    4.14
  -6   3 -14   88.26    3.94
   6  -3  15    5.13    1.35
  -6   3 -15    5.54    1.69
   6  -2 -12   19.85    2.14
  -6   2  12   19.99    2.25
   6  -2 -11    5.96    1.85
  -6   2  11    7.43    1.24
   6  -2 -10   15.38    1.76
  -6   2  10   16.68    1.51
   6  -2  -9    0.20    0.40
  -6   2   9    0.49    1.21
   6  -2  -8   44.39    1.46
  -6   2   8   56.43    2.27
   6  -2  -7   64.62    1.85
  -6   2   7   69.24    2.93
   6  -2  -6  130.96    3.60
  -6   2   6  117.39    3.06
   6  -2  -5  106.76    2.88
  -6   2   5   98.64    3.02
   6  -2  -4  165.00    3.63
  -6   2   4  165.78    4.46
   6  -2  -3    2.11    0.34
  -6   2   3    1.89    0.40
   6  -2  -2   38.24    1.10
  -6   2   2   39.86    1.31
   6  -2  -1   42.57    1.15
  -6   2   1   44.95    1.44
   6  -2   0    9.07    0.45
  -6   2   0   10.20    0.76
   6  -2   1  235.20    4.91
  -6   2  -1  251.86    6.28
   6  -2   2  164.75    3.63
  -6   2  -2  167.61    3.99
   6  -2   3    1.37    0.36
  -6   2  -3    1.24    0.40
   6  -2   4   85.85    2.75
  -6   2  -4   91.30    2.38
   6  -2   5  230.88    4.62
  -6   2  -5  232.98    4.86
   6  -2   6  231.73    6.08
  -6   2  -6  259.47    6.51
   6  -2   7   31.17    1.04
  -6   2  -7   29.58    1.06
   6  -2   8    0.49    0.45
  -6   2  -8    0.07    0.52
   6  -2   9    2.43    0.54
  -6   2  -9    2.47    0.58
   6  -2  10   78.94    2.23
  -6   2 -10   77.52    2.86
   6  -2  11   37.81    1.51
  -6   2 -11   34.33    1.28
   6  -2  12    3.18    0.56
  -6   2 -12    2.74    0.70
   6  -2  13   53.82    2.65
  -6   2 -13   54.32    2.68
   6  -2  14   40.43    2.14
  -6   2 -14   39.80    2.79
   6  -2  15   71.08    3.26
  -6   2 -15   60.30    3.02
   6  -1 -12    7.45    1.78
  -6   1  12    6.59    1.67
   6  -1 -11   28.66    1.94
  -6   1  11   27.64    2.05
   6  -1 -10   27.44    1.87
  -6   1  10   29.83    1.96
   6  -1  -9   56.28    2.50
  -6   1   9   60.30    2.56
   6  -1  -8  152.01    7.81
  -6   1   8  156.51    5.63
   6  -1  -7   36.80    1.39
  -6   1   7   45.02    1.96
   6  -1  -6   73.43    2.09
  -6   1   6   68.66    2.66
   6  -1  -5   83.42    2.54
  -6   1   5   84.05    2.50
   6  -1  -4    5.04    0.45
  -6   1   4    5.24    0.58
   6  -1  -3    1.48    0.31
  -6   1   3    1.64    0.32
   6  -1  -2   59.18    1.46
  -6   1   2   59.97    1.57
   6  -1  -1   22.96    0.86
  -6   1   1   22.24    0.76
   6  -1   0   67.94    2.09
  -6   1   0   65.03    2.95
   6  -1   1  685.06   13.55
  -6   1  -1  675.96   13.12
   6  -1   2  227.98    4.75
  -6   1  -2  233.09    4.71
   6  -1   3  202.67    4.34
  -6   1  -3  208.33    4.82
   6  -1   4   27.89    0.85
  -6   1  -4   32.46    0.95
   6  -1   5    2.11    0.38
  -6   1  -5    2.16    0.38
   6  -1   6  272.23    6.23
  -6   1  -6  277.63    5.51
   6  -1   7    7.47    0.49
  -6   1  -7    8.10    0.54
   6  -1   8   80.47    2.12
  -6   1  -8   83.17    2.23
   6  -1   9   46.41    1.67
  -6   1  -9   48.13    1.75
   6  -1  10  274.26    5.83
  -6   1 -10  275.31    6.77
   6  -1  11  150.64    4.41
  -6   1 -11  147.75    3.78
   6  -1  12  156.22    3.67
  -6   1 -12  147.42    3.54
   6  -1  13   26.86    2.02
  -6   1 -13   16.18    0.99
   6  -1  14    0.77    1.08
  -6   1 -14    0.16    1.21
   6  -1  15   13.96    1.69
  -6   1 -15   10.00    1.58
   6  -1  16    9.63    1.67
  -6   1 -16    7.63    2.09
   6   0 -12   18.82    1.64
  -6   0  12   19.67    1.85
   6   0 -11   78.36    3.17
  -6   0  11   77.28    3.54
   6   0 -10   95.96    3.78
  -6   0  10   92.29    3.65
   6   0  -9  189.46    6.28
  -6   0   9  177.19    8.76
   6   0  -8  148.77    5.04
  -6   0   8  140.59    4.79
   6   0  -7   17.56    1.64
  -6   0   7   17.35    1.28
   6   0  -6   29.96    1.66
  -6   0   6   28.88    1.57
   6   0  -5    1.76    0.85
  -6   0   5    0.58    0.76
   6   0  -4    0.40    0.20
  -6   0   4    0.63    0.63
   6   0  -3   22.91    0.74
  -6   0   3   22.22    0.77
   6   0  -2  287.60    6.01
  -6   0   2  296.31    7.29
   6   0  -1 1694.88   41.89
  -6   0   1 1685.27   41.42
   6   0   0 1608.26   40.07
  -6   0   0 1590.66   33.74
   6   0   1   88.75    2.02
  -6   0  -1   91.34    2.03
   6   0   2   22.04    0.70
  -6   0  -2   22.06    0.72
   6   0   3   21.57    0.67
  -6   0  -3   22.33    0.77
   6   0   4   11.43    0.54
  -6   0  -4   11.48    0.59
   6   0   5  124.70    3.06
  -6   0  -5  125.63    2.59
   6   0   6   68.47    2.00
  -6   0  -6   76.42    2.00
   6   0   7  267.86    6.84
  -6   0  -7  280.94    6.57
   6   0   8  603.03   13.39
  -6   0  -8  615.08   11.28
   6   0   9  218.68    4.71
  -6   0  -9  214.65    4.68
   6   0  10  112.62    3.26
  -6   0 -10  110.73    2.97
   6   0  11   41.66    1.82
  -6   0 -11   40.70    1.33
   6   0  12   71.94    2.32
  -6   0 -12   72.05    2.11
   6   0  13   61.36    1.82
  -6   0 -13   54.09    2.27
   6   0  14   26.74    1.91
  -6   0 -14   24.09    2.03
   6   0  15    5.67    1.42
  -6   0 -15    7.86    1.48
   6   0  16   29.87    2.20
  -6   0 -16   28.65    2.36
   6   1 -12   31.00    1.93
  -6  -1  12   34.35    2.09
   6   1 -11   51.44    2.47
  -6  -1  11   48.17    2.38
   6   1 -10   67.24    2.70
  -6  -1  10   71.80    3.09
   6   1  -9   19.45    1.98
  -6  -1   9   18.95    1.40
   6   1  -8    9.68    1.12
  -6  -1   8    9.54    0.97
   6   1  -7    8.75    1.33
  -6  -1   7   10.71    1.28
   6   1  -6   55.13    2.30
  -6  -1   6   51.44    2.07
   6   1  -5  162.81    6.50
  -6  -1   5  161.08    5.79
   6   1  -4  305.50    7.92
  -6  -1   4  299.78    8.92
   6   1  -3   90.20    2.83
  -6  -1   3   87.34    3.00
   6   1  -2  659.15   20.14
  -6  -1   2  634.41   20.28
   6   1  -1 1148.78   27.84
  -6  -1   1 1195.42   24.92
   6   1   0  454.99   10.24
  -6  -1   0  463.65    9.25
   6   1   1    7.92    0.47
  -6  -1  -1    8.58    0.49
   6   1   2   21.72    0.74
  -6  -1  -2   20.87    0.83
   6   1   3   19.61    0.68
  -6  -1  -3   20.24    0.70
   6   1   4   52.20    1.31
  -6  -1  -4   55.76    1.42
   6   1   5  626.11   11.34
  -6  -1  -5  652.71   13.35
   6   1   6  578.92   10.98
  -6  -1  -6  591.46   12.31
   6   1   7  798.73   14.84
  -6  -1  -7  814.15   15.26
   6   1   8  336.61    6.84
  -6  -1  -8  342.62    6.62
   6   1   9  137.58    3.17
  -6  -1  -9  142.60    3.80
   6   1  10  101.85    2.52
  -6  -1 -10   98.55    2.84
   6   1  11    0.67    0.54
  -6  -1 -11    0.99    0.54
   6   1  12   40.02    1.44
  -6  -1 -12   37.55    1.22
   6   1  13   36.22    1.58
  -6  -1 -13   36.37    1.35
  -6  -1 -14  103.86    4.14
   6   1  15  122.59    4.39
  -6  -1 -15  115.63    5.11
   6   1  16  106.29    4.19
  -6  -1 -16  108.72    4.89
   6   2 -12   11.68    1.39
  -6  -2  12   11.12    1.30
   6   2 -11    6.62    1.28
  -6  -2  11    7.61    1.06
   6   2 -10   21.43    1.51
  -6  -2  10   18.35    1.40
   6   2  -9   50.06    2.09
  -6  -2   9   49.16    2.32
   6   2  -8   40.59    2.77
  -6  -2   8   40.72    2.03
   6   2  -7  189.64    6.77
  -6  -2   7  193.49    7.86
   6   2  -6   74.58    3.09
  -6  -2   6   72.97    2.88
   6   2  -5  464.17   13.64
   6   2  -4  314.01    8.64
  -6  -2   4  306.44    9.52
   6   2  -3    9.48    0.81
  -6  -2   3    8.83    0.85
   6   2  -2   33.18    1.51
  -6  -2   2   30.55    1.48
   6   2  -1   61.40    2.09
  -6  -2   1   75.27    2.70
   6   2   0   26.06    0.94
  -6  -2   0   26.34    0.97
   6   2   1   50.67    2.00
  -6  -2  -1   46.08    1.31
   6   2   2  130.24    2.97
  -6  -2  -2  127.86    3.04
   6   2   3  635.96   11.57
  -6  -2  -3  644.54   11.77
   6   2   4  519.61    9.39
  -6  -2  -4  537.01   10.06
   6   2   5  430.99    7.95
  -6  -2  -5  425.11    9.73
   6   2   6   77.61    2.11
  -6  -2  -6   82.32    2.23
   6   2   7  170.78    3.76
  -6  -2  -7  176.32    4.17
   6   2   8   78.83    2.14
  -6  -2  -8   84.12    2.11
   6   2   9   15.78    0.72
  -6  -2  -9   15.65    0.77
   6   2  10   86.96    2.36
  -6  -2 -10   89.29    2.41
   6   2  11   48.67    2.32
  -6  -2 -11   49.02    1.51
   6   2  12   36.38    1.49
  -6  -2 -12   42.11    1.60
   6   2  13  113.61    3.58
  -6  -2 -13  108.68    2.93
   6   2  14   39.59    1.42
  -6  -2 -14   41.76    1.84
   6   2  15   28.52    1.93
  -6  -2 -15   30.70    2.18
   6   2  16  276.78   12.88
  -6  -2 -16  262.55    8.69
   6   3 -12    4.50    1.03
  -6  -3  12    4.37    0.77
  -6  -3  11    4.64    1.12
   6   3 -10    5.38    1.13
  -6  -3  10    4.48    0.92
   6   3  -9   23.55    1.53
  -6  -3   9   23.95    2.11
   6   3  -8  116.76    3.99
  -6  -3   8  114.10    4.62
   6   3  -7  320.22    9.43
  -6  -3   7  320.61    9.30
   6   3  -6  145.17    4.82
  -6  -3   6  135.73    4.66
   6   3  -5    5.09    0.86
  -6  -3   5    5.40    0.77
   6   3  -4   14.88    0.99
  -6  -3   4   13.41    0.97
   6   3  -3    0.63    0.61
  -6  -3   3    0.54    0.49
   6   3  -2    0.86    0.52
  -6  -3   2    0.76    0.56
   6   3  -1    1.26    0.23
  -6  -3   1    1.10    0.20
   6   3   0   81.80    2.14
  -6  -3   0   85.72    2.02
   6   3   1  101.31    2.54
  -6  -3  -1  101.67    2.52
   6   3   2  535.01    9.88
  -6  -3  -2  553.15   10.67
   6   3   3  677.88   12.43
  -6  -3  -3  680.65   12.25
   6   3   4  205.49    4.35
  -6  -3  -4  213.59    4.44
   6   3   5   59.78    1.69
  -6  -3  -5   55.94    1.39
   6   3   6   16.86    0.67
  -6  -3  -6   17.42    0.68
   6   3   7   21.29    0.94
  -6  -3  -7   21.25    0.94
   6   3   8   86.19    2.12
  -6  -3  -8   85.99    2.25
   6   3   9   41.42    1.22
  -6  -3  -9   42.00    1.26
   6   3  10  303.52    7.49
  -6  -3 -10  316.93    7.95
   6   3  11  233.47    7.45
  -6  -3 -11  218.77    5.61
   6   3  12   62.62    1.96
  -6  -3 -12   61.20    2.16
   6   3  13   66.31    1.98
  -6  -3 -13   70.21    2.12
  -6  -3 -14   93.91    3.24
   6   3  15   22.06    1.37
  -6  -3 -15   41.57    2.41
   6   3  16    0.18    1.19
  -6  -3 -16    0.65    1.28
   6   4 -12    5.24    1.46
  -6  -4  12    7.79    1.06
  -6  -4  11   10.74    1.22
   6   4 -10   19.51    1.57
  -6  -4  10   20.67    1.87
   6   4  -9   64.78    3.98
  -6  -4   9   63.25    2.95
   6   4  -8  155.41    4.73
  -6  -4   8  160.90    5.29
   6   4  -7  162.00    4.97
  -6  -4   7  157.50    7.94
   6   4  -6    0.40    0.76
  -6  -4   6    0.49    0.77
   6   4  -5   21.12    1.19
  -6  -4   5   18.82    1.48
   6   4  -4    1.01    0.61
  -6  -4   4    0.81    0.72
   6   4  -3    8.57    0.79
  -6  -4   3    7.76    0.92
   6   4  -2   20.62    1.08
  -6  -4   2   18.16    0.94
   6   4  -1  194.06    5.88
  -6  -4   1  227.89    5.43
   6   4   0  907.02   16.46
  -6  -4   0  882.65   15.78
   6   4   1 1020.92   18.35
  -6  -4  -1 1022.92   18.03
   6   4   2  191.92    4.66
  -6  -4  -2  180.19    5.51
   6   4   3   23.64    0.76
  -6  -4  -3   23.16    0.74
   6   4   4   32.08    1.10
  -6  -4  -4   33.61    1.15
   6   4   5   61.00    1.53
  -6  -4  -5   60.21    1.53
   6   4   6    7.65    0.45
  -6  -4  -6    7.92    0.49
   6   4   7    0.70    0.36
  -6  -4  -7    0.38    0.36
   6   4   8   12.47    0.67
  -6  -4  -8   13.28    0.67
   6   4   9  566.12   12.67
  -6  -4  -9  630.13   16.66
   6   4  10  462.93   10.51
  -6  -4 -10  454.69   11.10
  -6  -4 -11  327.15    7.49
   6   4  12    2.57    0.49
  -6  -4 -12    3.06    0.50
   6   4  13   41.64    2.20
  -6  -4 -13   36.49    1.55
   6   4  14    9.18    0.86
  -6  -4 -14    9.01    0.83
   6   4  15   12.70    0.90
  -6  -4 -15   10.87    0.97
   6   4  16    0.47    0.74
  -6  -4 -16    0.61    0.70
   6   5 -11    7.47    1.55
  -6  -5  11    9.39    1.19
   6   5 -10   33.63    2.07
  -6  -5  10   35.93    2.18
   6   5  -9   22.94    2.00
  -6  -5   9   21.05    1.53
   6   5  -8   50.53    2.07
  -6  -5   8   50.60    2.02
   6   5  -7   61.47    3.44
  -6  -5   7   55.73    3.36
   6   5  -6   25.64    1.51
  -6  -5   6   24.81    1.71
   6   5  -5    4.86    0.79
  -6  -5   5    3.80    0.76
   6   5  -4   82.50    3.13
  -6  -5   4   73.38    3.40
   6   5  -3  398.82   12.70
  -6  -5   3  349.60   15.26
   6   5  -2  289.20    8.37
  -6  -5   2  376.23   10.60
   6   5  -1 1022.36   25.84
  -6  -5   1  974.04   25.16
   6   5   0  301.56    6.28
  -6  -5   0  290.80    5.97
   6   5   1   20.50    0.70
  -6  -5  -1   19.34    0.68
   6   5   2  257.24    5.97
  -6  -5  -2  252.22    4.97
   6   5   3    0.36    0.38
  -6  -5  -3    0.23    0.41
   6   5   4    1.53    0.34
  -6  -5  -4    2.00    0.36
   6   5   5   15.62    0.68
  -6  -5  -5   16.21    0.67
   6   5   6  200.90    5.04
  -6  -5  -6  207.20    4.32
   6   5   7  666.21   12.47
  -6  -5  -7  678.87   12.04
   6   5   8  798.71   15.19
  -6  -5  -8  825.68   17.69
   6   5   9  246.93    6.42
  -6  -5  -9  249.40    6.75
   6   5  10  122.25    3.06
  -6  -5 -10  129.65    3.99
   6   5  11  100.66    2.45
  -6  -5 -11  100.35    3.51
   6   5  12  101.20    2.86
  -6  -5 -12  116.31    3.62
   6   5  13   10.56    0.74
  -6  -5 -13   10.00    0.77
   6   5  14  113.24    3.22
  -6  -5 -14  120.58    4.59
   6   5  15   85.45    3.54
  -6  -5 -15   73.38    2.66
   6   5  16  115.50    4.77
  -6  -5 -16  111.24    5.13
   6   6 -11   14.61    1.28
  -6  -6  11   14.81    1.22
   6   6 -10   19.76    2.18
  -6  -6  10   21.27    1.49
   6   6  -9    2.29    0.97
  -6  -6   9    2.34    1.01
   6   6  -8    2.48    0.92
  -6  -6   8    2.56    0.85
   6   6  -7    6.64    0.88
  -6  -6   7    7.27    0.90
   6   6  -6  125.85    4.21
  -6  -6   6  123.08    4.66
   6   6  -5  305.03    9.10
  -6  -6   5  301.13    8.64
   6   6  -4  319.79    9.10
  -6  -6   4  284.57    8.71
   6   6  -3  406.72   12.00
  -6  -6   3  390.74   10.89
   6   6  -2  154.78    5.18
  -6  -6   2  163.28    3.65
   6   6  -1   98.30    2.34
  -6  -6   1   95.30    2.65
   6   6   0    1.10    0.31
  -6  -6   0    0.94    0.29
   6   6   1   43.01    2.07
  -6  -6  -1   42.45    1.39
   6   6   2    2.83    0.45
  -6  -6  -2    3.06    0.34
   6   6   3  631.89   12.49
  -6  -6  -3  636.25   13.78
   6   6   4 2469.10   43.76
  -6  -6  -4 2531.95   44.03
   6   6   5  424.96    9.36
  -6  -6  -5  434.93    9.18
   6   6   6   33.18    1.17
  -6  -6  -6   31.90    1.10
   6   6   7  274.33    5.52
  -6  -6  -7  273.76    5.61
   6   6   8  131.10    3.38
  -6  -6  -8  126.14    3.09
   6   6   9  114.96    2.90
  -6  -6  -9  114.26    2.95
   6   6  10   40.20    1.37
  -6  -6 -10   41.22    1.33
   6   6  11    3.35    0.58
  -6  -6 -11    2.57    0.67
   6   6  12  152.93    4.50
  -6  -6 -12  163.78    4.44
   6   6  13  194.86    6.30
  -6  -6 -13  201.05    5.40
   6   6  14   62.92    2.05
  -6  -6 -14   66.76    2.39
   6   6  15  122.52    4.62
  -6  -6 -15  122.59    4.57
   6   6  16   71.18    2.93
  -6  -6 -16   74.35    3.42
   6   7 -11    0.13    0.90
  -6  -7  11    0.34    0.68
   6   7 -10   24.51    1.39
  -6  -7  10   25.61    2.77
   6   7  -9   12.99    1.19
  -6  -7   9   10.72    1.15
   6   7  -8   18.61    1.44
  -6  -7   8   19.51    1.91
   6   7  -7   37.63    1.84
  -6  -7   7   40.00    1.87
   6   7  -6   72.95    2.97
  -6  -7   6   73.90    2.99
   6   7  -5  168.13    6.10
  -6  -7   5  151.22    5.99
   6   7  -4   49.27    1.84
  -6  -7   4   47.47    1.98
   6   7  -3   37.91    1.80
  -6  -7   3   43.71    1.37
   6   7  -2   14.20    0.76
  -6  -7   2   13.12    0.58
   6   7  -1   10.36    0.70
  -6  -7   1   10.04    0.63
   6   7   0    7.50    0.52
  -6  -7   0    6.98    0.49
   6   7   1   41.93    1.21
  -6  -7  -1   40.88    1.19
   6   7   2  207.18    4.59
  -6  -7  -2  203.44    4.17
   6   7   3  928.95   19.18
  -6  -7  -3  947.41   19.09
   6   7   4  700.47   12.76
  -6  -7  -4  717.94   13.06
   6   7   5  166.08    4.03
  -6  -7  -5  174.54    3.76
   6   7   6   20.14    0.95
  -6  -7  -6   18.84    0.90
   6   7   7    1.80    0.43
  -6  -7  -7    1.60    0.47
   6   7   8    9.16    0.63
  -6  -7  -8   10.24    0.67
   6   7   9    8.75    0.63
  -6  -7  -9    9.43    0.65
   6   7  10   79.03    2.11
  -6  -7 -10   79.87    2.54
   6   7  11  223.47    5.27
  -6  -7 -11  214.95    5.27
   6   7  12  252.81    6.10
  -6  -7 -12  252.27    5.40
   6   7  13  124.39    3.63
  -6  -7 -13  128.15    3.15
   6   7  14   87.05    2.47
  -6  -7 -14   79.23    2.45
   6   7  15   54.45    2.20
  -6  -7 -15   53.12    2.23
   6   7  16    4.80    1.01
  -6  -7 -16    5.72    1.15
   6   8 -10   -0.25    0.83
  -6  -8  10   -0.18    0.79
   6   8  -9   24.96    1.60
  -6  -8   9   25.44    1.49
   6   8  -8   41.84    2.20
  -6  -8   8   43.38    2.38
   6   8  -7   58.25    3.47
  -6  -8   7   58.80    2.57
   6   8  -6   13.53    0.85
  -6  -8   6   13.50    0.68
   6   8  -5   32.86    1.35
  -6  -8   5   32.33    1.06
   6   8  -4    4.61    0.50
  -6  -8   4    4.16    0.56
   6   8  -3  149.26    4.14
  -6  -8   3  143.65    3.62
   6   8  -2    3.98    0.63
  -6  -8   2    3.85    0.59
   6   8  -1    2.74    0.47
  -6  -8   1    2.18    0.40
   6   8   0  113.76    2.70
  -6  -8   0  107.57    2.43
   6   8   1  135.46    3.24
  -6  -8  -1  135.69    3.02
   6   8   2  240.99    6.12
  -6  -8  -2  231.15    5.85
   6   8   3  254.49    7.59
  -6  -8  -3  239.80    4.77
   6   8   4    5.20    0.43
  -6  -8  -4    5.96    0.52
   6   8   5   25.93    0.94
  -6  -8  -5   27.39    0.95
   6   8   6    8.24    0.67
  -6  -8  -6    7.58    0.54
   6   8   7    0.47    0.47
  -6  -8  -7   -0.23    0.41
   6   8   8  208.50    4.93
  -6  -8  -8  220.82    5.06
   6   8   9   44.88    1.57
  -6  -8  -9   43.67    1.44
   6   8  10   26.38    1.04
  -6  -8 -10   24.74    1.06
   6   8  11   89.90    2.47
  -6  -8 -11   89.14    2.79
   6   8  12  144.53    5.45
  -6  -8 -12  151.65    3.74
   6   8  13   59.29    2.00
  -6  -8 -13   63.64    2.14
   6   8  14   14.20    1.10
  -6  -8 -14   13.87    1.06
   6   8  15    8.21    1.01
  -6  -8 -15   10.58    1.17
   6   8  16    0.77    1.21
  -6  -8 -16    1.87    1.44
   6   9 -10    9.00    1.87
  -6  -9  10    9.27    0.92
   6   9  -9    2.97    1.98
   6   9  -8    7.31    0.94
  -6  -9   8    4.84    0.54
   6   9  -7   51.86    2.30
  -6  -9   7   46.41    1.69
   6   9  -6    6.17    0.56
  -6  -9   6    6.82    0.50
   6   9  -5    5.43    0.65
  -6  -9   5    5.49    0.50
   6   9  -4   46.05    1.53
  -6  -9   4   48.40    1.46
   6   9  -3   27.04    1.06
  -6  -9   3   27.01    1.04
   6   9  -2  160.15    4.34
  -6  -9   2  153.85    3.29
   6   9  -1   11.98    0.95
  -6  -9   1   11.79    0.74
   6   9   0    2.84    0.52
  -6  -9   0    1.91    0.43
   6   9   1  367.76    9.07
  -6  -9  -1  311.83    9.14
   6   9   2  174.31    5.20
  -6  -9  -2  180.39    3.87
   6   9   3   31.09    1.03
  -6  -9  -3   31.20    1.01
   6   9   4    7.09    0.54
  -6  -9  -4    6.50    0.63
   6   9   5    0.81    0.43
  -6  -9  -5    0.79    0.43
   6   9   6    1.04    0.45
  -6  -9  -6    1.26    0.47
   6   9   7   46.26    1.67
  -6  -9  -7   47.74    1.40
   6   9   8  142.15    3.47
  -6  -9  -8  143.86    3.67
   6   9   9  177.22    4.17
  -6  -9  -9  181.11    4.44
   6   9  10  260.12    5.60
  -6  -9 -10  264.08    5.78
   6   9  11   57.60    2.09
  -6  -9 -11   60.82    2.68
   6   9  12   20.50    1.37
  -6  -9 -12   19.79    1.04
   6   9  13    9.55    1.04
  -6  -9 -13    8.48    0.97
   6   9  14   33.38    1.55
  -6  -9 -14   33.70    1.51
   6   9  15   36.11    1.64
  -6  -9 -15   34.35    1.62
   6   9  16    3.78    1.49
  -6  -9 -16    1.49    1.78
   6  10  -9   48.98    2.56
  -6 -10   9   27.96    1.35
   6  10  -8   10.09    1.19
  -6 -10   8   10.35    1.13
   6  10  -7   -0.18    0.54
  -6 -10   7    0.45    0.47
   6  10  -6    0.32    0.56
  -6 -10   6    0.45    0.47
   6  10  -5   12.96    0.81
  -6 -10   5   13.35    0.76
   6  10  -4  172.29    3.85
  -6 -10   4  166.14    4.57
   6  10  -3  312.28    6.41
  -6 -10   3  310.70    6.39
   6  10  -2  151.99    4.26
  -6 -10   2  141.45    3.17
   6  10  -1   38.49    1.44
  -6 -10   1   40.34    1.51
   6  10   0   80.65    2.63
  -6 -10   0   56.19    2.65
   6  10   1  117.73    3.40
  -6 -10  -1  119.28    3.18
   6  10   2    7.20    0.61
  -6 -10  -2    7.67    0.58
   6  10   3    1.31    0.54
  -6 -10  -3    1.06    0.47
   6  10   4   59.76    1.91
  -6 -10  -4   64.31    1.69
   6  10   5  349.80    7.41
  -6 -10  -5  349.21    7.45
   6  10   6  342.17    7.79
  -6 -10  -6  352.05    8.31
   6  10   7  149.58    3.38
  -6 -10  -7  148.25    3.58
   6  10   8  160.87    3.65
  -6 -10  -8  157.75    3.54
   6  10   9   39.77    1.48
  -6 -10  -9   39.59    1.42
   6  10  10   11.17    0.88
  -6 -10 -10   12.42    0.86
   6  10  11   26.43    1.30
  -6 -10 -11   29.13    1.64
   6  10  12   13.39    1.24
  -6 -10 -12   13.50    1.06
   6  10  13   60.62    2.14
  -6 -10 -13   61.97    2.27
   6  10  14   73.67    2.30
  -6 -10 -14   79.44    2.50
   6  10  15   42.02    2.81
  -6 -10 -15   41.84    2.77
   6  10  16   23.97    2.34
  -6 -10 -16   26.15    2.50
   6  11  -9   20.84    1.66
  -6 -11   9   22.78    1.33
   6  11  -8    5.09    1.04
  -6 -11   8    3.72    0.68
   6  11  -7    0.95    0.74
  -6 -11   7    0.76    0.58
   6  11  -6   25.53    1.78
  -6 -11   6   30.86    1.19
   6  11  -5   73.22    3.26
  -6 -11   5   73.72    2.32
   6  11  -4   85.58    2.65
  -6 -11   4   77.28    2.12
   6  11  -3  220.51    5.72
  -6 -11   3  197.70    4.48
   6  11  -2  190.99    5.18
  -6 -11   2  193.29    4.46
   6  11  -1   46.17    1.44
  -6 -11   1   47.74    1.42
   6  11   0   -0.20    0.58
  -6 -11   0    0.27    0.56
   6  11   1   13.71    1.30
  -6 -11  -1   11.95    0.72
   6  11   2   53.48    1.46
  -6 -11  -2   50.27    1.51
   6  11   3  146.15    3.35
  -6 -11  -3  142.19    3.35
   6  11   4  292.40    6.10
  -6 -11  -4  281.60    5.88
   6  11   5  132.58    3.18
  -6 -11  -5  139.56    3.63
   6  11   6  287.43    6.46
  -6 -11  -6  301.87    7.86
   6  11   7  329.50   11.21
  -6 -11  -7  338.34    7.16
   6  11   8   37.88    1.55
  -6 -11  -8   38.18    1.30
   6  11   9   14.75    0.95
  -6 -11  -9   13.89    0.88
   6  11  10    0.52    0.68
  -6 -11 -10    1.22    0.68
   6  11  11   23.70    1.33
  -6 -11 -11   24.56    1.33
   6  11  12  278.62    6.57
  -6 -11 -12  265.23    7.11
   6  11  13  163.46    5.52
  -6 -11 -13  160.47    4.43
   6  11  14   51.46    2.86
  -6 -11 -14   50.40    2.75
   6  11  15   49.61    3.67
  -6 -11 -15   41.85    4.66
   6  11  16    1.55    1.80
  -6 -11 -16    2.61    1.85
   6  12  -8   -0.27    0.95
  -6 -12   8    0.16    0.88
   6  12  -7    8.76    1.13
  -6 -12   7   11.88    1.08
   6  12  -6   46.62    2.52
  -6 -12   6   65.80    2.54
   6  12  -5   89.32    3.24
  -6 -12   5   77.95    2.45
   6  12  -4   24.13    1.24
  -6 -12   4   23.73    0.97
   6  12  -3    0.61    1.08
  -6 -12   3    0.86    0.59
   6  12  -2    0.47    0.95
  -6 -12   2    0.25    0.58
   6  12  -1   45.27    1.57
  -6 -12   1   43.47    1.39
   6  12   0   58.84    1.75
  -6 -12   0   57.80    1.73
   6  12   1   35.23    1.28
  -6 -12  -1   34.33    1.33
   6  12   2   80.22    2.23
  -6 -12  -2   79.16    2.21
   6  12   3   95.73    2.90
  -6 -12  -3   89.23    2.50
   6  12   4  114.66    2.99
  -6 -12  -4  116.06    3.29
   6  12   5  100.84    2.63
  -6 -12  -5   98.91    2.61
   6  12   6   12.97    0.85
  -6 -12  -6   14.34    0.88
   6  12   7   31.33    1.22
  -6 -12  -7   33.04    1.17
   6  12   8  271.01    6.84
  -6 -12  -8  275.94    5.70
   6  12   9  106.24    2.92
  -6 -12  -9   99.45    2.54
   6  12  10   23.48    1.28
  -6 -12 -10   23.39    1.28
   6  12  11    9.39    1.04
  -6 -12 -11   10.29    1.13
   6  12  12  122.81    3.40
  -6 -12 -12  124.30    3.51
   6  12  13   76.92    2.65
  -6 -12 -13   81.06    3.99
   6  12  14   67.93    5.79
  -6 -12 -14   56.50    3.26
   6  12  15   10.08    1.98
  -6 -12 -15   10.71    2.39
   6  13  -7    0.11    0.88
  -6 -13   7   -0.02    0.83
   6  13  -6   10.96    1.15
  -6 -13   6   10.44    1.10
   6  13  -5   27.22    1.67
  -6 -13   5   29.13    1.28
   6  13  -4    2.21    0.90
  -6 -13   4    2.16    0.72
   6  13  -3    0.43    0.86
  -6 -13   3    0.58    0.65
   6  13  -2    1.06    0.72
  -6 -13   2    0.77    0.61
   6  13  -1    1.48    0.76
  -6 -13   1    1.15    0.65
   6  13   0   25.35    1.19
  -6 -13   0   24.69    1.22
   6  13   1   64.90    2.25
  -6 -13  -1   67.21    1.93
   6  13   2  159.89    3.67
  -6 -13  -2  153.45    3.72
   6  13   3   39.69    1.44
  -6 -13  -3   37.30    1.40
   6  13   4    3.42    0.94
  -6 -13  -4    3.56    0.79
   6  13   5   23.09    1.30
  -6 -13  -5   22.04    1.10
   6  13   6    3.06    1.01
  -6 -13  -6    4.55    0.85
   6  13   7   13.96    0.99
  -6 -13  -7   14.05    0.99
   6  13   8   10.27    1.03
  -6 -13  -8    9.27    0.95
   6  13   9    0.49    1.01
  -6 -13  -9    0.27    1.03
   6  13  10   29.08    1.44
  -6 -13 -10   30.25    1.44
   6  13  11   73.86    2.54
  -6 -13 -11   76.71    2.54
   6  13  12   71.17    4.14
  -6 -13 -12   65.55    2.66
   6  13  13   45.07    2.92
  -6 -13 -13   44.80    2.86
   6  14  -6    0.95    1.08
  -6 -14   6    1.15    0.83
   6  14  -5   -0.23    0.90
  -6 -14   5   -0.18    0.79
   6  14  -4    2.72    1.31
  -6 -14   4    2.92    0.85
   6  14  -3   11.25    1.21
  -6 -14   3   12.83    1.30
   6  14  -2   63.99    2.23
  -6 -14   2   63.84    2.05
   6  14  -1   28.92    1.69
  -6 -14   1   29.04    1.37
   6  14   0   36.42    1.58
  -6 -14   0   36.28    1.57
   6  14   1  169.34    3.99
  -6 -14  -1  163.71    4.52
   6  14   2   44.98    2.11
  -6 -14  -2   41.49    1.76
   6  14   3   10.72    1.01
  -6 -14  -3   10.63    0.94
   6  14   4    3.40    0.83
  -6 -14  -4    2.03    0.79
   6  14   5    1.53    0.79
  -6 -14  -5    2.93    0.79
   6  14   6   22.04    1.28
  -6 -14  -6   22.71    1.44
   6  14   7   48.12    1.71
  -6 -14  -7   46.30    1.80
   6  14   8   25.70    1.42
  -6 -14  -8   28.23    1.49
   6  14   9   60.39    2.38
  -6 -14  -9   65.23    2.18
   6  14  10   44.64    1.85
  -6 -14 -10   42.36    1.91
   6  14  11    5.16    1.96
  -6 -14 -11    6.91    1.78
   6  15  -5    9.91    1.26
  -6 -15   5    7.94    1.15
   6  15  -4    8.33    1.22
  -6 -15   4    8.48    0.99
   6  15  -3   38.33    2.16
  -6 -15   3   40.43    2.41
   6  15  -2   71.29    2.57
  -6 -15   2   77.82    2.45
   6  15  -1   86.57    3.02
  -6 -15   1   91.03    2.84
   6  15   0   94.43    3.36
  -6 -15   0   92.79    2.63
   6  15   1   17.17    1.22
  -6 -15  -1   16.52    1.19
   6  15   2    0.31    1.04
  -6 -15  -2   -0.29    0.81
   6  15   3    2.12    1.04
  -6 -15  -3    2.61    0.90
   6  15   4    8.58    1.01
  -6 -15  -4    9.23    1.08
   6  15   5  101.63    3.04
  -6 -15  -5  100.37    3.22
   6  15   6  374.25    8.19
  -6 -15  -6  379.06    8.06
   6  15   7  110.68    3.42
  -6 -15  -7  112.93    3.58
   6  15   8   35.38    1.76
  -6 -15  -8   34.64    1.60
   6  15   9   26.22    2.32
  -6 -15  -9   25.93    1.93
   6  16  -4   38.42    2.83
  -6 -16   4   42.86    2.12
   6  16  -3    5.54    1.31
  -6 -16   3    6.59    1.33
   6  16  -2   -0.41    1.58
  -6 -16   2    1.87    1.22
   6  16  -1    5.99    1.26
  -6 -16   1    4.77    1.22
   6  16   0   12.18    1.42
  -6 -16   0   12.40    1.21
   6  16   1   45.78    1.96
  -6 -16  -1   45.72    1.82
   6  16   2   49.75    2.05
  -6 -16  -2   50.33    2.00
   6  16   3   26.63    1.62
  -6 -16  -3   22.83    1.55
   6  16   4   60.24    2.77
  -6 -16  -4   60.51    2.59
   6  16   5  116.35    3.54
  -6 -16  -5  123.47    3.65
   6  16   6   78.20    5.60
  -6 -16  -6   77.01    3.99
  -6 -17   2    0.52    1.64
   6  17  -1   22.13    2.47
  -6 -17   1   27.58    2.36
   6  17   0    9.63    2.39
  -6 -17   0    7.11    1.84
   6  17   1    4.97    1.94
  -6 -17  -1    7.50    1.69
   6  17   2   36.91    6.21
  -6 -17  -2   40.88    4.53
   7 -10  -5    1.35    1.53
  -7  10   5    4.35    1.67
   7 -10  -4   24.58    2.14
  -7  10   4   19.94    2.32
   7 -10  -3   51.97    3.15
  -7  10   3   49.79    3.80
   7 -10  -2   58.21    2.99
  -7  10   2   53.24    3.13
   7 -10  -1   24.24    2.02
  -7  10   1   20.01    2.34
   7 -10   0   12.31    1.85
  -7  10   0   14.49    2.09
   7 -10   1    2.07    0.97
  -7  10  -1    2.02    1.10
   7 -10   2    0.32    1.03
  -7  10  -2    0.09    1.19
   7 -10   3   19.87    1.30
  -7  10  -3   17.76    1.51
   7 -10   4   49.92    2.03
  -7  10  -4   50.74    2.43
   7 -10   5   37.03    2.68
  -7  10  -5   35.65    2.66
   7 -10   6    4.70    2.65
  -7  10  -6    2.56    3.15
   7 -10   7    6.21    1.80
  -7  10  -7    6.44    1.93
   7 -10   8   17.83    2.45
  -7  10  -8   14.07    1.89
   7  -9  -6   45.38    2.90
  -7   9   6   41.17    2.68
   7  -9  -5   63.93    3.31
  -7   9   5   60.87    3.40
   7  -9  -4   34.30    2.09
  -7   9   4   40.86    2.88
   7  -9  -3   24.45    1.85
  -7   9   3   21.09    2.27
   7  -9  -2   33.05    1.69
  -7   9   2   33.68    1.66
   7  -9  -1   58.82    2.34
  -7   9   1   55.60    2.66
   7  -9   0   27.42    1.55
  -7   9   0   27.91    1.51
   7  -9   1   20.73    1.46
  -7   9  -1   21.57    1.51
   7  -9   2   56.19    2.05
  -7   9  -2   54.40    2.59
   7  -9   3   88.30    2.99
  -7   9  -3   83.28    2.68
   7  -9   4   89.50    3.36
  -7   9  -4   82.81    2.99
   7  -9   5    3.13    0.94
  -7   9  -5    2.86    0.94
   7  -9   6    0.61    0.99
  -7   9  -6    0.27    1.06
   7  -9   7  112.12    3.63
  -7   9  -7  103.50    3.62
   7  -9   8  131.61    5.67
  -7   9  -8  104.96    7.63
   7  -9   9   12.79    2.72
  -7   9  -9   15.71    1.93
   7  -8  -7   25.39    1.82
  -7   8   7   24.74    2.20
   7  -8  -6   34.69    2.03
  -7   8   6   34.85    3.27
   7  -8  -5   33.02    1.94
  -7   8   5   37.59    1.78
   7  -8  -4   35.99    1.73
  -7   8   4   39.12    1.62
   7  -8  -3   87.95    2.90
  -7   8   3   86.71    2.66
   7  -8  -2   55.42    1.94
  -7   8   2   56.72    1.91
   7  -8  -1    3.44    0.86
  -7   8   1    1.67    1.03
   7  -8   0   14.75    1.06
  -7   8   0   15.78    1.15
   7  -8   1  116.78    3.69
  -7   8  -1  115.50    3.90
   7  -8   2   57.33    2.18
  -7   8  -2   58.03    2.03
   7  -8   3  128.46    3.31
  -7   8  -3  126.69    3.56
   7  -8   4  190.30    4.59
  -7   8  -4  184.51    4.41
   7  -8   5   60.46    1.98
  -7   8  -5   59.29    2.02
   7  -8   6   37.50    1.55
  -7   8  -6   38.04    1.57
   7  -8   7   28.20    1.40
  -7   8  -7   26.88    1.55
   7  -8   8   39.10    1.69
  -7   8  -8   36.62    1.58
   7  -8   9   71.69    3.56
  -7   8  -9   72.23    3.17
   7  -8  10    5.07    1.76
  -7   8 -10    6.05    1.73
   7  -7  -7    2.25    0.94
  -7   7   7    3.42    1.12
   7  -7  -6    4.35    0.90
  -7   7   6    4.80    1.46
   7  -7  -5    1.37    0.85
  -7   7   5    0.92    0.79
   7  -7  -4    9.46    0.90
  -7   7   4    8.62    0.90
   7  -7  -3   80.61    3.02
  -7   7   3   84.72    3.22
   7  -7  -2    4.35    1.01
  -7   7   2    5.61    1.13
   7  -7  -1    0.43    0.76
  -7   7   1    0.49    0.74
   7  -7   0   63.70    2.12
  -7   7   0   65.21    2.03
   7  -7   1  111.78    3.45
  -7   7  -1  114.55    2.74
   7  -7   2  209.20    4.93
  -7   7  -2  220.64    4.55
   7  -7   3   69.73    2.41
  -7   7  -3   71.62    2.14
   7  -7   4    5.25    0.97
  -7   7  -4    5.34    0.86
   7  -7   5   50.45    2.32
  -7   7  -5   45.54    1.82
   7  -7   6   20.14    1.24
  -7   7  -6   19.43    1.13
   7  -7   7    3.83    0.77
  -7   7  -7    3.17    0.88
   7  -7   8   27.21    1.62
  -7   7  -8   25.05    1.37
   7  -7   9   12.61    1.03
  -7   7  -9   10.56    1.01
   7  -7  10   27.64    1.94
  -7   7 -10   31.81    1.84
   7  -7  11   63.84    3.36
  -7   7 -11   79.12    6.68
   7  -6  -8    5.60    0.95
  -7   6   8    7.76    1.60
   7  -6  -7    6.87    1.03
  -7   6   7    8.24    1.37
   7  -6  -6   11.73    1.03
  -7   6   6   14.45    1.39
   7  -6  -5   50.90    2.39
  -7   6   5   42.75    1.71
   7  -6  -4   12.38    1.12
  -7   6   4   12.63    1.01
   7  -6  -3  104.13    3.02
  -7   6   3  105.95    2.90
   7  -6  -2  132.76    3.29
  -7   6   2  135.87    3.44
   7  -6  -1  105.97    2.72
  -7   6   1  113.94    3.29
   7  -6   0   37.59    1.46
  -7   6   0   40.81    1.60
   7  -6   1  156.29    3.71
  -7   6  -1  156.04    3.94
   7  -6   2   31.27    1.24
  -7   6  -2   33.34    1.28
   7  -6   3  159.82    3.85
  -7   6  -3  162.29    4.10
   7  -6   4   37.27    1.58
  -7   6  -4   38.58    1.55
   7  -6   5   36.94    1.35
  -7   6  -5   34.78    1.42
   7  -6   6  116.29    3.09
  -7   6  -6  120.52    3.13
   7  -6   7  143.38    3.49
  -7   6  -7  130.22    3.24
   7  -6   8   93.53    3.24
  -7   6  -8   92.36    4.03
   7  -6   9   32.03    1.40
  -7   6  -9   31.20    1.49
   7  -6  10    0.65    0.61
  -7   6 -10    1.67    0.79
   7  -6  11    0.58    0.88
  -7   6 -11    1.44    0.95
   7  -6  12    1.01    1.28
  -7   6 -12    1.17    1.42
  -7   5  10   17.98    3.49
   7  -5  -9    0.50    1.44
  -7   5   9    0.79    1.35
   7  -5  -8    0.34    0.63
  -7   5   8    0.70    0.81
   7  -5  -7    9.19    0.95
  -7   5   7   10.11    0.99
   7  -5  -6   23.63    1.44
  -7   5   6   24.09    1.67
   7  -5  -5  379.42   10.85
  -7   5   5  374.24   12.27
   7  -5  -4  129.20    3.24
  -7   5   4  142.42    3.85
   7  -5  -3   46.82    1.49
  -7   5   3   50.45    1.66
   7  -5  -2   98.10    4.98
  -7   5   2  102.33    2.63
   7  -5  -1   14.83    0.95
  -7   5   1   15.37    0.94
   7  -5   0    0.72    0.59
  -7   5   0    0.99    0.61
   7  -5   1   18.50    0.88
  -7   5  -1   20.01    1.08
   7  -5   2    1.13    0.67
  -7   5  -2    0.83    0.52
   7  -5   3   10.94    0.79
  -7   5  -3   12.15    0.90
   7  -5   4   96.21    2.56
  -7   5  -4   93.44    2.50
   7  -5   5   57.36    1.87
  -7   5  -5   58.50    1.80
   7  -5   6  136.02    3.15
  -7   5  -6  137.20    3.54
   7  -5   7  135.49    3.89
  -7   5  -7  132.17    3.38
   7  -5   8   82.25    2.18
  -7   5  -8   88.84    3.26
   7  -5   9   16.07    0.94
  -7   5  -9   14.50    1.06
   7  -5  10    0.97    0.70
  -7   5 -10    0.63    0.68
   7  -5  11    1.30    0.81
  -7   5 -11    1.35    1.26
   7  -5  12    1.78    1.03
  -7   5 -12    2.00    0.90
   7  -5  13    5.72    1.53
  -7   5 -13    5.81    2.18
   7  -4 -11    7.43    2.30
  -7   4  11    8.10    1.71
   7  -4 -10    9.52    2.09
  -7   4  10   10.08    1.84
   7  -4  -9   58.53    3.11
  -7   4   9   55.60    3.06
   7  -4  -8    8.78    0.70
  -7   4   8   11.01    0.88
   7  -4  -7   10.24    0.90
  -7   4   7    7.81    0.90
   7  -4  -6  381.83    9.12
  -7   4   6  397.72   11.55
   7  -4  -5  283.19    6.84
  -7   4   5  313.27    8.58
   7  -4  -4   68.32    2.47
  -7   4   4   62.11    1.78
   7  -4  -3   36.44    1.31
  -7   4   3   35.83    1.31
   7  -4  -2    3.18    0.58
  -7   4   2    3.38    0.61
   7  -4  -1    4.14    0.65
  -7   4   1    4.86    0.72
   7  -4   0   37.54    1.26
  -7   4   0   40.32    1.37
   7  -4   1  119.21    3.26
  -7   4  -1  118.67    3.15
   7  -4   2  239.53    6.05
  -7   4  -2  259.85    5.90
   7  -4   3  234.84    5.45
  -7   4  -3  230.12    5.00
   7  -4   4  157.34    3.58
  -7   4  -4  153.87    3.58
   7  -4   5  153.52    3.78
  -7   4  -5  159.12    3.78
   7  -4   6  114.32    2.92
  -7   4  -6  106.24    2.88
   7  -4   7   30.50    1.22
  -7   4  -7   29.58    1.24
   7  -4   8   56.14    1.66
  -7   4  -8   56.68    1.69
   7  -4   9   32.39    1.17
  -7   4  -9   28.97    1.22
   7  -4  10    1.84    0.67
  -7   4 -10    1.60    0.72
   7  -4  11   22.94    1.28
  -7   4 -11   22.22    1.12
  -7   4 -12  108.59    4.19
   7  -4  13   45.79    2.36
  -7   4 -13   98.93    4.55
   7  -3 -12    4.64    2.84
  -7   3  12    4.46    1.55
   7  -3 -11    6.44    2.45
  -7   3  11    6.80    1.82
   7  -3 -10   79.41    4.07
  -7   3  10   77.77    4.35
   7  -3  -9  134.83    4.98
  -7   3   9  141.14    5.70
   7  -3  -8   58.30    2.88
  -7   3   8   59.49    3.22
   7  -3  -7   55.48    2.34
  -7   3   7   59.42    2.68
   7  -3  -6   76.26    2.45
  -7   3   6   76.91    2.74
   7  -3  -5   35.77    1.24
  -7   3   5   38.43    1.82
   7  -3  -4    6.01    0.56
  -7   3   4    6.62    0.68
   7  -3  -3   10.15    0.63
  -7   3   3   11.17    0.65
   7  -3  -2   64.00    2.03
  -7   3   2   66.43    1.96
   7  -3  -1  367.94    9.52
  -7   3   1  318.69    8.62
   7  -3   0  193.02    4.71
  -7   3   0  204.97    6.53
   7  -3   1  206.71    5.27
  -7   3  -1  218.73    5.47
   7  -3   2  192.12    4.25
  -7   3  -2  205.11    5.67
   7  -3   3  274.87    5.38
  -7   3  -3  297.28    6.12
   7  -3   4  135.76    3.18
  -7   3  -4  143.93    3.69
   7  -3   5   27.21    0.97
  -7   3  -5   27.08    1.17
   7  -3   6   32.25    1.30
  -7   3  -6   31.49    1.10
   7  -3   7   52.22    1.46
  -7   3  -7   51.30    1.60
   7  -3   8  106.85    2.83
  -7   3  -8  104.60    3.08
   7  -3   9   53.39    1.71
  -7   3  -9   56.59    2.02
   7  -3  10   16.59    0.90
  -7   3 -10   15.10    1.03
   7  -3  11   97.20    2.95
  -7   3 -11   94.86    3.65
   7  -3  12  531.41   19.42
  -7   3 -12  509.98   13.62
  -7   3 -13  208.03    7.34
   7  -3  14    9.93    1.58
  -7   3 -14   11.52    2.11
   7  -2 -12    8.80    1.94
  -7   2  12    9.50    1.62
   7  -2 -11   40.18    5.29
  -7   2  11   41.39    3.67
   7  -2 -10   17.49    2.16
  -7   2  10   13.50    1.75
   7  -2  -9    2.66    1.31
  -7   2   9    3.17    1.13
   7  -2  -8   39.50    2.16
  -7   2   8   37.72    2.21
   7  -2  -7   20.84    1.08
  -7   2   7   44.26    2.36
   7  -2  -6   11.14    0.70
  -7   2   6   11.82    0.79
   7  -2  -5    2.21    0.47
  -7   2   5    2.29    0.83
   7  -2  -4    0.36    0.43
  -7   2   4    0.67    0.74
   7  -2  -3    0.23    0.38
  -7   2   3    0.56    0.43
   7  -2  -2   78.92    2.63
  -7   2   2   81.03    2.12
   7  -2  -1  259.87    6.05
  -7   2   1  253.82    6.01
   7  -2   0  479.81   10.45
  -7   2   0  482.60   14.27
   7  -2   1  352.70    9.93
  -7   2  -1  478.01   14.22
   7  -2   2  155.02    3.60
  -7   2  -2  137.31    3.58
   7  -2   3   19.96    0.94
  -7   2  -3   22.76    0.97
   7  -2   4  152.48    3.42
  -7   2  -4  154.24    3.40
   7  -2   5   75.77    1.89
  -7   2  -5   75.11    1.87
   7  -2   6   53.33    1.51
  -7   2  -6   53.06    1.60
   7  -2   7   55.31    1.69
  -7   2  -7   55.53    1.75
   7  -2   8  304.92    6.59
  -7   2  -8  255.69    8.26
   7  -2   9  247.18    5.54
  -7   2  -9  238.92    5.88
   7  -2  10  241.42    5.36
  -7   2 -10  256.36    6.35
   7  -2  11   54.81    2.36
  -7   2 -11   46.01    1.60
   7  -2  12    0.83    0.67
  -7   2 -12    0.52    0.61
   7  -2  13   11.77    1.12
  -7   2 -13    9.30    0.88
   7  -2  14   20.17    1.91
  -7   2 -14   19.31    1.78
   7  -2  15    5.92    2.30
  -7   2 -15    4.12    2.52
   7  -1 -12   31.13    2.43
  -7   1  12   29.08    2.39
   7  -1 -11   18.12    2.14
  -7   1  11   14.63    1.96
   7  -1 -10    6.69    1.51
  -7   1  10    2.65    1.33
   7  -1  -9    3.11    1.30
  -7   1   9    3.06    1.08
   7  -1  -8    6.95    1.66
  -7   1   8    8.17    1.55
   7  -1  -7   -0.61    0.95
  -7   1   7    0.41    0.94
   7  -1  -6    0.20    0.86
  -7   1   6    0.34    0.92
   7  -1  -5   37.66    1.31
  -7   1   5   40.92    1.75
   7  -1  -4  146.22    3.42
  -7   1   4  155.40    5.16
   7  -1  -3   67.08    2.07
  -7   1   3   64.42    1.73
   7  -1  -2  136.74    3.63
  -7   1   2  141.90    3.76
   7  -1  -1   43.56    1.48
  -7   1   1   45.22    1.30
   7  -1   0   42.21    1.98
  -7   1   0   44.55    1.53
   7  -1   1   68.29    2.09
  -7   1  -1   70.00    1.82
   7  -1   2    0.63    0.45
  -7   1  -2    0.95    0.47
   7  -1   3   25.46    0.85
  -7   1  -3   26.83    1.04
   7  -1   4    8.51    0.54
  -7   1  -4    8.17    0.52
   7  -1   5   93.87    2.39
  -7   1  -5   97.20    2.27
   7  -1   6  328.93    7.11
  -7   1  -6  329.29    6.89
   7  -1   7  328.82    6.66
  -7   1  -7  289.88    8.30
   7  -1   8   12.13    0.81
  -7   1  -8   12.11    0.72
   7  -1   9   28.79    1.76
  -7   1  -9   27.44    1.15
   7  -1  10  109.71    2.66
  -7   1 -10  106.69    2.75
   7  -1  11    3.76    0.81
  -7   1 -11    2.45    0.74
   7  -1  12    1.42    0.67
  -7   1 -12    0.94    0.76
   7  -1  13    0.59    0.68
  -7   1 -13   -0.11    0.79
   7  -1  14    0.29    1.31
  -7   1 -14    0.13    0.50
   7  -1  15   99.27    4.52
  -7   1 -15   94.56    4.68
   7   0 -12   28.18    2.54
  -7   0  12   32.77    2.48
   7   0 -11   20.48    2.61
   7   0 -10    1.35    1.37
  -7   0  10    0.32    1.22
   7   0  -9    1.37    1.69
  -7   0   9    2.23    1.37
   7   0  -8    4.62    1.22
  -7   0   8    3.54    0.92
   7   0  -7   61.04    2.77
  -7   0   7   63.28    2.99
   7   0  -6   79.91    3.02
  -7   0   6   73.15    2.79
   7   0  -5  211.66    8.73
  -7   0   5  244.59   10.96
   7   0  -4  170.87    6.12
  -7   0   4  182.12    9.25
   7   0  -3   96.70    2.41
  -7   0   3   93.60    2.88
   7   0  -2   97.76    2.41
  -7   0   2   94.43    2.66
   7   0  -1   32.91    1.04
  -7   0   1   34.85    1.08
   7   0   0    3.49    0.43
  -7   0   0    4.73    0.43
   7   0   1    3.45    0.47
  -7   0  -1    3.60    0.43
   7   0   2   75.97    1.73
  -7   0  -2   74.57    1.93
   7   0   3  311.74    6.12
  -7   0  -3  319.95    5.99
   7   0   4  231.11    5.11
  -7   0  -4  222.26    4.44
   7   0   5  346.22    6.68
  -7   0  -5  351.60    8.01
   7   0   6  234.80    6.26
  -7   0  -6  247.04    4.95
   7   0   7    1.26    0.40
  -7   0  -7    1.17    0.49
   7   0   8   58.70    2.00
  -7   0  -8   51.59    2.20
   7   0   9   29.17    1.15
  -7   0  -9   23.59    1.37
   7   0  10   65.03    2.72
  -7   0 -10   70.70    2.32
   7   0  11   61.02    1.98
  -7   0 -11   63.82    1.84
   7   0  12   46.32    1.64
  -7   0 -12   46.17    1.84
   7   0  13   36.64    1.66
  -7   0 -13   42.20    1.89
   7   0  14   62.02    2.86
  -7   0 -14   34.17    1.87
   7   0  15    4.68    1.28
  -7   0 -15    5.13    1.55
   7   1 -12    3.22    2.00
  -7  -1  12    6.42    1.24
   7   1 -11    5.63    1.40
  -7  -1  11    4.52    1.39
   7   1 -10    8.31    1.89
  -7  -1  10    9.68    1.37
   7   1  -9   73.20    3.13
  -7  -1   9   73.11    3.99
   7   1  -8   59.81    2.66
  -7  -1   8   60.60    2.77
   7   1  -7  107.35    4.14
  -7  -1   7  107.59    3.92
   7   1  -6  277.97    8.60
  -7  -1   6  270.09    8.75
   7   1  -5  196.06    6.48
  -7  -1   5  198.26    6.48
   7   1  -4   26.85    1.55
  -7  -1   4   26.72    1.55
   7   1  -3    7.09    0.99
  -7  -1   3    8.17    1.15
   7   1  -2   10.08    0.50
  -7  -1   2    9.52    0.63
   7   1  -1  474.62   10.27
  -7  -1   1  434.21    9.59
   7   1   0  537.50   10.22
  -7  -1   0  523.69    9.93
   7   1   1   15.04    0.81
  -7  -1  -1   16.77    0.95
   7   1   2  287.96    5.72
  -7  -1  -2  286.77    5.61
   7   1   3  407.51    8.03
  -7  -1  -3  414.52    8.24
   7   1   4  281.28    5.70
  -7  -1  -4  284.30    5.54
   7   1   5  176.20    3.80
  -7  -1  -5  180.19    3.81
   7   1   6   53.05    1.51
  -7  -1  -6   54.40    1.49
   7   1   7    6.37    0.52
  -7  -1  -7    5.63    0.56
   7   1   8   16.12    1.01
  -7  -1  -8   16.66    0.90
   7   1   9   71.20    1.94
  -7  -1  -9   62.65    2.25
   7   1  10   66.96    2.32
  -7  -1 -10   73.47    2.47
   7   1  11  251.61    6.32
  -7  -1 -11  277.48    6.57
   7   1  12  138.25    3.69
  -7  -1 -12  117.59    4.01
   7   1  13   52.13    2.03
  -7  -1 -13   56.93    2.41
   7   1  14   34.35    1.69
  -7  -1 -14   39.37    1.57
   7   1  15   19.22    1.76
  -7  -1 -15   19.65    1.87
   7   1  16   27.35    2.21
  -7  -1 -16   27.26    2.41
   7   2 -11    9.27    1.51
  -7  -2  11    8.87    1.33
   7   2 -10   30.05    2.41
  -7  -2  10   26.34    2.02
   7   2  -9   13.17    1.87
  -7  -2   9   14.18    1.44
   7   2  -8   63.66    3.33
  -7  -2   8   61.13    4.88
   7   2  -7  186.20    6.14
  -7  -2   7  174.72    5.76
   7   2  -6   72.03    2.47
  -7  -2   6   73.36    3.00
   7   2  -5  101.41    3.60
  -7  -2   5   95.84    3.67
   7   2  -4   35.38    1.69
  -7  -2   4   33.77    1.58
   7   2  -3    2.38    0.76
  -7  -2   3    3.36    0.86
   7   2  -2   63.90    2.43
  -7  -2   2   57.71    2.25
   7   2  -1  407.83   10.96
   7   2   0  132.18    2.97
  -7  -2   0  128.89    3.18
   7   2   1  328.78    7.22
  -7  -2  -1  312.93    6.55
   7   2   2  528.08   10.15
  -7  -2  -2  523.98   10.13
   7   2   3  157.37    3.96
  -7  -2  -3  157.25    4.07
   7   2   4  365.31    7.14
  -7  -2  -4  369.07    7.23
   7   2   5    4.43    0.49
  -7  -2  -5    4.70    0.49
   7   2   6    7.59    0.61
  -7  -2  -6    8.58    0.61
   7   2   7  131.01    3.13
  -7  -2  -7  132.85    3.27
   7   2   8   60.53    1.94
  -7  -2  -8   61.05    1.78
   7   2   9  277.16    7.90
  -7  -2  -9  284.75    8.80
   7   2  10  326.53    7.67
  -7  -2 -10  311.58    8.22
   7   2  11  254.33    6.59
  -7  -2 -11  249.04    5.90
   7   2  12  120.27    3.60
  -7  -2 -12   89.25    3.33
   7   2  13   65.32    3.33
  -7  -2 -13   83.55    2.84
   7   2  14    5.47    0.74
  -7  -2 -14    4.17    0.76
   7   2  15    0.72    1.17
  -7  -2 -15    0.72    0.67
   7   2  16  109.62    4.61
  -7  -2 -16   98.98    4.73
   7   3 -11   21.93    1.94
  -7  -3  11   24.22    1.85
   7   3 -10    5.27    1.44
  -7  -3  10    4.75    1.19
   7   3  -9    0.11    1.21
  -7  -3   9    0.09    1.01
   7   3  -8   65.93    2.99
  -7  -3   8   67.91    2.86
   7   3  -7   29.20    1.66
  -7  -3   7   30.64    1.57
   7   3  -6   15.44    1.58
  -7  -3   6   13.24    1.30
   7   3  -5   25.01    1.48
  -7  -3   5   26.54    1.37
   7   3  -4    0.77    0.74
  -7  -3   4    1.13    0.85
   7   3  -3   61.59    2.43
  -7  -3   3   58.43    2.29
   7   3  -2   84.61    3.49
  -7  -3   2   78.78    2.81
   7   3  -1  309.17    8.40
  -7  -3   1  307.97    8.57
   7   3   0  277.45    5.51
  -7  -3   0  260.10    5.18
   7   3   1    6.06    0.47
  -7  -3  -1    5.69    0.49
   7   3   2   56.81    1.42
  -7  -3  -2   55.31    1.44
   7   3   3  182.39    3.96
  -7  -3  -3  181.36    3.76
   7   3   4  152.84    3.33
  -7  -3  -4  153.99    3.33
   7   3   5    0.72    0.40
  -7  -3  -5    0.52    0.38
   7   3   6    6.82    0.61
  -7  -3  -6    7.83    0.58
   7   3   7  102.89    2.50
  -7  -3  -7   99.45    2.57
   7   3   8  257.46    5.54
  -7  -3  -8  258.01    5.54
   7   3   9  327.85    9.01
  -7  -3  -9  306.00    7.77
   7   3  10  161.44    3.85
  -7  -3 -10  172.09    5.04
   7   3  11  105.64    2.92
  -7  -3 -11  102.84    3.15
   7   3  12   12.79    0.95
  -7  -3 -12   12.06    0.90
   7   3  13   11.28    0.86
  -7  -3 -13   11.14    0.79
   7   3  14    3.90    0.65
  -7  -3 -14    4.41    0.79
   7   3  15   12.07    1.03
  -7  -3 -15   14.41    1.22
   7   3  16  131.05    4.97
  -7  -3 -16  123.01    5.04
   7   4 -11   20.58    2.14
  -7  -4  11   22.06    1.85
   7   4 -10    6.82    1.22
  -7  -4  10    6.53    1.26
   7   4  -9    2.50    1.17
  -7  -4   9    4.14    0.92
   7   4  -8   13.26    1.31
  -7  -4   8   14.93    1.26
   7   4  -7    0.04    0.92
  -7  -4   7    0.27    0.86
   7   4  -6    7.27    1.42
  -7  -4   6    5.51    1.64
   7   4  -5    8.78    1.12
  -7  -4   5    9.37    1.01
   7   4  -4   62.87    2.29
  -7  -4   4   58.79    3.22
   7   4  -3  526.73   14.07
  -7  -4   3  500.03   13.59
   7   4  -2  228.77    6.71
  -7  -4   2  224.94    6.46
   7   4  -1   61.31    2.20
  -7  -4   1   66.43    2.00
   7   4   0    6.64    0.41
  -7  -4   0    5.99    0.49
   7   4   1   18.19    0.70
  -7  -4  -1   18.46    0.70
   7   4   2   55.30    1.73
  -7  -4  -2   56.23    1.78
   7   4   3    0.94    0.32
  -7  -4  -3    0.56    0.31
   7   4   4  159.07    5.33
  -7  -4  -4  143.47    3.11
   7   4   5  428.58   11.70
  -7  -4  -5  412.69    7.94
   7   4   6  484.59   10.02
  -7  -4  -6  488.55    9.81
   7   4   7   59.18    1.58
  -7  -4  -7   63.34    1.55
   7   4   8   30.27    1.15
  -7  -4  -8   27.93    1.08
   7   4   9    9.23    0.68
  -7  -4  -9    9.97    0.72
   7   4  10  158.94    3.76
  -7  -4 -10  176.00    4.86
   7   4  11    3.47    0.63
  -7  -4 -11    3.62    0.61
   7   4  12    5.04    0.59
  -7  -4 -12    5.87    0.74
   7   4  13   40.76    1.66
  -7  -4 -13   51.01    2.63
   7   4  14   75.95    3.00
  -7  -4 -14   61.18    2.23
   7   4  15  121.96    4.82
  -7  -4 -15  133.77    4.84
   7   4  16    0.41    0.79
  -7  -4 -16    0.70    0.99
   7   5 -11   -0.52    1.53
  -7  -5  11    0.34    1.01
   7   5 -10   -0.14    1.51
  -7  -5  10   -0.13    1.01
   7   5  -9    0.32    1.87
  -7  -5   9    0.02    1.22
   7   5  -8   23.28    2.77
  -7  -5   8   23.32    1.89
   7   5  -7   94.74    3.90
  -7  -5   7   89.54    3.69
   7   5  -6    3.36    0.92
  -7  -5   6    4.52    0.99
   7   5  -5   28.59    1.60
  -7  -5   5   27.10    1.69
   7   5  -4  358.92   10.00
  -7  -5   4  347.52   10.09
   7   5  -3  244.14    7.68
  -7  -5   3  231.29    7.43
   7   5  -2   48.10    1.93
  -7  -5   2   43.24    1.87
   7   5  -1    0.92    0.61
  -7  -5   1    0.40    0.23
   7   5   0    3.24    0.50
  -7  -5   0    3.47    0.40
   7   5   1    0.70    0.34
  -7  -5  -1    0.70    0.45
   7   5   2   18.61    0.83
  -7  -5  -2   19.61    0.79
   7   5   3  258.46    6.24
  -7  -5  -3  266.72    5.42
   7   5   4  185.93    3.85
  -7  -5  -4  179.69    4.39
   7   5   5  347.07    7.04
  -7  -5  -5  359.63    6.68
   7   5   6  225.66    4.55
  -7  -5  -6  231.71    4.61
   7   5   7   14.27    0.68
  -7  -5  -7   14.14    0.70
   7   5   8   20.94    0.95
  -7  -5  -8   21.18    0.97
   7   5   9   11.50    0.70
  -7  -5  -9   11.32    0.74
   7   5  10   17.09    0.97
  -7  -5 -10   16.01    0.97
   7   5  11  110.63    3.26
  -7  -5 -11  121.53    3.40
   7   5  12    5.79    0.74
  -7  -5 -12    6.21    0.76
   7   5  13    6.62    0.81
  -7  -5 -13    6.57    0.86
   7   5  14  141.90    4.19
  -7  -5 -14  136.93    4.01
   7   5  15   39.73    1.91
  -7  -5 -15   60.86    2.45
   7   5  16    0.61    0.65
  -7  -5 -16   -0.11    0.81
   7   6 -11    2.59    2.02
  -7  -6  11    3.58    1.17
   7   6 -10    2.48    1.28
  -7  -6  10    3.54    1.42
   7   6  -9   15.20    2.54
  -7  -6   9   13.37    1.39
   7   6  -8   70.45    2.83
  -7  -6   8   66.27    2.99
   7   6  -7  173.60    5.67
  -7  -6   7  168.69    5.58
   7   6  -6  222.28    8.92
  -7  -6   6  200.22    6.59
   7   6  -5   59.33    2.36
  -7  -6   5   61.11    2.48
   7   6  -4   41.98    1.94
  -7  -6   4   39.15    2.11
   7   6  -3   46.21    2.68
  -7  -6   3   41.69    1.82
   7   6  -2   49.47    2.88
  -7  -6   2   42.70    2.00
   7   6  -1   26.24    0.97
  -7  -6   1   23.10    1.04
   7   6   0   44.64    1.24
  -7  -6   0   42.34    1.28
   7   6   1  106.56    2.95
  -7  -6  -1  107.84    2.81
   7   6   2  217.44    4.88
  -7  -6  -2  224.74    4.61
   7   6   3  644.88   12.06
  -7  -6  -3  633.29   13.14
   7   6   4  325.26    6.53
  -7  -6  -4  324.63    6.50
   7   6   5  187.08    4.21
  -7  -6  -5  184.64    3.92
   7   6   6   28.21    1.01
  -7  -6  -6   29.49    1.01
   7   6   7   11.52    0.67
  -7  -6  -7   12.43    0.68
   7   6   8   91.05    2.18
  -7  -6  -8   94.50    2.43
   7   6   9   32.84    1.22
  -7  -6  -9   32.78    1.35
   7   6  10  182.28    4.64
  -7  -6 -10  166.71    3.87
   7   6  11   50.29    2.00
  -7  -6 -11   52.15    1.80
   7   6  12    2.57    0.63
  -7  -6 -12    2.93    0.81
   7   6  13  139.76    4.25
  -7  -6 -13  141.02    4.14
   7   6  14  198.36    5.60
  -7  -6 -14  192.75    5.31
   7   6  15   68.30    2.59
  -7  -6 -15   71.49    2.70
   7   6  16    8.76    0.94
  -7  -6 -16    8.12    1.06
   7   7 -10   58.14    2.79
  -7  -7  10   56.91    3.18
   7   7  -9  103.34    5.25
  -7  -7   9   88.39    3.81
   7   7  -8   38.34    2.09
  -7  -7   8   35.95    2.18
   7   7  -7   20.46    2.03
  -7  -7   7   22.80    1.78
   7   7  -6   17.44    1.64
  -7  -7   6   15.31    1.30
   7   7  -5   29.64    1.60
  -7  -7   5   26.13    1.64
   7   7  -4   56.12    2.43
  -7  -7   4   58.21    2.57
   7   7  -3   -0.13    0.79
  -7  -7   3    0.05    0.77
   7   7  -2   88.73    2.57
  -7  -7   2   86.60    2.30
   7   7  -1  259.63    5.58
  -7  -7   1  251.23    5.31
   7   7   0  187.32    4.26
  -7  -7   0  183.39    4.03
   7   7   1  320.17    6.35
  -7  -7  -1  314.19    6.44
   7   7   2   99.58    2.81
  -7  -7  -2   93.68    2.30
   7   7   3  418.14    9.79
  -7  -7  -3  430.99    8.37
   7   7   4  655.32   12.58
  -7  -7  -4  638.44   11.68
   7   7   5    0.31    0.41
  -7  -7  -5    0.49    0.41
   7   7   6   26.99    0.97
  -7  -7  -6   27.03    0.95
   7   7   7   81.49    2.14
  -7  -7  -7   88.31    2.21
   7   7   8  122.00    3.11
  -7  -7  -8  122.74    2.84
   7   7   9  165.11    3.71
  -7  -7  -9  172.24    3.89
   7   7  10  248.33    6.10
  -7  -7 -10  249.04    5.13
   7   7  11  236.73    5.33
  -7  -7 -11  233.72    4.77
   7   7  12  234.21    5.09
  -7  -7 -12  239.34    5.11
   7   7  13   68.05    2.21
  -7  -7 -13   70.21    2.18
   7   7  14    7.56    0.81
  -7  -7 -14    7.40    0.88
   7   7  15   22.49    1.33
  -7  -7 -15   24.51    1.30
   7   7  16   18.70    2.07
  -7  -7 -16   14.43    1.87
   7   8 -10   24.87    2.74
  -7  -8  10   23.50    2.16
   7   8  -9   48.57    2.32
  -7  -8   9   52.00    2.61
   7   8  -8   16.59    1.84
  -7  -8   8   14.84    1.78
   7   8  -7    0.58    1.12
  -7  -8   7   -0.11    0.95
   7   8  -6    0.72    1.17
  -7  -8   6    3.49    1.26
   7   8  -5   52.45    2.52
  -7  -8   5   50.62    2.66
   7   8  -4    0.74    0.85
  -7  -8   4    0.41    0.27
   7   8  -3  246.50    5.47
  -7  -8   3  240.15    5.27
   7   8  -2  325.40    6.93
  -7  -8   2  319.70    6.78
   7   8  -1  276.46    5.79
  -7  -8   1  275.40    5.90
   7   8   0  269.17    5.58
  -7  -8   0  267.91    5.51
   7   8   1   27.87    1.12
  -7  -8  -1   25.57    0.97
   7   8   2    0.92    0.40
  -7  -8  -2    1.13    0.41
   7   8   3    7.43    0.59
  -7  -8  -3    6.96    0.50
   7   8   4   25.57    0.99
  -7  -8  -4   28.09    1.04
   7   8   5    4.08    0.58
  -7  -8  -5    3.74    0.56
   7   8   6  200.97    4.17
  -7  -8  -6  211.21    4.46
   7   8   7  412.80   10.18
  -7  -8  -7  413.91    8.17
   7   8   8  616.20   12.40
  -7  -8  -8  611.72   11.93
   7   8   9  287.56    5.74
  -7  -8  -9  299.72    7.22
   7   8  10    0.85    0.58
  -7  -8 -10    0.92    0.59
   7   8  11   20.93    1.03
  -7  -8 -11   19.76    1.01
   7   8  12   50.13    1.93
  -7  -8 -12   51.53    1.76
   7   8  13   10.99    0.86
  -7  -8 -13   12.29    0.95
   7   8  14   51.10    2.07
  -7  -8 -14   51.39    1.82
   7   8  15   22.51    1.30
  -7  -8 -15   23.34    1.40
   7   8  16   10.85    1.62
  -7  -8 -16   12.24    1.67
   7   9  -9    0.38    1.51
  -7  -9   9    0.29    0.97
   7   9  -8   -0.54    1.03
  -7  -9   8    1.15    0.92
   7   9  -7    0.72    1.10
  -7  -9   7    0.54    0.97
  -7  -9   6    2.07    1.19
   7   9  -5    9.14    1.44
  -7  -9   5    4.03    0.43
  -7  -9   4   78.80    2.61
   7   9  -3  218.97    7.25
  -7  -9   3  206.89    5.36
   7   9  -2  114.24    3.33
  -7  -9   2  115.27    3.42
   7   9  -1   46.30    1.28
  -7  -9   1   45.20    1.44
   7   9   0    0.32    0.40
  -7  -9   0    0.41    0.45
   7   9   1   37.72    1.19
  -7  -9  -1   38.20    1.26
   7   9   2   12.85    0.79
  -7  -9  -2   12.90    0.74
   7   9   3   12.29    0.65
  -7  -9  -3   13.35    0.63
   7   9   4  103.09    3.20
  -7  -9  -4  101.92    2.74
   7   9   5  188.70    4.26
  -7  -9  -5  192.01    4.64
   7   9   6   89.02    2.43
  -7  -9  -6   89.72    2.47
   7   9   7  489.83    9.82
  -7  -9  -7  489.83    9.48
   7   9   8  291.73    6.12
  -7  -9  -8  292.74    6.51
   7   9   9    3.00    0.65
  -7  -9  -9    2.74    0.61
   7   9  10   50.26    1.58
  -7  -9 -10   46.91    1.60
   7   9  11   34.53    1.51
  -7  -9 -11   34.58    1.39
   7   9  12    2.41    1.28
  -7  -9 -12    1.48    0.95
   7   9  13   37.70    2.27
  -7  -9 -13   34.33    1.71
   7   9  14   89.52    4.25
  -7  -9 -14   82.75    2.83
   7   9  15   71.78    2.21
  -7  -9 -15   75.39    2.83
   7   9  16   13.78    1.73
  -7  -9 -16   14.97    1.75
   7  10  -9    1.91    1.15
  -7 -10   9    0.92    0.85
  -7 -10   8    3.22    1.19
   7  10  -7   47.29    4.35
  -7 -10   7   39.60    2.92
   7  10  -6   42.86    2.65
  -7 -10   6   40.83    2.45
   7  10  -5   93.23    4.41
  -7 -10   5   92.56    4.19
   7  10  -4  141.49    5.24
  -7 -10   4  124.32    3.90
   7  10  -3   46.69    2.27
  -7 -10   3   44.82    1.60
   7  10  -2   10.15    0.70
  -7 -10   2   10.81    0.68
   7  10  -1  124.46    3.40
  -7 -10   1  119.53    3.13
   7  10   0    9.48    0.85
  -7 -10   0    9.39    0.79
   7  10   1  160.38    3.85
  -7 -10  -1  172.27    4.46
   7  10   2  282.18    6.08
  -7 -10  -2  289.14    7.43
   7  10   3   51.95    1.57
  -7 -10  -3   52.88    1.71
   7  10   4   86.93    3.31
  -7 -10  -4   97.29    2.47
   7  10   5  237.36    5.33
  -7 -10  -5  235.61    5.09
   7  10   6   64.45    2.84
  -7 -10  -6   66.31    1.89
   7  10   7    2.16    0.68
  -7 -10  -7    1.28    0.61
   7  10   8    8.39    0.83
  -7 -10  -8    8.76    0.81
   7  10   9    2.07    0.63
  -7 -10  -9    1.71    0.70
   7  10  10   42.14    1.73
  -7 -10 -10   40.59    1.55
   7  10  11   27.94    1.66
  -7 -10 -11   26.54    1.30
   7  10  12    1.57    0.88
  -7 -10 -12    1.42    0.90
   7  10  13   13.12    1.15
  -7 -10 -13   12.18    1.40
   7  10  14  124.88    3.89
  -7 -10 -14  123.15    3.45
   7  10  15   47.67    3.02
  -7 -10 -15   47.50    2.68
   7  10  16    2.86    1.78
  -7 -10 -16    1.93    1.94
   7  11  -8   57.98    3.22
  -7 -11   8   61.36    3.09
  -7 -11   7    7.34    0.74
   7  11  -6    4.80    0.68
  -7 -11   6    5.45    0.61
   7  11  -5   11.14    0.88
  -7 -11   5   12.24    0.86
   7  11  -4    1.53    0.81
  -7 -11   4    1.28    0.50
   7  11  -3   42.20    1.84
  -7 -11   3   42.43    1.82
   7  11  -2   24.69    1.62
  -7 -11   2   21.34    1.17
   7  11  -1    0.54    0.59
  -7 -11   1    0.63    0.52
   7  11   0  156.74    3.62
  -7 -11   0  156.67    3.47
   7  11   1  360.36    7.09
  -7 -11  -1  360.45    7.54
   7  11   2  243.76    5.02
  -7 -11  -2  241.75    5.52
   7  11   3  168.35    4.53
  -7 -11  -3  158.76    4.88
   7  11   4   40.50    1.31
  -7 -11  -4   39.82    1.39
   7  11   5   12.63    0.83
  -7 -11  -5   12.61    0.97
   7  11   6    9.07    0.83
  -7 -11  -6    9.43    0.76
   7  11   7   24.56    1.17
  -7 -11  -7   26.00    1.13
   7  11   8   27.33    1.28
  -7 -11  -8   28.38    1.26
   7  11   9   22.17    1.53
  -7 -11  -9   22.33    1.12
   7  11  10   79.71    2.34
  -7 -11 -10   81.13    2.36
   7  11  11  116.94    3.29
  -7 -11 -11  121.96    3.40
   7  11  12  189.60    4.68
  -7 -11 -12  184.38    4.46
   7  11  13  127.16    4.77
  -7 -11 -13  121.80    4.07
   7  11  14   11.73    2.11
  -7 -11 -14   11.12    2.02
   7  11  15   11.07    2.25
  -7 -11 -15   10.40    2.21
   7  11  16    0.41    1.44
  -7 -11 -16   -1.40    2.41
  -7 -12   8    0.54    1.46
   7  12  -7    9.10    3.15
  -7 -12   7    9.23    1.62
   7  12  -6   23.07    2.36
  -7 -12   6   11.84    0.92
   7  12  -5    5.87    0.86
  -7 -12   5    6.41    0.70
   7  12  -4    2.56    1.19
  -7 -12   4    1.84    0.70
   7  12  -3    3.26    0.90
  -7 -12   3    4.16    0.74
   7  12  -2   95.66    3.08
  -7 -12   2   90.40    2.66
   7  12  -1  231.37    5.49
  -7 -12   1  226.29    4.93
   7  12   0  178.30    4.19
  -7 -12   0  177.76    4.14
   7  12   1  187.95    5.16
  -7 -12  -1  186.79    4.08
   7  12   2   99.88    2.52
  -7 -12  -2  100.50    2.66
   7  12   3    6.71    0.72
  -7 -12  -3    6.80    0.81
   7  12   4    0.94    0.61
  -7 -12  -4    0.29    0.72
   7  12   5    1.82    0.63
  -7 -12  -5    1.37    0.68
   7  12   6   25.88    1.39
  -7 -12  -6   25.28    1.24
   7  12   7  121.26    3.08
  -7 -12  -7  121.08    3.47
   7  12   8  297.78    6.53
  -7 -12  -8  307.68    6.64
   7  12   9  315.14   10.62
  -7 -12  -9  313.40    6.80
   7  12  10  122.03    3.27
  -7 -12 -10  120.47    3.44
   7  12  11   49.39    1.96
  -7 -12 -11   52.18    2.12
   7  12  12   55.21    2.27
  -7 -12 -12   60.98    2.23
   7  12  13   18.28    3.38
  -7 -12 -13   17.83    2.45
   7  12  14    8.31    1.93
  -7 -12 -14    8.71    2.00
   7  12  15   12.00    2.48
  -7 -12 -15   12.16    2.47
   7  13  -7    1.30    2.18
  -7 -13   7    0.54    1.28
   7  13  -6    8.48    1.39
  -7 -13   6   19.49    1.64
   7  13  -5   54.56    3.31
  -7 -13   5   48.80    2.36
   7  13  -4   18.55    1.30
  -7 -13   4   18.30    1.12
   7  13  -3    5.45    1.06
  -7 -13   3    4.71    0.76
   7  13  -2   13.23    1.39
  -7 -13   2   12.67    1.03
   7  13  -1   61.27    1.98
  -7 -13   1   60.91    2.00
   7  13   0   95.12    2.47
  -7 -13   0   93.26    2.68
   7  13   1   24.78    1.19
  -7 -13  -1   26.13    1.22
   7  13   2    0.31    0.83
  -7 -13  -2    0.29    0.76
   7  13   3    1.24    0.81
  -7 -13  -3    0.90    0.70
   7  13   4   -0.32    0.65
  -7 -13  -4    0.49    0.67
   7  13   5   19.67    1.28
  -7 -13  -5   17.63    1.24
   7  13   6  124.88    3.20
  -7 -13  -6  121.22    3.02
   7  13   7  207.15    5.02
  -7 -13  -7  219.31    4.73
   7  13   8  436.96    9.72
  -7 -13  -8  443.84    9.07
   7  13   9   80.31    2.66
  -7 -13  -9   84.21    2.50
   7  13  10   20.67    1.67
  -7 -13 -10   19.63    1.39
   7  13  11    2.79    1.12
  -7 -13 -11    3.24    1.15
   7  13  12   14.77    2.66
  -7 -13 -12   12.70    2.41
   7  13  13    2.18    2.38
  -7 -13 -13    3.24    2.18
   7  14  -6    6.14    1.58
  -7 -14   6    8.15    1.44
   7  14  -5   13.17    1.35
  -7 -14   5   20.10    1.28
   7  14  -4   15.06    1.24
  -7 -14   4   15.65    1.13
   7  14  -3    5.45    1.17
  -7 -14   3    8.76    0.92
   7  14  -2    7.05    1.01
  -7 -14   2    5.78    0.85
   7  14  -1    2.86    1.22
  -7 -14   1    1.71    0.92
   7  14   0   40.45    1.57
  -7 -14   0   38.22    1.58
   7  14   1    3.87    0.92
  -7 -14  -1    3.67    0.90
   7  14   2   65.84    2.20
  -7 -14  -2   65.80    2.23
   7  14   3   27.64    1.31
  -7 -14  -3   28.59    1.40
   7  14   4   77.90    2.50
  -7 -14  -4   79.80    2.43
   7  14   5   74.93    2.29
  -7 -14  -5   75.88    2.48
   7  14   6   25.66    1.35
  -7 -14  -6   28.09    2.02
   7  14   7   24.31    1.62
  -7 -14  -7   26.74    1.55
   7  14   8    1.01    0.95
  -7 -14  -8    0.56    1.03
   7  14   9   17.63    1.31
  -7 -14  -9   16.32    1.33
   7  14  10    1.49    1.21
  -7 -14 -10    1.55    1.19
   7  14  11   11.98    2.36
  -7 -14 -11    9.75    2.18
   7  15  -5    6.37    1.75
  -7 -15   5    6.33    1.53
   7  15  -4    0.90    1.49
  -7 -15   4    1.80    0.95
   7  15  -3    0.88    1.03
  -7 -15   3    0.27    0.90
   7  15  -2    0.16    1.15
  -7 -15   2    0.00    0.92
   7  15  -1    4.32    1.58
  -7 -15   1    6.03    1.12
   7  15   0   29.74    1.80
  -7 -15   0   29.17    1.49
   7  15   1   44.53    1.91
  -7 -15  -1   46.21    1.96
   7  15   2   32.30    1.67
  -7 -15  -2   34.30    1.69
   7  15   3   20.85    1.71
  -7 -15  -3   22.69    1.55
   7  15   4   28.07    1.69
  -7 -15  -4   25.88    1.44
   7  15   5   18.84    1.33
  -7 -15  -5   17.92    1.21
   7  15   6   10.96    1.24
  -7 -15  -6    9.14    1.10
   7  15   7    2.54    1.08
  -7 -15  -7    2.39    1.04
   7  15   8    3.27    1.03
  -7 -15  -8    3.11    1.13
   7  15   9   16.82    3.22
  -7 -15  -9   21.47    2.86
   7  16  -4    5.88    2.07
  -7 -16   4   -0.04    1.64
   7  16  -3    6.24    1.08
  -7 -16   3    5.45    1.01
   7  16  -2    6.93    1.37
  -7 -16   2    8.26    1.01
   7  16  -1   10.63    1.53
  -7 -16   1   12.40    1.30
   7  16   0   58.26    2.50
  -7 -16   0   62.37    2.36
   7  16   1   73.49    2.72
  -7 -16  -1   80.32    2.74
   7  16   2   34.26    1.96
  -7 -16  -2   32.87    1.85
   7  16   3   -0.36    1.03
  -7 -16  -3    0.90    1.21
   7  16   4    3.29    1.21
  -7 -16  -4    1.96    1.10
   7  16   5   41.73    2.65
  -7 -16  -5   52.09    2.83
   7  16   6   90.85    4.55
  -7 -16  -6   86.73    7.25
   7  17  -1   15.37    2.07
  -7 -17   1   18.03    1.91
   7  17   0   14.95    2.54
  -7 -17   0   11.44    1.73
   7  17   1   16.81    2.66
  -7 -17  -1   12.97    2.07
   7  17   2   32.37    4.62
  -7 -17  -2   39.57    2.86
   7  17   3    8.71    4.80
   8  -9  -4    4.37    1.31
  -8   9   4    4.55    1.48
   8  -9  -3   13.82    1.96
  -8   9   3   13.59    2.18
   8  -9  -2   22.44    2.16
  -8   9   2   19.06    2.27
   8  -9  -1   23.52    2.12
  -8   9   1   23.70    2.12
   8  -9   0   37.77    2.34
  -8   9   0   41.71    4.43
   8  -9   1   25.17    1.96
  -8   9  -1   22.56    2.39
   8  -9   2   10.09    1.21
  -8   9  -2    9.18    1.22
   8  -9   3   19.45    1.49
  -8   9  -3   17.27    1.67
   8  -9   4   22.62    1.73
  -8   9  -4   20.78    1.48
   8  -9   5    1.49    1.71
  -8   9  -5    1.64    1.67
   8  -9   6    3.24    1.75
  -8   9  -6    2.16    1.82
   8  -9   7   16.63    2.09
  -8   9  -7   11.91    1.69
   8  -9   8   36.87    2.77
  -8   9  -8   40.07    2.93
   8  -8  -5   15.11    1.55
  -8   8   5   12.96    1.58
   8  -8  -4    4.89    1.31
  -8   8   4    2.68    1.28
   8  -8  -3   18.46    1.96
  -8   8   3   15.38    1.96
   8  -8  -2   59.09    3.15
  -8   8   2   60.75    3.63
   8  -8  -1   97.63    2.95
  -8   8   1   98.39    2.86
   8  -8   0   57.33    2.57
  -8   8   0   59.42    2.30
   8  -8   1   46.95    1.94
  -8   8  -1   48.76    2.16
   8  -8   2   30.66    1.48
  -8   8  -2   28.92    1.49
   8  -8   3   22.44    1.42
  -8   8  -3   20.24    1.46
   8  -8   4   16.97    1.51
  -8   8  -4   16.90    1.31
   8  -8   5    4.77    1.57
  -8   8  -5    5.81    1.15
   8  -8   6    3.38    0.97
  -8   8  -6    4.39    1.24
   8  -8   7  159.43    4.46
  -8   8  -7  144.51    5.76
   8  -8   8  147.24    5.74
  -8   8  -8  127.50    8.30
   8  -8   9   56.34    5.25
  -8   8  -9   46.41    2.84
   8  -7  -5   24.06    1.73
  -8   7   5   28.00    3.22
  -8   7   4   81.13    4.10
   8  -7  -3  144.36    4.55
  -8   7   3  128.98    3.76
   8  -7  -2   44.44    1.73
  -8   7   2   46.71    1.85
   8  -7  -1    0.52    0.86
  -8   7   1    1.10    0.92
   8  -7   0   14.22    1.10
  -8   7   0   13.21    1.08
   8  -7   1   44.73    1.71
  -8   7  -1   44.48    1.69
   8  -7   2   10.44    1.06
  -8   7  -2   10.53    1.08
   8  -7   3   61.54    2.11
  -8   7  -3   63.36    2.50
   8  -7   4  123.20    3.38
  -8   7  -4  114.55    3.63
   8  -7   5   83.85    2.65
  -8   7  -5   81.42    2.52
   8  -7   6   83.67    2.61
  -8   7  -6   79.16    2.88
   8  -7   7   45.61    1.76
  -8   7  -7   44.19    1.84
   8  -7   8   63.59    2.27
  -8   7  -8   62.62    2.32
   8  -7   9   28.50    1.64
  -8   7  -9   26.47    1.57
   8  -7  10    0.22    1.66
  -8   7 -10    0.07    1.57
   8  -6  -6   16.99    1.48
  -8   6   6   15.46    1.62
   8  -6  -5    6.32    0.95
  -8   6   5    6.33    1.01
   8  -6  -4   21.54    1.44
  -8   6   4   22.89    1.49
   8  -6  -3   71.02    2.66
  -8   6   3   57.98    2.14
   8  -6  -2   -0.07    0.88
  -8   6   2    0.05    1.17
   8  -6  -1    2.92    0.81
  -8   6   1    2.61    0.81
   8  -6   0    1.30    0.67
  -8   6   0    1.17    0.83
   8  -6   1   56.81    2.29
  -8   6  -1   57.76    2.02
   8  -6   2  209.97    4.77
  -8   6  -2  215.31    5.27
   8  -6   3   64.67    2.00
  -8   6  -3   66.85    2.23
   8  -6   4    6.77    0.83
  -8   6  -4    5.36    0.83
   8  -6   5   68.72    2.21
  -8   6  -5   72.55    2.43
   8  -6   6   35.54    1.60
  -8   6  -6   35.18    1.51
   8  -6   7    6.71    0.90
  -8   6  -7    6.84    0.92
   8  -6   8   25.30    1.26
  -8   6  -8   25.68    1.31
   8  -6   9    3.78    0.94
  -8   6  -9    3.76    0.94
   8  -6  10   13.64    1.12
  -8   6 -10   12.88    1.35
   8  -6  11   40.81    2.54
  -8   6 -11   45.38    4.32
   8  -5  -7   20.12    1.67
  -8   5   7   29.49    2.32
   8  -5  -6    1.40    0.81
  -8   5   6    2.21    1.28
   8  -5  -5    0.20    0.79
  -8   5   5    1.39    1.08
   8  -5  -4   15.60    1.04
  -8   5   4   17.76    1.35
   8  -5  -3    0.36    0.70
  -8   5   3    0.43    0.65
   8  -5  -2    1.98    0.77
  -8   5   2    2.81    0.65
   8  -5  -1    7.50    0.74
  -8   5   1    9.43    1.19
   8  -5   0   31.58    1.30
  -8   5   0   33.86    1.46
   8  -5   1  302.68    6.57
  -8   5  -1  308.18    6.77
   8  -5   2   48.08    2.03
  -8   5  -2   49.00    1.69
   8  -5   3   35.32    1.31
  -8   5  -3   37.77    1.46
   8  -5   4    2.70    0.70
  -8   5  -4    2.18    0.79
   8  -5   5   39.48    1.49
  -8   5  -5   39.06    1.57
   8  -5   6   14.54    0.90
  -8   5  -6   14.36    0.92
   8  -5   7   25.59    1.13
  -8   5  -7   25.62    1.19
   8  -5   8   22.53    1.17
  -8   5  -8   19.74    1.19
   8  -5   9   24.72    1.21
  -8   5  -9   24.69    1.39
   8  -5  10   27.58    1.42
  -8   5 -10   27.75    1.42
   8  -5  11    1.44    0.86
  -8   5 -11    0.83    0.83
   8  -5  12    5.25    1.44
  -8   5 -12    3.02    1.19
   8  -4  -8    6.68    1.98
  -8   4   8    7.22    1.64
   8  -4  -7    0.02    0.67
  -8   4   7    0.14    1.03
   8  -4  -6   45.38    2.29
  -8   4   6   55.73    2.95
   8  -4  -5  169.27    5.79
  -8   4   5  169.18    6.78
   8  -4  -4    6.71    0.81
  -8   4   4    7.29    0.90
   8  -4  -3    0.58    0.58
  -8   4   3   -0.02    0.59
   8  -4  -2   14.99    0.86
  -8   4   2   17.22    0.99
   8  -4  -1    0.67    0.58
  -8   4   1    0.74    0.63
   8  -4   0   65.55    1.96
  -8   4   0   68.39    2.02
   8  -4   1  181.04    3.89
  -8   4  -1  197.16    5.24
   8  -4   2  110.48    2.92
  -8   4  -2  112.39    3.24
   8  -4   3   75.72    2.20
  -8   4  -3   77.66    2.12
   8  -4   4    1.37    0.67
  -8   4  -4    1.13    0.68
   8  -4   5    0.20    0.61
  -8   4  -5    1.22    0.67
   8  -4   6   25.95    1.06
  -8   4  -6   26.06    1.15
   8  -4   7   22.38    1.12
  -8   4  -7   21.47    1.15
   8  -4   8   35.43    1.40
  -8   4  -8   36.15    1.39
   8  -4   9   41.46    2.65
  -8   4  -9   42.81    1.76
   8  -4  10   55.46    2.09
  -8   4 -10   51.91    1.84
   8  -4  11   49.00    1.84
  -8   4 -11   48.24    2.02
   8  -4  12   16.79    1.39
  -8   4 -12   14.72    1.30
   8  -4  13   -0.81    1.03
  -8   4 -13    0.92    1.04
   8  -3  -9   74.71    3.85
  -8   3   9   69.11    3.38
   8  -3  -8    4.50    2.05
  -8   3   8    2.68    1.57
   8  -3  -7    1.39    0.47
  -8   3   7    2.32    1.24
   8  -3  -6   75.86    2.81
  -8   3   6   78.22    3.47
   8  -3  -5   39.37    1.66
  -8   3   5   45.79    2.59
   8  -3  -4   22.67    1.37
  -8   3   4   23.05    1.30
   8  -3  -3   45.63    1.76
  -8   3   3   46.05    2.54
   8  -3  -2   79.55    3.04
  -8   3   2   78.78    2.45
   8  -3  -1  130.13    4.35
  -8   3   1  170.35    4.19
   8  -3   0  162.14    3.80
  -8   3   0  180.23    4.88
   8  -3   1   48.96    1.42
  -8   3  -1   57.63    1.87
   8  -3   2   62.06    1.75
  -8   3  -2   71.02    2.12
   8  -3   3   64.58    1.89
  -8   3  -3   62.85    1.91
   8  -3   4   36.80    1.35
  -8   3  -4   38.33    1.31
   8  -3   5   57.31    1.76
  -8   3  -5   60.33    1.66
   8  -3   6   36.64    1.31
  -8   3  -6   38.11    1.28
   8  -3   7   99.70    2.59
  -8   3  -7  102.73    2.88
   8  -3   8  148.36    3.54
  -8   3  -8  149.46    3.74
   8  -3   9   97.15    2.90
  -8   3  -9   96.30    2.97
   8  -3  10    6.98    0.90
  -8   3 -10    7.00    0.90
   8  -3  11   14.93    1.17
  -8   3 -11   13.37    1.06
   8  -3  12  181.88    5.31
  -8   3 -12  197.77    7.02
   8  -3  13   62.06    3.36
  -8   2  11   11.97    3.42
   8  -2 -10   49.16    3.08
  -8   2  10   48.66    3.31
   8  -2  -9   12.38    1.91
  -8   2   9   12.61    1.80
   8  -2  -8    9.28    2.12
  -8   2   8    8.73    1.75
   8  -2  -7    5.24    1.42
  -8   2   7    5.87    1.24
   8  -2  -6   32.28    1.82
  -8   2   6   29.96    2.05
   8  -2  -5  145.50    4.95
  -8   2   5  144.18    5.07
   8  -2  -4  115.57    4.08
  -8   2   4  110.73    3.40
   8  -2  -3   30.86    1.64
  -8   2   3   31.06    1.37
   8  -2  -2  256.72    6.23
  -8   2   2  258.82    6.86
   8  -2  -1  290.80    6.91
  -8   2   1  265.55   10.58
   8  -2   0   17.44    0.79
  -8   2   0   20.03    1.26
   8  -2   1    4.79    0.63
  -8   2  -1    3.99    0.58
   8  -2   2   15.98    0.72
  -8   2  -2   17.63    1.01
   8  -2   3   70.14    1.96
  -8   2  -3   76.55    2.66
   8  -2   4  161.14    3.40
  -8   2  -4  166.89    4.08
   8  -2   5  280.61    5.83
  -8   2  -5  274.57    6.03
   8  -2   6  209.70    4.34
  -8   2  -6  214.76    4.70
   8  -2   7  104.27    2.59
  -8   2  -7  102.80    2.57
   8  -2   8   53.21    1.85
  -8   2  -8   53.32    1.60
   8  -2   9   19.72    0.95
  -8   2  -9   19.58    1.04
   8  -2  10    3.27    0.74
  -8   2 -10    1.60    0.72
   8  -2  11  121.84    3.27
  -8   2 -11  104.80    3.89
   8  -2  12  215.58    6.80
  -8   2 -12  223.93    7.67
   8  -2  13   90.01    4.17
  -8   2 -13   44.97    2.36
   8  -2  14   28.56    1.82
  -8   2 -14   45.16    2.97
   8  -1 -11    5.36    2.12
  -8   1  11    3.27    1.96
   8  -1 -10   15.64    2.14
  -8   1  10   14.22    1.78
   8  -1  -9   10.15    1.66
  -8   1   9   10.35    1.51
   8  -1  -8   22.10    2.52
  -8   1   8   22.49    3.80
   8  -1  -7   50.04    2.77
  -8   1   7   49.30    2.70
   8  -1  -6   87.31    4.12
  -8   1   6   86.21    3.72
   8  -1  -5  186.87    6.41
  -8   1   5  178.25    5.61
   8  -1  -4   61.61    1.98
  -8   1   4   66.38    2.36
   8  -1  -3   23.12    0.92
  -8   1   3   21.75    1.01
   8  -1  -2    3.33    0.47
  -8   1   2    3.94    0.50
   8  -1  -1    6.60    0.79
  -8   1   1    7.67    0.63
   8  -1   0   23.18    1.06
  -8   1   0   23.41    0.99
   8  -1   1   93.06    2.34
  -8   1  -1  102.01    2.93
   8  -1   2  169.77    5.45
  -8   1  -2  173.51    5.78
   8  -1   3   12.51    0.70
  -8   1  -3   13.64    0.86
   8  -1   4   66.52    1.89
  -8   1  -4   66.45    1.85
   8  -1   5  223.52    4.48
  -8   1  -5  229.31    5.22
   8  -1   6  126.57    2.93
  -8   1  -6  126.60    2.81
   8  -1   7   29.96    1.15
  -8   1  -7   32.30    1.17
   8  -1   8    8.22    0.70
  -8   1  -8    8.91    0.76
   8  -1   9   41.71    1.58
  -8   1  -9   40.76    1.44
   8  -1  10   46.77    1.67
  -8   1 -10   45.79    1.55
   8  -1  11   41.24    1.51
  -8   1 -11   43.19    1.58
   8  -1  12   39.24    1.71
  -8   1 -12   33.27    1.48
   8  -1  13   73.97    3.44
  -8   1 -13   39.21    2.30
   8  -1  14    9.72    1.13
  -8   1 -14    9.59    1.03
   8   0 -11   -0.02    3.06
  -8   0  11    1.01    3.60
   8   0 -10    5.60    2.02
  -8   0  10    4.35    1.58
   8   0  -9    2.99    1.75
  -8   0   9    3.81    1.35
   8   0  -8   58.79    2.97
  -8   0   8   61.56    3.31
   8   0  -7   70.95    2.88
  -8   0   7   71.54    3.27
   8   0  -6   41.40    2.09
  -8   0   6   41.37    2.32
   8   0  -5   34.60    1.87
  -8   0   5   33.99    2.12
   8   0  -4    2.79    0.99
  -8   0   4    3.47    0.97
   8   0  -3    0.50    0.29
  -8   0   3    0.58    0.77
   8   0  -2    0.81    0.49
  -8   0   2    0.63    0.49
   8   0  -1    1.53    0.36
  -8   0   1    1.49    0.40
   8   0   0    0.74    0.43
  -8   0   0    0.72    0.40
   8   0   1   97.24    2.48
  -8   0  -1  103.09    3.09
   8   0   2  239.03    6.06
  -8   0  -2  235.76    5.69
   8   0   3   72.82    2.84
  -8   0  -3   62.01    1.73
   8   0   4  137.53    3.15
  -8   0  -4  147.78    3.94
   8   0   5   29.80    1.19
  -8   0  -5   31.74    1.26
   8   0   6   35.63    1.24
  -8   0  -6   37.70    1.28
   8   0   7    2.18    0.59
  -8   0  -7    2.05    0.74
   8   0   8   93.32    2.39
  -8   0  -8   90.04    2.30
   8   0   9   14.40    0.86
  -8   0  -9   14.09    0.88
   8   0  10  156.83    3.67
  -8   0 -10  156.58    3.76
   8   0  11   58.70    2.12
  -8   0 -11   56.09    1.85
   8   0  12   41.08    1.49
  -8   0 -12   35.56    1.58
   8   0  13   48.10    2.00
  -8   0 -13   41.94    1.62
   8   0  14    9.45    1.06
  -8   0 -14    8.48    0.83
   8   0  15   16.68    2.32
  -8   0 -15   15.44    2.54
   8   1 -11   18.86    2.07
  -8  -1  11   16.77    2.03
   8   1 -10   30.43    2.54
  -8  -1  10   27.66    2.27
   8   1  -9   32.98    2.47
  -8  -1   9   33.94    2.20
   8   1  -8   68.41    3.04
  -8  -1   8   62.74    3.06
   8   1  -7   18.43    1.55
  -8  -1   7   17.13    1.55
   8   1  -6    0.72    1.10
  -8  -1   6    0.92    0.95
   8   1  -5    0.09    0.95
  -8  -1   5    1.10    0.92
   8   1  -4    0.47    1.22
  -8  -1   4    0.59    0.92
   8   1  -3   35.99    1.98
  -8  -1   3   32.98    1.94
   8   1  -2   34.76    1.21
  -8  -1   2   33.68    1.33
   8   1  -1  150.66    3.99
  -8  -1   1  157.45    3.67
   8   1   0  400.47    8.46
  -8  -1   0  399.97   12.94
   8   1   1  113.81    2.70
  -8  -1  -1  113.31    3.47
   8   1   2   26.68    1.06
  -8  -1  -2   27.35    0.97
   8   1   3   37.66    1.39
  -8  -1  -3   35.16    1.12
   8   1   4    6.19    0.58
  -8  -1  -4    6.55    0.61
   8   1   5   65.41    1.85
  -8  -1  -5   66.16    1.94
   8   1   6   84.91    2.14
  -8  -1  -6   85.96    2.30
   8   1   7   69.24    1.96
  -8  -1  -7   65.95    1.98
   8   1   8    1.12    0.59
  -8  -1  -8    0.05    0.65
   8   1   9  223.32    5.06
  -8  -1  -9  224.26    4.89
   8   1  10  215.33    4.82
  -8  -1 -10  224.37    5.60
   8   1  11  149.64    3.51
  -8  -1 -11  149.49    3.36
   8   1  12   24.40    1.13
  -8  -1 -12   24.72    1.21
   8   1  13    2.00    0.85
  -8  -1 -13    2.47    1.03
   8   1  14    6.51    1.08
  -8  -1 -14    7.90    0.88
   8   1  15    1.75    0.86
  -8  -1 -15    1.31    0.77
   8   2 -11   17.54    2.00
  -8  -2  11   17.29    1.84
   8   2 -10   39.32    2.83
  -8  -2  10   35.27    2.48
   8   2  -9   44.12    2.84
  -8  -2   9   41.33    2.83
   8   2  -8   20.94    1.82
  -8  -2   8   17.13    1.69
   8   2  -7    1.03    1.58
  -8  -2   7    0.97    1.03
   8   2  -6    5.61    1.62
  -8  -2   6    2.12    1.17
   8   2  -5   10.90    1.31
  -8  -2   5    9.79    1.30
   8   2  -4   54.05    2.43
  -8  -2   4   50.63    2.59
   8   2  -3  124.72    4.41
  -8  -2   3  118.81    4.01
   8   2  -2  453.36   13.33
  -8  -2   2  456.18   14.49
   8   2  -1 1107.47   27.87
  -8  -2   1 1095.23   29.11
   8   2   0  240.38    5.56
  -8  -2   0  228.29    5.54
   8   2   1    2.32    0.43
  -8  -2  -1    2.52    0.52
   8   2   2    5.92    0.61
  -8  -2  -2    5.33    0.56
   8   2   3    4.08    0.45
  -8  -2  -3    4.41    0.47
   8   2   4    1.26    0.52
  -8  -2  -4    0.79    0.45
   8   2   5  137.28    3.72
  -8  -2  -5  133.08    3.38
   8   2   6  387.75    7.40
  -8  -2  -6  397.25    9.07
   8   2   7  518.96   10.06
  -8  -2  -7  525.10   10.35
   8   2   8  306.36    6.87
  -8  -2  -8  303.68    6.14
   8   2   9    9.30    0.67
  -8  -2  -9   11.46    1.03
   8   2  10   64.08    1.75
  -8  -2 -10   59.96    1.76
   8   2  11   27.60    1.22
  -8  -2 -11   25.30    1.12
   8   2  12    1.26    0.63
  -8  -2 -12    2.00    0.81
   8   2  13   32.68    1.44
  -8  -2 -13   30.01    1.44
   8   2  14   17.67    0.95
  -8  -2 -14   20.39    1.40
   8   2  15   35.39    2.00
  -8  -2 -15   63.63    2.99
   8   3 -11    7.94    1.71
  -8  -3  11   10.49    1.53
   8   3 -10    0.09    1.53
  -8  -3  10    1.48    1.42
   8   3  -9   11.53    2.14
  -8  -3   9    7.90    2.27
   8   3  -8    1.21    1.17
  -8  -3   8    0.59    1.01
   8   3  -7   68.66    3.99
  -8  -3   7   58.21    2.92
   8   3  -6   93.06    3.60
  -8  -3   6   94.77    5.18
   8   3  -5  181.41    5.52
  -8  -3   5  173.80    5.74
   8   3  -4  301.15    9.09
  -8  -3   4  282.41    9.19
   8   3  -3   99.09    3.45
  -8  -3   3   95.75    3.72
   8   3  -2  268.36    8.30
  -8  -3   2  253.57    8.19
   8   3  -1  155.14    4.62
  -8  -3   1  148.31    4.75
   8   3   0   27.35    0.99
  -8  -3   0   27.24    1.08
   8   3   1   24.44    0.99
  -8  -3  -1   24.13    0.83
   8   3   2    2.00    0.38
  -8  -3  -2    2.07    0.41
   8   3   3  305.70    6.84
  -8  -3  -3  317.54    6.80
   8   3   4  609.69   13.89
  -8  -3  -4  655.21   17.51
   8   3   5  378.18   11.16
  -8  -3  -5  340.62    7.02
   8   3   6  250.04    5.27
  -8  -3  -6  249.16    5.47
   8   3   7  186.09    4.03
  -8  -3  -7  186.65    3.99
   8   3   8  179.47    4.01
  -8  -3  -8  176.79    3.81
   8   3   9   22.33    0.94
  -8  -3  -9   20.12    1.08
   8   3  10    3.98    0.65
  -8  -3 -10    3.60    0.63
   8   3  11    2.29    0.65
  -8  -3 -11    2.74    0.68
   8   3  12   49.11    1.71
  -8  -3 -12   46.60    1.71
   8   3  13  178.77    5.78
  -8  -3 -13  174.13    6.03
   8   3  14   98.37    3.72
  -8  -3 -14   71.62    3.35
   8   3  15   53.84    3.67
  -8  -3 -15   52.00    2.20
   8   4 -10    0.58    1.58
  -8  -4  10    0.77    1.13
   8   4  -9    5.72    2.84
  -8  -4   9    4.25    1.39
   8   4  -8   55.76    2.99
  -8  -4   8   50.96    3.76
   8   4  -7   56.81    2.61
  -8  -4   7   53.51    2.86
   8   4  -6  145.32    4.98
  -8  -4   6  150.72    7.47
   8   4  -5   91.79    3.54
  -8  -4   5   93.30    3.85
   8   4  -4    7.67    0.99
  -8  -4   4    6.66    1.01
   8   4  -3    1.03    0.92
  -8  -4   3    0.23    0.76
   8   4  -2    1.15    0.86
  -8  -4   2    1.04    1.19
   8   4  -1    0.56    0.65
  -8  -4   1    0.41    0.67
   8   4   0   32.21    1.21
  -8  -4   0   29.65    1.24
   8   4   1   22.38    0.85
  -8  -4  -1   21.83    0.83
   8   4   2   59.06    2.32
  -8  -4  -2   57.78    1.87
   8   4   3  820.54   23.01
  -8  -4  -3  793.10   21.03
   8   4   4  408.93    9.14
  -8  -4  -4  375.44    7.25
   8   4   5   50.02    1.55
  -8  -4  -5   48.01    1.42
   8   4   6   37.75    1.28
  -8  -4  -6   35.68    1.37
   8   4   7    0.45    0.47
  -8  -4  -7    0.45    0.49
   8   4   8    2.11    0.54
  -8  -4  -8    1.94    0.54
   8   4   9   13.24    0.85
  -8  -4  -9   13.08    0.92
   8   4  10  109.96    3.15
  -8  -4 -10  120.54    3.31
   8   4  11   87.99    2.32
  -8  -4 -11   86.10    2.39
   8   4  12   81.96    2.23
  -8  -4 -12   90.92    3.06
   8   4  13   86.87    3.44
  -8  -4 -13   89.41    3.06
   8   4  14   49.18    1.80
   8   4  15   44.37    2.36
  -8  -4 -15   93.12    4.44
   8   4  16   21.83    1.75
  -8  -4 -16   17.09    1.93
   8   5 -10    1.04    1.26
  -8  -5  10    3.26    1.26
   8   5  -9   50.15    3.15
  -8  -5   9   49.02    2.81
   8   5  -8  109.58    4.35
  -8  -5   8  107.44    4.46
   8   5  -7   81.26    3.35
  -8  -5   7   73.77    3.22
   8   5  -6   12.07    1.48
  -8  -5   6    9.27    1.80
   8   5  -5  161.28    5.43
  -8  -5   5  153.65    5.97
   8   5  -4    1.57    1.37
  -8  -5   4    0.70    0.94
   8   5  -3   27.51    1.58
  -8  -5   3   27.80    1.75
   8   5  -2    3.49    0.99
  -8  -5   2    4.80    1.03
   8   5  -1   65.53    2.88
  -8  -5   1   64.13    3.06
   8   5   0  138.61    4.44
  -8  -5   0  137.91    3.11
   8   5   1  243.51    5.27
  -8  -5  -1  239.08    4.88
   8   5   2  162.41    5.38
  -8  -5  -2  150.30    3.36
   8   5   3    5.78    0.50
  -8  -5  -3    5.15    0.63
   8   5   4    2.56    0.43
  -8  -5  -4    1.82    0.41
   8   5   5   12.33    0.74
  -8  -5  -5   13.01    0.74
   8   5   6    1.26    0.47
  -8  -5  -6    1.35    0.56
   8   5   7    0.95    0.54
  -8  -5  -7   -0.04    0.54
   8   5   8    1.91    0.59
  -8  -5  -8    1.13    0.63
   8   5   9   85.27    2.50
  -8  -5  -9   82.83    2.29
   8   5  10  186.45    4.73
  -8  -5 -10  196.91    4.84
   8   5  11  108.13    3.26
  -8  -5 -11  109.06    3.08
   8   5  12   60.57    1.78
  -8  -5 -12   63.90    2.30
   8   5  13   20.30    1.12
  -8  -5 -13   20.01    1.10
   8   5  14   34.21    1.53
  -8  -5 -14   31.98    1.62
   8   5  15    1.35    1.01
  -8  -5 -15    1.19    0.92
   8   5  16    3.62    1.28
  -8  -5 -16    3.09    1.33
   8   6 -10    2.84    1.51
  -8  -6  10    4.26    1.28
   8   6  -9   12.78    1.58
  -8  -6   9   12.38    1.33
   8   6  -8   50.15    2.79
  -8  -6   8   47.16    2.97
   8   6  -7   38.99    2.52
  -8  -6   7   39.77    2.45
   8   6  -6    2.32    1.22
  -8  -6   6    2.52    1.04
   8   6  -5   16.27    1.51
  -8  -6   5   16.75    1.60
   8   6  -4    2.18    0.94
  -8  -6   4    0.47    0.90
   8   6  -3   77.91    3.38
  -8  -6   3   85.17    4.12
   8   6  -2  155.59    5.20
  -8  -6   2  148.41    5.00
   8   6  -1  227.59    7.43
  -8  -6   1  221.41    6.06
   8   6   0  346.31   10.06
  -8  -6   0  309.89    7.95
   8   6   1   75.02    2.00
  -8  -6  -1   72.41    2.07
   8   6   2   23.43    0.90
  -8  -6  -2   21.38    0.83
   8   6   3    0.40    0.50
  -8  -6  -3    0.22    0.65
   8   6   4   69.01    2.68
  -8  -6  -4   61.25    1.89
   8   6   5   21.16    0.86
  -8  -6  -5   19.90    0.85
   8   6   6   23.50    1.13
  -8  -6  -6   24.65    0.99
   8   6   7  228.13    4.80
  -8  -6  -7  230.99    4.91
   8   6   8  352.34    8.28
  -8  -6  -8  360.83    7.95
   8   6   9  369.04    7.22
  -8  -6  -9  383.09    8.03
   8   6  10  111.71    2.88
  -8  -6 -10  122.95    3.38
   8   6  11    8.22    0.83
  -8  -6 -11    7.27    0.76
   8   6  12   73.97    2.54
  -8  -6 -12   78.67    2.36
   8   6  13   48.62    1.69
  -8  -6 -13   47.47    1.80
   8   6  14   89.72    2.81
  -8  -6 -14   82.72    3.42
   8   6  15   34.60    1.57
  -8  -6 -15   42.65    1.80
   8   6  16    3.08    0.86
  -8  -6 -16    3.09    1.42
   8   7  -9    4.71    2.00
  -8  -7   9    7.52    1.39
   8   7  -8   15.47    1.58
  -8  -7   8   11.73    1.57
   8   7  -7   12.29    1.66
  -8  -7   7   11.66    1.53
   8   7  -6   10.38    1.57
  -8  -7   6   11.07    1.42
   8   7  -5   83.26    3.87
  -8  -7   5   84.73    3.40
   8   7  -4  141.41    5.27
  -8  -7   4  143.56    4.88
   8   7  -3  196.75    5.92
  -8  -7   3  202.45    5.97
   8   7  -2  160.29    4.98
  -8  -7   2  145.35    4.84
   8   7  -1   72.88    3.08
  -8  -7   1   69.67    1.96
   8   7   0   57.63    1.85
  -8  -7   0   69.02    2.32
   8   7   1   13.14    0.65
  -8  -7  -1   11.77    0.76
   8   7   2    5.63    0.56
  -8  -7  -2    5.81    0.63
   8   7   3    0.95    0.40
  -8  -7  -3    0.61    0.40
   8   7   4  172.96    5.92
  -8  -7  -4  173.87    5.60
   8   7   5  298.01    6.39
  -8  -7  -5  307.01    6.10
   8   7   6  113.15    2.86
  -8  -7  -6  114.19    2.75
   8   7   7  433.15    8.78
  -8  -7  -7  444.97    8.66
   8   7   8  220.30    5.00
  -8  -7  -8  222.12    4.86
   8   7   9   73.99    2.18
  -8  -7  -9   72.91    2.03
   8   7  10   90.31    2.61
  -8  -7 -10   87.92    2.65
   8   7  11   18.07    1.12
  -8  -7 -11   18.86    1.13
   8   7  12   46.48    1.62
  -8  -7 -12   43.58    1.75
   8   7  13   42.56    1.75
  -8  -7 -13   44.43    1.69
   8   7  14  126.23    3.29
  -8  -7 -14  136.02    4.97
   8   7  15  126.82    4.03
  -8  -7 -15  131.18    3.94
   8   7  16   43.60    2.84
   8   8  -9   19.81    1.94
  -8  -8   9   23.66    1.93
   8   8  -8    5.06    1.71
  -8  -8   8    2.32    1.33
   8   8  -7   15.49    1.98
  -8  -8   7   15.76    2.50
   8   8  -6   47.18    2.74
  -8  -8   6   46.75    2.41
   8   8  -5  115.03    4.21
  -8  -8   5  112.16    5.18
   8   8  -4  130.31    4.46
  -8  -8   4  136.39    4.82
   8   8  -3  105.16    3.83
  -8  -8   3   97.40    3.65
   8   8  -2   39.73    1.91
  -8  -8   2   34.60    1.19
   8   8  -1    0.45    0.52
  -8  -8   1    0.27    0.43
   8   8   0    0.50    0.45
  -8  -8   0   -0.09    0.45
   8   8   1    1.60    0.54
  -8  -8  -1    1.28    0.45
   8   8   2  151.42    5.52
  -8  -8  -2  147.17    3.36
   8   8   3  768.45   20.33
  -8  -8  -3  767.22   21.29
   8   8   4  428.33    8.94
  -8  -8  -4  400.24    9.57
   8   8   5   49.43    1.60
  -8  -8  -5   48.10    1.55
   8   8   6   51.01    1.53
  -8  -8  -6   51.82    1.71
   8   8   7  122.18    2.81
  -8  -8  -7  117.99    3.09
   8   8   8   31.35    1.17
  -8  -8  -8   31.90    1.24
   8   8   9    4.37    0.67
  -8  -8  -9    4.64    0.65
   8   8  10    6.42    0.85
  -8  -8 -10    6.77    0.85
   8   8  11  143.61    3.47
  -8  -8 -11  141.85    3.44
   8   8  12  306.83    7.52
  -8  -8 -12  324.84    9.12
   8   8  13   80.14    2.36
  -8  -8 -13   77.55    2.41
   8   8  14   37.34    1.62
  -8  -8 -14   36.64    1.58
   8   8  15   70.50    3.15
  -8  -8 -15   62.73    2.39
   8   8  16    9.34    1.94
  -8  -8 -16    6.84    1.96
   8   9  -9    5.00    1.19
  -8  -9   9    5.18    1.06
   8   9  -8   14.79    1.96
  -8  -9   8   15.13    1.60
   8   9  -7   43.80    2.66
  -8  -9   7   40.83    2.84
   8   9  -6   42.38    2.25
  -8  -9   6   42.77    2.38
   8   9  -5    7.04    1.67
  -8  -9   5    7.97    1.98
   8   9  -4    5.90    1.19
  -8  -9   4    4.52    1.13
   8   9  -3    3.20    1.10
  -8  -9   3    2.12    0.40
   8   9  -2   12.54    0.81
  -8  -9   2   12.65    0.68
   8   9  -1    4.37    0.52
  -8  -9   1    4.53    0.50
   8   9   0   81.73    3.63
  -8  -9   0   75.32    2.41
   8   9   1   99.85    2.50
  -8  -9  -1   97.72    3.04
   8   9   2  106.78    2.61
  -8  -9  -2  111.83    2.75
   8   9   3  264.04    5.58
  -8  -9  -3  260.10    5.63
   8   9   4   58.97    1.67
  -8  -9  -4   61.09    2.07
   8   9   5    2.14    0.72
  -8  -9  -5    0.70    0.59
   8   9   6    5.74    0.76
  -8  -9  -6    3.72    0.70
   8   9   7    9.72    0.76
  -8  -9  -7   10.60    0.77
   8   9   8  250.67    5.54
  -8  -9  -8  253.28    5.69
   8   9   9  103.84    3.38
  -8  -9  -9  104.11    2.99
   8   9  10    5.78    0.77
  -8  -9 -10    6.33    0.77
   8   9  11   60.32    2.16
  -8  -9 -11   58.43    2.32
   8   9  12  123.28    3.38
  -8  -9 -12  125.17    3.24
   8   9  13  115.97    3.15
  -8  -9 -13  118.02    3.26
   8   9  14   35.18    2.12
  -8  -9 -14   39.12    2.05
   8   9  15    3.72    1.48
  -8  -9 -15    2.81    1.39
   8   9  16    1.44    1.49
  -8  -9 -16    1.28    1.39
   8  10  -8    1.33    1.12
  -8 -10   8    1.01    1.12
   8  10  -7    7.32    1.37
  -8 -10   7    9.07    1.49
   8  10  -6    6.32    1.46
  -8 -10   6    8.49    1.31
   8  10  -5    1.15    1.58
  -8 -10   5    1.60    1.46
   8  10  -4   22.78    1.85
  -8 -10   4   15.33    0.76
   8  10  -3   -0.32    0.54
  -8 -10   3    0.11    0.43
   8  10  -2    4.89    0.85
  -8 -10   2    5.65    0.58
   8  10  -1   22.55    1.57
  -8 -10   1   20.39    0.99
   8  10   0   37.64    1.42
  -8 -10   0   37.86    1.49
   8  10   1  148.07    4.05
  -8 -10  -1  130.24    3.58
   8  10   2  131.88    3.54
  -8 -10  -2  129.03    3.22
   8  10   3    1.49    0.81
  -8 -10  -3    1.78    0.63
   8  10   4    0.02    0.61
  -8 -10  -4    0.40    0.52
   8  10   5    3.36    0.79
  -8 -10  -5    3.08    0.70
   8  10   6   13.19    0.85
  -8 -10  -6   14.36    0.92
   8  10   7   27.12    1.39
  -8 -10  -7   29.78    1.21
   8  10   8  144.90    4.46
  -8 -10  -8  143.59    3.76
   8  10   9   39.77    1.91
  -8 -10  -9   41.98    1.60
   8  10  10   62.83    1.93
  -8 -10 -10   64.63    2.25
   8  10  11   87.76    3.27
  -8 -10 -11   88.66    2.61
   8  10  12    4.77    0.90
  -8 -10 -12    3.31    0.95
   8  10  13   -0.09    1.03
  -8 -10 -13   -0.81    0.99
   8  10  14    3.53    1.19
  -8 -10 -14    2.84    1.13
   8  10  15    7.45    1.60
  -8 -10 -15    8.30    1.64
   8  10  16    3.74    2.23
  -8 -10 -16    3.80    2.00
   8  11  -8    7.54    1.39
  -8 -11   8   10.17    2.30
   8  11  -7    1.01    1.30
  -8 -11   7    0.95    1.03
   8  11  -6    1.01    1.30
  -8 -11   6    0.83    1.22
   8  11  -5    4.84    1.75
  -8 -11   5    1.21    0.45
   8  11  -4   33.97    2.23
  -8 -11   4   27.24    1.40
  -8 -11   3   85.60    3.13
   8  11  -2   13.33    1.13
  -8 -11   2   13.08    0.95
   8  11  -1    9.82    0.90
  -8 -11   1    8.91    0.79
   8  11   0   17.17    1.03
  -8 -11   0   16.07    0.95
   8  11   1  260.86    6.10
  -8 -11  -1  260.62    6.35
   8  11   2   57.22    1.96
  -8 -11  -2   56.66    2.02
   8  11   3    1.64    0.74
  -8 -11  -3    1.42    0.56
   8  11   4    0.52    0.58
  -8 -11  -4    0.79    0.70
   8  11   5    0.52    0.67
  -8 -11  -5    0.70    0.83
   8  11   6   49.03    2.02
  -8 -11  -6   51.37    1.71
   8  11   7   39.73    1.46
  -8 -11  -7   38.88    1.40
   8  11   8   45.85    1.96
  -8 -11  -8   44.61    1.66
   8  11   9  132.92    3.81
  -8 -11  -9  138.52    3.31
   8  11  10   47.77    2.50
  -8 -11 -10   50.29    1.84
   8  11  11    5.88    0.92
  -8 -11 -11    3.44    0.94
   8  11  12    0.25    0.92
  -8 -11 -12   -0.02    0.92
   8  11  13    0.99    1.04
  -8 -11 -13    0.68    1.01
   8  11  14    7.85    2.09
  -8 -11 -14    5.83    1.71
   8  11  15    6.21    1.80
  -8 -11 -15    2.30    1.69
   8  11  16    6.87    1.78
  -8 -11 -16    6.42    1.71
   8  12  -7    0.34    1.24
  -8 -12   7    0.95    1.19
   8  12  -6    7.07    1.55
  -8 -12   6    5.25    1.37
  -8 -12   5   15.38    1.19
   8  12  -4   18.70    1.37
  -8 -12   4   48.10    2.41
   8  12  -3  109.62    4.37
  -8 -12   3  106.97    5.07
   8  12  -2   87.88    3.65
  -8 -12   2   77.46    2.92
   8  12  -1   45.43    1.84
  -8 -12   1   39.35    1.60
   8  12   0   10.92    0.86
  -8 -12   0   11.44    0.88
   8  12   1    6.32    0.77
  -8 -12  -1    5.42    0.74
   8  12   2   13.64    1.35
  -8 -12  -2    9.97    1.08
   8  12   3   10.72    0.95
  -8 -12  -3   10.20    0.77
   8  12   4   91.80    2.81
  -8 -12  -4   87.76    2.45
   8  12   5  181.49    4.19
  -8 -12  -5  181.23    4.08
   8  12   6  130.71    3.29
  -8 -12  -6  137.65    3.44
   8  12   7  110.55    2.84
  -8 -12  -7  112.86    3.78
   8  12   8   31.15    1.44
  -8 -12  -8   30.55    1.37
   8  12   9    2.72    0.86
  -8 -12  -9    2.72    0.86
   8  12  10    6.50    1.03
  -8 -12 -10    6.91    1.10
   8  12  11   20.55    1.37
  -8 -12 -11   20.46    1.35
   8  12  12   55.15    2.09
  -8 -12 -12   51.53    2.25
   8  12  13   73.15    3.80
  -8 -12 -13   66.24    3.49
   8  12  14   38.11    5.34
  -8 -12 -14   38.36    2.97
   8  12  15   13.39    5.02
   8  13  -6   41.31    3.04
  -8 -13   6   45.72    3.44
   8  13  -5   73.16    3.53
  -8 -13   5   70.25    3.44
   8  13  -4   45.76    3.17
  -8 -13   4   45.15    2.70
   8  13  -3   13.50    1.06
  -8 -13   3   16.84    1.21
   8  13  -2    1.24    0.83
  -8 -13   2    1.22    0.76
   8  13  -1    2.39    0.86
  -8 -13   1    2.63    0.79
   8  13   0   26.65    1.26
  -8 -13   0   27.51    1.33
   8  13   1   38.54    1.67
  -8 -13  -1   39.08    2.05
   8  13   2   54.00    1.89
  -8 -13  -2   57.18    1.91
   8  13   3   52.54    1.89
  -8 -13  -3   49.83    1.80
   8  13   4   82.14    2.30
  -8 -13  -4   80.36    2.84
   8  13   5  182.28    6.89
  -8 -13  -5  172.38    4.46
   8  13   6  115.59    3.09
  -8 -13  -6  120.20    3.87
   8  13   7   25.25    1.75
  -8 -13  -7   22.53    1.35
   8  13   8   18.03    1.30
  -8 -13  -8   19.81    1.31
   8  13   9   40.81    1.64
  -8 -13  -9   43.65    1.80
   8  13  10    7.34    1.08
  -8 -13 -10    9.72    1.17
   8  13  11   34.73    1.78
  -8 -13 -11   35.75    1.78
   8  13  12  111.20    4.97
  -8 -13 -12  105.86    5.11
   8  13  13   26.83    5.42
  -8 -13 -13   34.04    4.32
   8  14  -5   34.33    2.36
  -8 -14   5   36.60    2.97
   8  14  -4    1.94    2.29
  -8 -14   4    2.59    1.67
   8  14  -3    3.78    1.06
  -8 -14   3    2.50    0.77
   8  14  -2    1.28    1.22
  -8 -14   2    1.58    0.83
   8  14  -1    1.84    1.06
  -8 -14   1    1.82    0.88
   8  14   0    6.14    1.03
  -8 -14   0    5.16    0.99
   8  14   1   37.84    1.66
  -8 -14  -1   36.89    1.64
   8  14   2   94.40    2.86
  -8 -14  -2  100.17    3.09
   8  14   3   91.23    3.35
  -8 -14  -3   94.31    3.04
   8  14   4   27.84    1.48
  -8 -14  -4   28.52    1.48
   8  14   5    4.17    0.97
  -8 -14  -5    5.24    0.92
   8  14   6    1.91    0.90
  -8 -14  -6    1.60    0.88
   8  14   7   47.52    1.96
  -8 -14  -7   42.93    1.80
   8  14   8   57.22    2.12
  -8 -14  -8   59.83    2.18
   8  14   9   -0.40    1.33
  -8 -14  -9    1.21    1.15
   8  14  10    1.28    1.19
  -8 -14 -10    0.05    1.13
   8  15  -5    1.67    2.03
  -8 -15   5    0.00    1.31
   8  15  -4    1.03    2.07
  -8 -15   4   -0.67    1.42
   8  15  -3    1.57    2.23
  -8 -15   3   -0.34    1.21
   8  15  -2    6.73    1.15
  -8 -15   2    5.61    0.99
   8  15  -1   15.28    1.39
  -8 -15   1   14.99    1.30
   8  15   0    7.50    1.13
  -8 -15   0    8.19    1.01
   8  15   1   12.54    1.28
  -8 -15  -1    9.61    1.21
   8  15   2   18.46    1.42
  -8 -15  -2   20.19    1.37
   8  15   3    8.17    1.22
  -8 -15  -3    7.54    1.22
   8  15   4    8.71    1.31
  -8 -15  -4    8.10    1.10
   8  15   5    8.58    1.31
  -8 -15  -5    9.16    1.35
   8  15   6    0.70    1.10
  -8 -15  -6    0.81    1.01
   8  15   7    1.51    1.40
  -8 -15  -7    1.35    1.22
   8  15   8    0.65    1.53
  -8 -15  -8    1.76    1.87
   8  16  -1   14.02    2.59
  -8 -16   1   17.81    2.02
   8  16   0   26.06    2.34
  -8 -16   0   27.37    2.14
   8  16   1   17.40    2.38
  -8 -16  -1   15.37    2.83
   8  16   2    7.49    1.93
  -8 -16  -2    5.99    1.71
   8  16   3   10.36    1.69
  -8 -16  -3    9.88    1.80
   8  16   4    2.93    1.46
  -8 -16  -4    1.76    1.64
   8  16   5   14.65    1.91
  -8 -16  -5   11.86    1.91
   8  16   6   85.60    3.99
  -8 -16  -6   86.55    4.07
   8  17   0    1.46    2.43
  -8 -17   0    1.85    1.73
   8  17   1    4.73    2.07
  -8 -17  -1    4.88    1.67
   8  17   2    1.46    2.57
  -8 -17  -2    6.59    1.78
   8  17   3    1.17    2.20
   9  -8  -2   11.80    1.46
  -9   8   2    9.81    1.51
   9  -8  -1    6.39    1.37
  -9   8   1    8.51    1.73
   9  -8   0    8.53    2.52
  -9   8   0    8.04    2.20
   9  -8   1    1.44    1.31
  -9   8  -1    1.82    1.42
   9  -8   2    2.27    1.44
  -9   8  -2    2.74    1.75
   9  -8   3   22.49    2.07
  -9   8  -3   26.61    2.39
   9  -8   4   30.54    2.50
  -9   8  -4   29.01    2.99
   9  -8   5    2.16    1.60
  -9   8  -5    1.85    1.66
   9  -8   6    0.31    1.58
  -9   8  -6   -0.22    1.55
   9  -8   7   26.36    2.74
  -9   8  -7   25.70    2.50
   9  -8   8   39.23    3.06
  -9   8  -8   40.77    2.90
   9  -7  -3    4.64    1.19
  -9   7   3    3.58    1.46
   9  -7  -2    5.02    1.31
  -9   7   2    6.37    1.53
   9  -7  -1    2.39    1.60
  -9   7   1    3.60    1.73
   9  -7   0   10.17    1.28
  -9   7   0   10.17    1.39
   9  -7   1   59.11    2.18
  -9   7  -1   59.92    2.16
   9  -7   2   66.72    2.21
  -9   7  -2   65.50    2.38
   9  -7   3   64.02    2.25
  -9   7  -3   65.19    2.23
   9  -7   4   40.77    2.21
  -9   7  -4   38.31    1.94
   9  -7   5    2.83    1.01
  -9   7  -5    2.27    1.01
   9  -7   6   10.29    1.22
  -9   7  -6   11.10    1.31
   9  -7   7   73.52    5.06
  -9   7  -7   76.73    3.26
   9  -7   8   57.20    3.06
  -9   7  -8   55.13    2.99
   9  -7   9   14.90    1.71
  -9   7  -9   15.10    1.67
   9  -6  -4   15.92    1.58
  -9   6   4   12.70    1.66
   9  -6  -3   18.34    1.82
  -9   6   3   16.32    2.45
   9  -6  -2    6.96    0.86
  -9   6   2    7.56    1.03
   9  -6  -1    0.13    0.81
  -9   6   1    0.56    0.83
   9  -6   0   32.41    1.42
  -9   6   0   32.17    1.58
   9  -6   1   61.45    2.11
  -9   6  -1   60.84    2.02
   9  -6   2   76.08    2.27
  -9   6  -2   76.71    2.34
   9  -6   3  172.09    4.28
  -9   6  -3  168.98    4.03
   9  -6   4   76.94    2.34
  -9   6  -4   75.61    2.50
   9  -6   5   25.52    1.33
  -9   6  -5   27.28    1.40
   9  -6   6    7.59    1.10
  -9   6  -6   10.02    1.28
   9  -6   7    4.59    1.15
  -9   6  -7    5.69    1.01
   9  -6   8   35.05    1.64
  -9   6  -8   36.96    1.82
   9  -6   9   14.02    2.16
  -9   6  -9   10.76    1.85
   9  -6  10    2.30    1.53
  -9   6 -10    0.56    1.22
   9  -5  -5    0.79    1.42
  -9   5   5    0.40    1.30
   9  -5  -4    1.69    0.92
  -9   5   4    3.09    1.13
   9  -5  -3   23.41    1.40
  -9   5   3   29.38    1.82
  -9   5   2   25.66    1.75
   9  -5  -1   27.76    1.33
  -9   5   1   26.16    1.62
   9  -5   0   51.12    1.84
  -9   5   0   52.42    1.89
   9  -5   1  110.52    3.56
  -9   5  -1  100.93    2.95
   9  -5   2   73.38    2.92
  -9   5  -2   82.74    2.52
   9  -5   3    9.54    0.86
  -9   5  -3    9.66    0.94
   9  -5   4    6.53    0.86
  -9   5  -4    5.85    1.03
   9  -5   5   42.56    1.76
  -9   5  -5   43.98    1.87
   9  -5   6   16.00    1.08
  -9   5  -6   14.63    1.06
   9  -5   7   21.57    1.30
  -9   5  -7   22.04    1.26
   9  -5   8   42.27    1.62
  -9   5  -8   41.33    1.71
   9  -5   9   30.16    1.46
  -9   5  -9   27.64    1.53
   9  -5  10   48.75    2.23
  -9   5 -10   39.41    2.30
   9  -5  11   21.74    2.34
  -9   5 -11   21.45    2.20
   9  -4  -5   15.62    1.30
  -9   4   5   13.37    1.48
   9  -4  -4   80.38    3.76
  -9   4   4   73.27    2.92
   9  -4  -3   37.39    1.85
  -9   4   3   44.79    2.79
   9  -4  -2   41.31    1.87
  -9   4   2   44.23    2.00
   9  -4  -1    8.92    0.81
  -9   4   1    8.89    0.83
   9  -4   0   11.97    0.95
  -9   4   0   13.86    1.06
   9  -4   1   53.51    1.98
  -9   4  -1   46.03    1.71
   9  -4   2   13.87    1.01
  -9   4  -2   13.59    1.10
   9  -4   3  109.92    2.70
  -9   4  -3  108.36    3.09
   9  -4   4    4.05    0.77
  -9   4  -4    3.89    0.90
   9  -4   5   99.96    2.68
  -9   4  -5   94.90    2.86
   9  -4   6  141.83    3.47
  -9   4  -6  142.06    3.62
   9  -4   7  111.98    3.45
  -9   4  -7  100.66    3.74
   9  -4   8   14.36    0.95
  -9   4  -8   15.02    1.06
   9  -4   9    6.59    1.03
  -9   4  -9    6.98    0.97
   9  -4  10    0.74    0.88
  -9   4 -10    0.13    1.04
   9  -4  11   -0.09    1.40
  -9   4 -11   -0.27    0.97
   9  -4  12    1.60    1.28
  -9   4 -12    1.64    1.69
   9  -3  -7    1.85    1.67
  -9   3   7    0.52    1.51
   9  -3  -6  100.59    4.57
  -9   3   6  104.02    5.07
   9  -3  -5  216.16    7.45
  -9   3   5  215.28    8.85
   9  -3  -4   32.03    1.98
  -9   3   4   28.03    1.51
   9  -3  -3   43.33    2.32
  -9   3   3   39.44    1.73
   9  -3  -2    2.95    0.59
  -9   3   2    3.13    0.67
   9  -3  -1   33.40    1.46
  -9   3   1   42.27    1.71
   9  -3   0    2.45    0.59
  -9   3   0    2.84    0.68
   9  -3   1    6.50    0.72
  -9   3  -1    7.94    0.77
   9  -3   2   73.76    2.07
  -9   3  -2   81.24    2.43
   9  -3   3  116.53    4.01
  -9   3  -3  136.30    3.49
   9  -3   4   70.50    2.02
  -9   3  -4   72.61    2.34
   9  -3   5   76.28    2.12
  -9   3  -5   77.55    2.14
   9  -3   6  102.60    2.59
  -9   3  -6  105.86    2.79
   9  -3   7    7.83    0.86
  -9   3  -7    8.91    1.12
   9  -3   8    1.58    0.83
  -9   3  -8    1.57    0.77
   9  -3   9    5.96    0.88
  -9   3  -9    5.94    0.88
   9  -3  10    2.29    1.03
  -9   3 -10    2.43    0.97
   9  -3  11   15.40    1.13
  -9   3 -11   15.17    1.35
   9  -3  12   34.93    1.89
  -9   3 -12   35.30    2.02
   9  -3  13    8.66    2.32
  -9   3 -13    7.16    2.05
   9  -2  -8   11.84    2.34
  -9   2   8   11.73    2.11
   9  -2  -7   34.66    2.57
  -9   2   7   35.54    2.32
   9  -2  -6  121.60    4.62
  -9   2   6  117.61    4.68
   9  -2  -5   51.62    2.68
  -9   2   5   53.55    2.90
   9  -2  -4    2.20    0.56
  -9   2   4    4.64    1.35
   9  -2  -3    1.19    0.61
  -9   2   3    1.98    0.65
   9  -2  -2    0.99    0.54
  -9   2   2    1.03    0.77
   9  -2  -1  182.44    5.61
  -9   2   1  170.10    4.70
   9  -2   0  102.91    4.95
  -9   2   0  103.32    3.81
   9  -2   1   31.15    1.12
  -9   2  -1   37.52    1.53
   9  -2   2  128.93    3.08
  -9   2  -2  150.75    3.81
   9  -2   3  126.50    2.97
  -9   2  -3  138.84    3.71
   9  -2   4  186.33    4.84
  -9   2  -4  188.41    4.39
   9  -2   5   97.11    2.56
  -9   2  -5   97.60    2.57
   9  -2   6    9.16    0.88
  -9   2  -6    8.87    0.83
   9  -2   7    4.89    0.83
  -9   2  -7    6.91    1.15
   9  -2   8   27.80    1.48
  -9   2  -8   26.33    1.24
   9  -2   9   12.06    1.12
  -9   2  -9   13.05    1.17
   9  -2  10    5.61    0.77
  -9   2 -10    5.02    0.92
   9  -2  11   94.49    2.65
  -9   2 -11   94.72    2.72
   9  -2  12  229.35    7.74
  -9   2 -12  241.08    8.15
   9  -2  13   57.96    2.57
  -9   2 -13   51.19    2.59
   9  -1  -9   16.32    2.14
  -9   1   9   15.91    1.89
   9  -1  -8   14.83    2.39
  -9   1   8   15.91    2.68
   9  -1  -7   21.34    2.02
  -9   1   7   20.80    2.05
   9  -1  -6   14.90    1.94
  -9   1   6   12.76    1.66
   9  -1  -5   17.31    1.71
  -9   1   5   16.59    1.51
   9  -1  -4    0.36    1.13
  -9   1   4    0.94    1.08
   9  -1  -3    0.04    0.45
  -9   1   3   -0.34    0.50
   9  -1  -2  168.22    5.33
  -9   1   2  168.96    5.51
   9  -1  -1  330.85    9.19
  -9   1   1  332.17    7.79
  -9   1   0  152.17    4.39
   9  -1   1  128.26    3.27
  -9   1  -1  123.65    3.40
   9  -1   2   64.94    1.96
  -9   1  -2   73.83    2.63
   9  -1   3   17.33    0.92
  -9   1  -3   17.20    0.90
   9  -1   4    1.76    0.54
  -9   1  -4    1.19    0.65
   9  -1   5   24.78    1.30
  -9   1  -5   26.50    1.08
   9  -1   6  128.31    3.36
  -9   1  -6  122.97    2.99
   9  -1   7   56.91    1.73
  -9   1  -7   57.36    1.84
   9  -1   8   84.52    2.39
  -9   1  -8   80.90    2.05
   9  -1   9   60.57    1.73
  -9   1  -9   59.63    1.80
   9  -1  10   56.93    2.09
  -9   1 -10   56.90    2.30
   9  -1  11  172.04    4.41
  -9   1 -11  167.72    4.26
   9  -1  12  152.17    5.09
  -9   1 -12  140.84    4.26
   9  -1  13   31.69    1.64
  -9   1 -13   45.38    3.11
   9  -1  14    0.86    1.12
  -9   1 -14    0.59    1.10
   9   0 -10    0.59    1.89
  -9   0  10    2.97    2.79
   9   0  -9    1.64    2.25
  -9   0   9   -0.63    1.67
   9   0  -8   25.23    2.12
  -9   0   8   24.85    2.29
   9   0  -7    3.36    1.58
  -9   0   7    4.64    1.35
   9   0  -6    2.30    1.35
  -9   0   6    2.36    1.24
   9   0  -5    6.87    1.33
  -9   0   5    6.48    1.33
   9   0  -4    8.08    1.31
  -9   0   4    6.60    1.19
   9   0  -3   26.65    1.93
  -9   0   3   24.83    1.58
   9   0  -2   79.46    2.56
  -9   0   2   83.02    3.00
   9   0  -1  152.68    3.54
  -9   0   1  161.66    5.47
   9   0   0  102.92    2.93
  -9   0   0  108.09    3.33
   9   0   1   67.14    1.76
  -9   0  -1   65.05    2.23
   9   0   2    0.13    0.40
  -9   0  -2    0.13    0.50
   9   0   3   22.37    0.90
  -9   0  -3   24.47    1.01
   9   0   4    2.38    0.59
  -9   0  -4    2.07    0.61
   9   0   5   25.32    1.01
  -9   0  -5   23.75    1.15
   9   0   6   88.66    2.23
  -9   0  -6   91.23    2.32
   9   0   7  207.97    4.52
  -9   0  -7  219.65    4.71
   9   0   8  285.44    6.46
  -9   0  -8  285.18    6.01
   9   0   9   88.62    2.50
  -9   0  -9   90.40    2.43
   9   0  10   46.62    1.89
  -9   0 -10   47.79    1.94
   9   0  11    2.25    0.81
  -9   0 -11    2.65    0.77
   9   0  12    0.54    0.85
  -9   0 -12    1.08    0.99
   9   0  13   31.72    1.91
  -9   0 -13   24.24    1.42
   9   0  14    0.76    0.92
  -9   0 -14    0.49    0.83
   9   1 -10    1.94    4.75
  -9  -1  10   -0.54    1.91
   9   1  -9    0.47    1.76
  -9  -1   9    1.33    1.37
   9   1  -8    1.85    1.76
  -9  -1   8    2.09    1.44
   9   1  -7    3.89    1.93
  -9  -1   7    3.44    1.78
   9   1  -6    9.84    1.78
  -9  -1   6    8.46    1.44
[truncated: 89,644 more chars]
