# Supplementary material for: Crystal structure of di­aqua­(3,14-diethyl-2,6,13,17-tetra­aza­tri­cyclo­[16.4.0.07,12]docosa­ne)copper(II) dichloride tetra­hydrate
Source: Acta Crystallogr E Crystallogr Commun. 2021 Apr 30;77(Pt 5):569–72. doi: 10.1107/S2056989021004382 (PMC8100274; doi:10.1107/S2056989021004382)
Supplement: Supplementary file 2 [file e-77-00569-Isup2.hkl]

#
# h,k,l, Fc-squared, Fo-squared, sigma(Fo-squared), status flag
#
data_I
_shelx_title ' S179v in P-1'
_shelx_refln_list_code          4
_shelx_F_calc_maximum      103.21
_exptl_crystal_F_000       327.00
_reflns_d_resolution_high  0.7218

loop_
 _space_group_symop_operation_xyz
 'x, y, z'
 '-x, -y, -z'

_cell_length_a     8.0220
_cell_length_b    10.0200
_cell_length_c    10.3540
_cell_angle_alpha  81.358
_cell_angle_beta   72.839
_cell_angle_gamma  69.713

_shelx_F_squared_multiplier     1.000

loop_
 _refln_index_h
 _refln_index_k
 _refln_index_l
 _refln_F_squared_calc
 _refln_F_squared_meas
 _refln_F_squared_sigma
 _refln_observed_status
   2   0   0         52.60         90.81         4.67 o
   3   0   0       3594.01       3715.46        79.19 o
   4   0   0        169.12        166.00         6.26 o
   5   0   0        334.21        335.36         6.09 o
   6   0   0       1977.36       1877.92        30.33 o
   7   0   0          5.44          4.94         0.73 o
   8   0   0          1.76          0.86         0.34 o
   9   0   0        123.43        123.67         3.04 o
  10   0   0          0.35          0.31         0.45 o
  -9   1   0        160.63        178.82         5.16 o
  -8   1   0         25.65         27.39         0.85 o
  -7   1   0         57.92         51.36         1.42 o
  -6   1   0         79.05         78.73         2.00 o
  -5   1   0        230.31        267.40         4.54 o
  -4   1   0       2906.49       3389.85        47.06 o
  -3   1   0        958.76        989.05        14.58 o
  -2   1   0       1697.49       2064.10        31.78 o
  -1   1   0         18.37         24.86         0.62 o
   0   1   0       2868.30       2693.99        44.08 o
   1   1   0       4793.86       4528.11       260.44 o
   2   1   0      10564.55       9238.23       164.28 o
   3   1   0        202.11        169.41         3.79 o
   4   1   0         44.34         26.30         0.65 o
   5   1   0        648.56        613.57        15.48 o
   6   1   0        561.52        540.34         8.07 o
   7   1   0        628.28        623.41         8.37 o
   8   1   0        455.65        470.44         8.32 o
   9   1   0          8.72          9.04         0.54 o
  10   1   0         34.02         41.40         1.21 o
  -9   2   0        114.98        121.24         3.55 o
  -8   2   0         23.15         21.44         1.52 o
  -7   2   0        566.07        565.01         9.91 o
  -6   2   0         10.34         11.03         0.66 o
  -5   2   0          2.05          5.52         0.30 o
  -4   2   0       3199.80       3390.92        40.48 o
  -3   2   0       3890.14       4417.85        62.60 o
  -2   2   0        247.65        241.70         3.55 o
  -1   2   0       5111.34       5046.06       103.06 o
   0   2   0         56.32         76.81         1.40 o
   1   2   0        319.53        374.71         5.75 o
   2   2   0       9905.10      10714.74       270.55 o
   3   2   0       2279.31       2842.82        55.19 o
   5   2   0         36.36         27.49         1.93 o
   6   2   0         31.20         30.79         0.79 o
   7   2   0        148.61        153.56         2.55 o
   8   2   0        250.72        275.54         7.10 o
   9   2   0         60.00         67.72         1.46 o
  10   2   0         58.40         65.81         1.48 o
  -9   3   0          2.62          3.09         0.52 o
  -8   3   0        207.47        199.10        10.63 o
  -7   3   0        212.01        231.83         7.02 o
  -6   3   0          2.03          1.23         0.45 o
  -5   3   0        355.19        353.41         6.02 o
  -4   3   0          1.31          0.79         0.22 o
  -3   3   0         18.68         24.18         0.58 o
  -2   3   0       5521.09       6157.13        80.22 o
  -1   3   0       4322.51       4349.79        50.71 o
   0   3   0        179.91        198.93         3.83 o
   1   3   0       2428.12       2421.02        29.17 o
   2   3   0        424.72        455.17         6.36 o
   3   3   0       3188.27       3620.16       225.17 o
   4   3   0       3308.62       3890.12       230.14 o
   5   3   0        194.97        223.58         3.42 o
   6   3   0        117.56         98.62         2.30 o
   7   3   0        297.47        315.55        10.19 o
   8   3   0         31.94         32.08         0.86 o
   9   3   0        109.45        133.84         2.36 o
  10   3   0        134.34        156.35         3.01 o
  -8   4   0         77.86         78.69         1.67 o
  -7   4   0         43.74         45.67         1.63 o
  -6   4   0        194.71        185.65        21.57 o
  -5   4   0        424.01        425.86         5.99 o
  -4   4   0         12.44         13.42         0.44 o
  -3   4   0          2.90          1.35         0.37 o
  -2   4   0        339.33        297.77         4.37 o
  -1   4   0       1657.63       1842.07        27.16 o
   0   4   0        746.25        688.56         9.57 o
   1   4   0        220.16        204.23         3.11 o
   2   4   0          1.66          4.08         0.19 o
   3   4   0       1000.74        957.13        12.40 o
   4   4   0          0.89          1.14         0.20 o
   5   4   0       1130.31       1270.81        29.08 o
   6   4   0        993.88       1051.17        14.32 o
   7   4   0          7.62          7.51         0.38 o
   8   4   0         35.36         36.45         1.50 o
   9   4   0        251.80        302.23         5.43 o
  10   4   0          0.18          0.45         0.48 o
  -8   5   0         33.20         38.34         1.34 o
  -7   5   0          2.42          1.00         0.50 o
  -6   5   0        266.74        266.05         4.42 o
  -5   5   0        128.86        163.39         2.57 o
  -4   5   0         90.32        101.62         1.69 o
  -3   5   0        373.33        357.28         8.16 o
  -2   5   0         34.92         29.77         0.63 o
  -1   5   0        109.09        107.90         1.87 o
   0   5   0       1580.88       1475.90        19.18 o
   1   5   0         31.65         35.19         0.74 o
   2   5   0        846.62        824.17        16.92 o
   3   5   0        619.09        604.93         7.98 o
   4   5   0        103.85        134.44         2.16 o
   5   5   0        515.96        508.26         6.99 o
   6   5   0        309.27        347.86         6.32 o
   7   5   0          6.11          3.98         0.37 o
   8   5   0        162.84        162.34         2.99 o
   9   5   0         73.23         76.87         2.17 o
  10   5   0         23.14         23.37         1.62 o
  -7   6   0         48.73         45.97         1.89 o
  -6   6   0         67.98         65.79         1.40 o
  -5   6   0          6.60          6.85         0.45 o
  -4   6   0        289.84        323.52         4.50 o
  -3   6   0         31.78         37.98         1.11 o
  -2   6   0         16.71         14.72         0.55 o
  -1   6   0        381.77        358.85         5.27 o
   0   6   0         99.38         70.16         1.45 o
   1   6   0         35.89         33.73         0.70 o
   2   6   0       1402.17       1419.20        17.74 o
   3   6   0         12.42         21.44         0.51 o
   4   6   0        245.95        262.55         3.77 o
   5   6   0       1203.03       1319.74        16.39 o
   6   6   0          1.31          1.20         0.25 o
   7   6   0         47.68         51.19         1.35 o
   8   6   0        327.56        381.76        21.40 o
   9   6   0          6.20          4.73         0.37 o
  10   6   0         20.06         18.64         1.55 o
  -6   7   0          1.88          1.15         0.57 o
  -5   7   0         53.12         53.21         1.43 o
  -4   7   0        294.02        287.68         4.13 o
  -3   7   0         16.17         10.56         0.65 o
  -2   7   0         32.65         42.67         0.99 o
  -1   7   0        168.30        153.73         2.53 o
   0   7   0          1.30          0.90         0.32 o
   1   7   0        517.39        489.30         7.03 o
   2   7   0        699.72        647.60         8.45 o
   3   7   0        241.36        268.00         4.16 o
   4   7   0        447.44        446.32         6.03 o
   5   7   0        221.64        229.81         4.62 o
   6   7   0         11.18          8.50         0.42 o
   7   7   0        227.85        217.72         3.44 o
   8   7   0         64.55         73.51         6.69 o
   9   7   0          1.36          0.19         0.43 o
  10   7   0         92.26         96.84        13.04 o
  -6   8   0          0.43         -0.01         0.54 o
  -5   8   0         94.57        106.59         1.96 o
  -4   8   0         28.46         26.81         1.08 o
  -3   8   0        127.18        127.31         2.23 o
  -2   8   0        250.52        251.66         4.12 o
  -1   8   0        164.34        137.42         2.24 o
   0   8   0          2.41          2.52         0.52 o
   1   8   0        704.34        633.19        13.38 o
   2   8   0         20.36         18.51         0.51 o
   3   8   0        101.21         93.42         1.49 o
   4   8   0        279.41        285.44         5.28 o
   5   8   0        145.88        142.64         2.51 o
   6   8   0        145.86        129.77         3.64 o
   7   8   0        312.51        315.57         4.61 o
   8   8   0          0.32          0.24         0.37 o
   9   8   0         68.18         69.40         2.61 o
  10   8   0         38.07         42.24         6.40 o
  -5   9   0         10.11         11.42         0.72 o
  -4   9   0          4.52          6.40         0.57 o
  -3   9   0        131.23        134.63         2.42 o
  -2   9   0        412.64        396.16         9.71 o
  -1   9   0         44.77         42.97         1.06 o
   0   9   0          1.70          1.48         0.27 o
   1   9   0          9.46          8.65         0.50 o
   2   9   0         36.81         34.72         1.31 o
   3   9   0        590.69        560.05         7.81 o
   4   9   0        105.17        101.02         2.50 o
   5   9   0          3.36          3.67         0.32 o
   6   9   0          1.76          2.80         0.55 o
   7   9   0          0.55          0.43         0.35 o
   8   9   0         94.25         90.95         3.77 o
   9   9   0         86.97         93.99         3.97 o
  -4  10   0         23.41         23.32         0.96 o
  -3  10   0         29.25         33.28         1.82 o
  -2  10   0          3.14          3.19         0.48 o
  -1  10   0        212.68        204.96         9.76 o
   0  10   0        339.17        326.08         5.38 o
   1  10   0         95.89         91.41         2.32 o
   2  10   0         20.91         19.26         1.05 o
   3  10   0        278.11        280.39         4.16 o
   4  10   0         81.55         79.75         3.72 o
   5  10   0        465.92        431.02        13.70 o
   6  10   0        101.22         83.08        14.37 o
   7  10   0         13.67         11.08         0.68 o
   8  10   0         44.30         44.36         1.21 o
   9  10   0         53.63         55.99         2.70 o
  -3  11   0         10.19          8.82         0.73 o
  -2  11   0          1.08          1.29         0.45 o
  -1  11   0        181.60        184.26         5.11 o
   0  11   0        102.01        102.89         1.90 o
   1  11   0        250.94        256.02         4.05 o
   2  11   0         20.43         22.65         0.73 o
   3  11   0        296.13        301.94         5.19 o
   4  11   0         13.88         18.48         0.92 o
   5  11   0        250.72        234.19         3.89 o
   6  11   0          0.42          0.05         0.47 o
   7  11   0        190.06        184.15         2.94 o
   8  11   0         17.83         19.50         0.82 o
  -1  12   0          0.71          0.89         0.45 o
   0  12   0         66.66         73.01         1.85 o
   1  12   0        382.53        383.88        11.85 o
   2  12   0        312.54        317.19         4.63 o
   3  12   0         50.89         56.55         2.02 o
   4  12   0         11.57         13.69         0.68 o
   5  12   0          4.15          3.79         0.49 o
   6  12   0         64.71         68.53         1.45 o
   7  12   0        214.11        209.21         3.46 o
   0  13   0          4.97          4.47         0.73 o
   1  13   0         71.81         68.83         1.53 o
   2  13   0         17.90         20.34         0.86 o
   3  13   0        219.03        227.07         3.64 o
   4  13   0        239.69        242.55         3.78 o
   5  13   0         33.96         30.47         1.59 o
   6  13   0         27.22         29.42         1.00 o
  -5 -13   1         72.87         70.61         1.71 o
  -4 -13   1         69.24         77.77         1.70 o
  -3 -13   1        125.51        135.29         2.38 o
  -2 -13   1          3.51          2.71         0.54 o
  -1 -13   1         61.76         63.03         2.50 o
  -7 -12   1        275.22        268.63         4.31 o
  -6 -12   1         52.80         52.04         1.22 o
  -5 -12   1         42.07         39.94         1.00 o
  -4 -12   1         19.11         22.51         0.78 o
  -3 -12   1         10.96         14.29         0.68 o
  -2 -12   1        296.72        308.56         5.01 o
  -1 -12   1        105.54        113.22         2.37 o
   0 -12   1          0.71          1.21         0.46 o
   1 -12   1         35.71         33.14         1.01 o
  -8 -11   1         17.12         10.96         0.70 o
  -7 -11   1          0.74          0.69         0.46 o
  -6 -11   1         56.57         55.21         1.19 o
  -5 -11   1        127.53        130.66         2.23 o
  -4 -11   1          4.91          5.85         0.51 o
  -3 -11   1          0.58          0.97         0.39 o
  -2 -11   1        133.44        144.31         3.03 o
  -1 -11   1        194.11        205.91         3.19 o
   0 -11   1        341.40        345.01         5.65 o
   1 -11   1         74.99         75.26         2.69 o
   2 -11   1          6.19          5.46         0.55 o
   3 -11   1        171.35        178.55         2.94 o
  -9 -10   1        112.71        117.33         4.67 o
  -8 -10   1         28.68         24.74         1.27 o
  -7 -10   1        151.89        143.18         2.90 o
  -6 -10   1         46.19         46.29         1.22 o
  -5 -10   1        138.60        119.20         5.82 o
  -4 -10   1         21.33         22.00         0.63 o
  -3 -10   1         59.40         59.30         2.02 o
  -2 -10   1          8.40          6.51         0.43 o
  -1 -10   1          7.88          8.22         0.47 o
   0 -10   1        442.53        442.13         7.20 o
   1 -10   1         82.72         84.53         1.74 o
   2 -10   1         18.72         20.05         1.11 o
   3 -10   1         99.11        111.60         2.38 o
   4 -10   1         51.73         55.38         1.46 o
  -9  -9   1        152.41        153.95         5.94 o
  -8  -9   1          5.88          5.23         0.42 o
  -7  -9   1         53.11         53.85         1.12 o
  -6  -9   1         10.86         13.94         0.69 o
  -5  -9   1         32.49         29.05         1.18 o
  -4  -9   1        548.01        508.21         6.73 o
  -3  -9   1        545.95        516.89         7.62 o
  -2  -9   1          1.44          2.36         0.29 o
  -1  -9   1        216.61        198.19         3.66 o
   0  -9   1        174.76        185.37         2.78 o
   1  -9   1          6.77          7.33         0.50 o
   2  -9   1        506.65        507.97         7.69 o
   3  -9   1         92.81         98.25         1.86 o
   4  -9   1          4.65          4.08         0.51 o
   5  -9   1        133.34        145.19         2.80 o
  -9  -8   1          3.12          2.95         0.39 o
  -8  -8   1          0.27          0.41         0.39 o
  -7  -8   1        314.84        324.28         4.86 o
  -6  -8   1          2.93          2.88         0.36 o
  -5  -8   1         25.76         23.27         1.17 o
  -4  -8   1        122.92        136.87         2.08 o
  -3  -8   1         39.59         41.96         0.88 o
  -2  -8   1        123.28        118.26         3.32 o
  -1  -8   1        657.52        619.65         9.64 o
   0  -8   1          2.42          2.74         0.28 o
   1  -8   1        179.62        166.42         4.46 o
   2  -8   1        727.05        716.89        17.49 o
   3  -8   1        101.49        100.00         1.84 o
   4  -8   1        249.48        272.43         6.77 o
   5  -8   1        205.51        217.09         3.56 o
   6  -8   1         21.31         23.33         0.92 o
 -10  -7   1         88.63        107.09         4.71 o
  -9  -7   1         36.05         32.07         1.42 o
  -8  -7   1         68.24         83.00         1.94 o
  -7  -7   1        297.54        300.01         4.94 o
  -6  -7   1          8.82         11.97         0.55 o
  -5  -7   1        369.23        361.74         5.32 o
  -4  -7   1         92.75         96.15         1.59 o
  -3  -7   1         13.26         14.98         0.51 o
  -2  -7   1        521.25        542.54         7.28 o
  -1  -7   1        603.19        595.60         7.96 o
   0  -7   1         25.34         28.56         1.19 o
   1  -7   1        382.63        357.65         5.08 o
   2  -7   1        167.75        157.73         2.95 o
   3  -7   1        105.34        109.09         3.01 o
   4  -7   1        299.91        315.05         6.19 o
   5  -7   1        191.63        204.56         4.58 o
   6  -7   1        160.47        192.81         3.68 o
   7  -7   1        122.85        133.37         2.52 o
 -10  -6   1         14.56         16.65         1.16 o
  -9  -6   1          2.09          4.31         0.78 o
  -8  -6   1        216.89        263.14         5.52 o
  -7  -6   1         18.11         29.24         1.85 o
  -6  -6   1        107.84        114.00         2.06 o
  -5  -6   1        562.39        552.42         8.28 o
  -4  -6   1          0.65          2.44         0.24 o
  -3  -6   1        154.26        138.14         2.25 o
  -2  -6   1        841.72        913.82        11.82 o
  -1  -6   1         97.27         92.59         1.80 o
   0  -6   1        392.79        348.86         7.18 o
   1  -6   1        868.91        848.61        19.20 o
   2  -6   1         22.96         22.57         1.01 o
   3  -6   1        340.70        339.19         5.31 o
   4  -6   1        291.98        278.06         4.21 o
   5  -6   1         67.32         70.82         2.26 o
   6  -6   1        211.86        234.46         3.75 o
   7  -6   1        189.37        183.53         3.17 o
 -10  -5   1          1.95          3.17         1.03 o
  -9  -5   1         91.49         99.51         2.77 o
  -8  -5   1         74.34         76.24         2.46 o
  -7  -5   1          1.21          0.64         0.31 o
  -6  -5   1       1112.48       1172.98        28.39 o
  -5  -5   1        251.89        289.15         4.50 o
  -4  -5   1         66.99         61.23         1.14 o
  -3  -5   1        605.28        632.29         8.98 o
  -2  -5   1        277.59        294.02         4.36 o
  -1  -5   1         90.25         80.69         1.82 o
   0  -5   1       1441.22       1449.02        20.84 o
   1  -5   1        181.14        173.03         3.57 o
   2  -5   1        356.04        328.46         5.12 o
   3  -5   1        650.12        702.83        14.34 o
   4  -5   1         64.20         58.79         1.76 o
   5  -5   1        398.06        424.83         5.96 o
   6  -5   1        190.27        180.94         3.04 o
   7  -5   1         24.95         22.48         0.89 o
   8  -5   1        334.78        358.86         5.54 o
 -10  -4   1        174.78        215.95         7.36 o
  -9  -4   1        171.93        189.60         4.37 o
  -8  -4   1          0.48          0.57         0.55 o
  -7  -4   1         78.82         75.46         3.01 o
  -6  -4   1        249.05        251.08        19.88 o
  -5  -4   1        187.16        238.54         4.65 o
  -4  -4   1       1734.72       2032.75       223.69 o
  -3  -4   1         20.03         14.77         0.42 o
  -2  -4   1         52.00         37.80         0.77 o
  -1  -4   1        419.21        405.39         5.95 o
   0  -4   1        995.03       1022.64        15.95 o
   1  -4   1        399.64        418.14         6.78 o
   2  -4   1       1450.79       1503.25        46.82 o
   3  -4   1         44.22         46.22         0.93 o
   4  -4   1        609.09        634.46         8.86 o
   5  -4   1        647.70        648.62         9.49 o
   6  -4   1         14.75         11.14         0.61 o
   7  -4   1        144.79        139.76         2.66 o
   8  -4   1        216.34        219.86         9.47 o
 -10  -3   1        204.72        251.95         6.96 o
  -9  -3   1        352.99        428.86         8.67 o
  -8  -3   1        160.62        178.50         4.01 o
  -7  -3   1        383.27        362.64         7.05 o
  -6  -3   1          2.11          1.38         0.18 o
  -5  -3   1        205.69        213.75        27.99 o
  -4  -3   1       3138.87       3759.14       457.29 o
  -3  -3   1        733.74        948.31        15.96 o
  -2  -3   1        472.41        508.06         6.99 o
  -1  -3   1        124.30        104.55         2.41 o
   0  -3   1         36.60         25.11         0.53 o
   1  -3   1        469.33        462.83         7.43 o
   2  -3   1       1112.37       1144.64        18.67 o
   3  -3   1          2.84          1.73         0.28 o
   4  -3   1        824.20        841.50        11.70 o
   5  -3   1        301.51        307.41         6.05 o
   6  -3   1         40.64         40.35         0.87 o
   7  -3   1        255.02        249.92         7.06 o
   8  -3   1         69.29         61.66         5.09 o
   9  -3   1          7.96          8.51         0.85 o
 -10  -2   1          0.28          0.33         1.03 o
  -9  -2   1          0.43          0.35         0.42 o
  -8  -2   1       1193.16       1294.62        23.66 o
  -7  -2   1        493.12        479.27        12.88 o
  -6  -2   1         62.89         79.06         8.15 o
  -5  -2   1        994.94       1121.16       236.46 o
  -4  -2   1         31.78         22.34         0.70 o
  -3  -2   1        841.17       1085.02       183.51 o
  -2  -2   1      10651.70      11736.27       213.47 o
  -1  -2   1        925.64        994.75        12.33 o
   1  -2   1       4334.27       4638.62        66.71 o
   2  -2   1         12.69          3.95         0.20 o
   3  -2   1        327.80        346.25         7.42 o
   4  -2   1       1556.68       1676.33        20.48 o
   5  -2   1         23.69         29.38         0.67 o
   6  -2   1        296.08        284.14         9.79 o
   7  -2   1        566.59        473.08        73.63 o
   8  -2   1          4.80          5.16         0.50 o
   9  -2   1         37.60         39.54         3.74 o
 -10  -1   1          1.71          2.59         0.55 o
  -9  -1   1         12.85         12.76         1.06 o
  -8  -1   1        166.38        181.46         3.99 o
  -7  -1   1        488.21        533.44        23.74 o
  -6  -1   1       1426.07       1380.97        27.40 o
  -5  -1   1        647.56        579.57        10.52 o
  -4  -1   1        414.16        490.49        86.99 o
  -3  -1   1        542.99        493.87         9.72 o
  -2  -1   1        154.67        136.13         3.38 o
  -1  -1   1       3015.52       3211.66        79.00 o
   0  -1   1       2191.48       2498.56        30.57 o
   1  -1   1          4.45          7.64         0.20 o
   3  -1   1       3084.35       3261.90        38.58 o
   4  -1   1         48.55         53.32         1.65 o
   5  -1   1         59.82         59.77         1.13 o
   6  -1   1        836.65        799.58        11.08 o
   7  -1   1        101.14         81.41         1.61 o
   8  -1   1        111.24        113.69         5.26 o
   9  -1   1        160.33        148.17         2.77 o
  -9   0   1        182.44        182.67         5.28 o
  -8   0   1          1.35          1.78         0.31 o
  -7   0   1         36.79         39.80         1.14 o
  -6   0   1       2169.81       1986.07        34.61 o
  -5   0   1       2109.50       2287.22       155.19 o
  -4   0   1        180.22        209.21         3.86 o
  -3   0   1       1294.33       1423.88        85.44 o
  -2   0   1        183.66        176.38         9.39 o
  -1   0   1        586.43        577.93        12.20 o
   0   0   1       4189.18       3990.44       103.03 o
   1   0   1       1357.77       1248.35        15.82 o
   2   0   1        319.15        356.63         4.88 o
   3   0   1       1204.49       1159.46        14.40 o
   4   0   1        131.46        141.50         2.56 o
   5   0   1        153.15        142.53         2.36 o
   6   0   1        108.29        105.83         1.68 o
   7   0   1          4.21          4.15         0.37 o
   8   0   1        110.91        117.06         3.44 o
   9   0   1         87.29         77.98         1.62 o
  10   0   1          6.97          8.33         0.72 o
  -9   1   1        347.34        389.71         6.98 o
  -8   1   1          9.28          8.57         0.63 o
  -7   1   1         55.77         52.31         1.15 o
  -6   1   1         27.60         26.51         0.67 o
  -5   1   1         16.38         17.83         0.49 o
  -4   1   1       3618.12       3949.44       188.37 o
  -3   1   1        902.15       1030.48        32.62 o
  -1   1   1       2840.81       2986.97        37.88 o
   0   1   1        453.57        395.88         5.08 o
   1   1   1       1478.28       1536.17        18.19 o
   2   1   1       7861.87       8175.58       107.70 o
   3   1   1        198.12        172.90         2.76 o
   4   1   1         56.68         32.32         0.80 o
   5   1   1       1472.68       1445.07        26.96 o
   6   1   1          7.26          9.69         0.40 o
   7   1   1         23.43         18.58         1.02 o
   8   1   1        132.09        133.52         2.50 o
   9   1   1          0.93          0.73         0.35 o
  10   1   1         29.77         35.76         0.98 o
  -9   2   1        191.48        206.12         7.25 o
  -8   2   1        338.67        333.42        14.84 o
  -7   2   1        276.17        301.85         5.01 o
  -6   2   1         53.78         51.15         1.40 o
  -5   2   1         17.76         20.05         0.68 o
  -4   2   1        411.17        408.39        10.05 o
  -3   2   1       1221.78       1417.05        28.76 o
  -2   2   1       3867.32       4231.66        57.80 o
  -1   2   1        946.99       1131.41        15.14 o
   0   2   1         16.20         25.74         0.57 o
   1   2   1        313.28        300.76         4.53 o
   2   2   1         61.09         94.12         2.16 o
   3   2   1         26.96         38.31         0.88 o
   4   2   1       1192.73       1354.84        37.84 o
   5   2   1         11.83          7.63         0.48 o
   6   2   1         54.89         55.88         2.70 o
   7   2   1        403.51        376.38         9.31 o
   8   2   1          2.08          2.83         0.39 o
   9   2   1         38.44         44.75         1.45 o
  10   2   1        138.48        135.57         2.87 o
  -8   3   1        188.06        180.59        23.63 o
  -7   3   1        374.22        402.66        28.94 o
  -6   3   1         73.83         69.00         1.47 o
  -5   3   1        316.54        304.02         4.87 o
  -4   3   1         88.10         79.51         2.21 o
  -3   3   1        216.75        226.07         4.00 o
  -2   3   1       3794.42       4061.16        55.97 o
  -1   3   1        801.75        790.27        11.73 o
   0   3   1       2060.62       1949.29        27.25 o
   1   3   1       1302.71       1216.32        20.86 o
   2   3   1         97.76         73.31         1.45 o
   3   3   1         17.38         11.78         0.34 o
   4   3   1        707.28        736.87        11.22 o
   5   3   1         83.95         92.64         2.59 o
   6   3   1        126.27        119.27         2.10 o
   7   3   1          6.73          6.92         0.40 o
   8   3   1         31.19         28.51         0.75 o
   9   3   1         52.07         59.25         1.34 o
  10   3   1          2.80          2.53         0.49 o
  -8   4   1          0.45          0.83         0.50 o
  -7   4   1          4.64          5.28         0.57 o
  -6   4   1        419.31        341.88        10.51 o
  -5   4   1         70.77         88.98         5.18 o
  -4   4   1          1.34          5.20         0.31 o
  -3   4   1        941.26        961.81        20.50 o
  -2   4   1         51.73         74.84         1.30 o
  -1   4   1          7.92          4.56         0.62 o
   0   4   1       4196.01       4120.63        61.18 o
   1   4   1          1.99          1.68         0.12 o
   2   4   1        147.64        121.75         1.90 o
   3   4   1       2680.23       2852.68        37.16 o
   4   4   1         95.03         84.31         1.52 o
   5   4   1         34.34         26.96         0.65 o
   6   4   1       1159.74       1200.95        15.11 o
   7   4   1         23.78         21.54         0.58 o
   8   4   1         24.80         25.97         0.70 o
   9   4   1         89.24        107.25         3.59 o
  10   4   1         22.85         26.13         0.87 o
  -7   5   1         23.88         17.75         0.79 o
  -6   5   1        127.91        119.73         2.24 o
  -5   5   1         33.38         47.64         1.08 o
  -4   5   1        362.72        399.76         6.76 o
  -3   5   1        525.91        469.56        12.92 o
  -2   5   1          7.21         12.73         0.36 o
  -1   5   1        990.40        876.84        22.85 o
   0   5   1        401.39        341.42         7.51 o
   1   5   1         44.72         76.61         1.28 o
   2   5   1        359.48        340.35         4.93 o
   3   5   1        298.70        277.68         4.25 o
   4   5   1        145.05        165.91         2.74 o
   5   5   1        379.53        376.68         7.17 o
   6   5   1         30.38         23.41         0.68 o
   7   5   1          0.62          0.82         0.32 o
   8   5   1        267.09        283.39         4.21 o
   9   5   1          0.24          0.31         0.39 o
  10   5   1          0.99          1.72         0.45 o
  -7   6   1        132.40        128.50         4.68 o
  -6   6   1         10.10         10.46         0.61 o
  -5   6   1          7.02          4.80         0.39 o
  -4   6   1        500.53        533.02        11.60 o
  -3   6   1          5.58         15.29         0.48 o
  -2   6   1          9.59         10.02         0.35 o
  -1   6   1       2269.13       2114.13        27.61 o
   0   6   1         31.42         32.22         0.81 o
   1   6   1        293.51        237.79         3.54 o
   2   6   1       1137.99       1121.13        16.52 o
   3   6   1        123.12        108.45         2.13 o
   4   6   1         57.09         49.03         1.26 o
   5   6   1        523.27        584.52         8.50 o
   6   6   1         43.17         50.09         1.36 o
   7   6   1        136.83        126.02         2.39 o
   8   6   1         83.93         86.71         1.69 o
   9   6   1         34.03         37.05         0.96 o
  10   6   1         17.85         17.14         1.43 o
  -6   7   1          0.49          0.81         0.51 o
  -5   7   1        165.26        163.27         5.22 o
  -4   7   1        193.47        189.04         3.07 o
  -3   7   1          4.54          6.31         0.38 o
  -2   7   1        102.58        117.89         3.47 o
  -1   7   1        133.67        122.19         1.90 o
   0   7   1         66.25         58.88         2.12 o
   1   7   1        865.88        785.37        10.94 o
   2   7   1        228.09        213.65         3.15 o
   3   7   1        179.38        179.23         3.29 o
   4   7   1        448.17        465.60         6.82 o
   5   7   1        133.03        126.48         2.09 o
   6   7   1         52.99         48.66         1.00 o
   7   7   1        363.38        372.82         5.31 o
   8   7   1         15.47         14.80         0.80 o
   9   7   1        124.17        123.26         3.70 o
  10   7   1         39.02         43.15         1.34 o
  -6   8   1         56.38         61.57         3.76 o
  -5   8   1        140.76        160.57         3.04 o
  -4   8   1         68.47         76.01         1.64 o
  -3   8   1         85.01         87.34         2.39 o
  -2   8   1        547.36        538.05         7.46 o
  -1   8   1         13.61         12.41         0.43 o
   0   8   1         17.51         22.04         0.81 o
   1   8   1        555.68        466.96        17.45 o
   2   8   1        154.37        140.42         3.77 o
   3   8   1        314.34        300.59         4.43 o
   4   8   1        326.59        320.03         7.42 o
   5   8   1         22.97         21.60         0.57 o
   6   8   1        170.63        159.33         2.60 o
   7   8   1         33.16         31.26         1.35 o
   8   8   1          2.60          1.68         0.41 o
   9   8   1        274.22        282.33         5.34 o
  10   8   1         43.33         51.71         1.55 o
  -5   9   1         61.88         58.50         1.33 o
  -4   9   1          1.42          0.91         0.45 o
  -3   9   1        374.37        404.30         6.33 o
  -2   9   1        155.68        161.81         2.83 o
  -1   9   1        258.58        245.35         3.75 o
   0   9   1        307.67        292.52         6.77 o
   1   9   1         38.20         35.65         0.98 o
   2   9   1        337.87        321.31         5.00 o
   3   9   1        454.49        437.07         6.40 o
   4   9   1         18.87         18.28         0.52 o
   5   9   1        487.26        472.29         6.37 o
   6   9   1        431.25        402.27        32.86 o
   7   9   1         45.49         44.59         1.02 o
   8   9   1        128.34        116.34         2.27 o
   9   9   1         62.87         68.94         1.73 o
  10   9   1          0.16          0.57         0.55 o
  -4  10   1         40.20         48.07         1.60 o
  -3  10   1          1.18          0.89         0.50 o
  -2  10   1        141.53        144.98         2.58 o
  -1  10   1        314.17        310.73         4.59 o
   0  10   1        304.84        285.02         4.34 o
   1  10   1        194.42        193.89         3.13 o
   2  10   1        196.51        199.36         4.22 o
   3  10   1         17.48         18.47         0.63 o
   4  10   1        233.91        226.54         4.04 o
   5  10   1        418.09        401.78         6.09 o
   6  10   1        136.94        139.33         2.73 o
   7  10   1        196.49        194.68         6.99 o
   8  10   1        166.50        162.91        10.48 o
   9  10   1         11.16          9.45         0.80 o
  -3  11   1         24.53         22.97         0.86 o
  -2  11   1         19.39         19.06         0.84 o
  -1  11   1        227.66        238.29         3.63 o
   0  11   1         16.74         18.15         1.48 o
   1  11   1        329.47        326.68         7.58 o
   2  11   1        521.50        516.31         7.47 o
   3  11   1          4.28          3.48         0.55 o
   4  11   1        124.75        127.15         2.26 o
   5  11   1        280.00        281.20         4.27 o
   6  11   1         14.96         14.58         1.03 o
   7  11   1        425.28        423.53         6.07 o
   8  11   1        316.15        306.42         5.17 o
   9  11   1          0.51          1.32         0.53 o
  -1  12   1         32.60         33.42         2.12 o
   0  12   1         47.48         49.93         1.61 o
   1  12   1        448.56        444.61         6.74 o
   2  12   1         29.74         28.77         1.55 o
   3  12   1        323.79        335.78         5.50 o
   4  12   1        309.40        315.05         4.99 o
   5  12   1         36.67         32.61         0.90 o
   6  12   1         37.62         40.90         1.08 o
   7  12   1        216.68        220.04         3.76 o
   8  12   1          5.28          6.92         0.63 o
   0  13   1          9.17         10.00         0.88 o
   1  13   1         44.65         40.52         1.13 o
   2  13   1         64.97         70.80         1.62 o
   3  13   1        297.00        300.40         4.72 o
   4  13   1        353.49        343.17         5.09 o
   5  13   1        170.07        175.78         3.01 o
   6  13   1         71.65         77.86         1.72 o
  -4 -13   2        212.63        226.23         3.66 o
  -3 -13   2         90.62         95.92         3.09 o
  -2 -13   2          9.33          7.95         0.65 o
  -1 -13   2         14.24         14.70         0.78 o
  -6 -12   2          0.40          0.39         0.58 o
  -5 -12   2         32.78         32.60         1.24 o
  -4 -12   2          4.13          6.53         0.60 o
  -3 -12   2         54.83         56.02         1.31 o
  -2 -12   2        234.02        234.24         7.02 o
  -1 -12   2          0.58          0.64         0.67 o
   0 -12   2          5.34          5.81         0.59 o
   1 -12   2         88.28         86.65         1.73 o
  -7 -11   2         24.50         26.56         1.97 o
  -6 -11   2        243.13        226.00         3.97 o
  -5 -11   2        243.95        242.90         3.72 o
  -4 -11   2          0.40          0.35         0.40 o
  -3 -11   2        269.17        259.61         4.18 o
  -2 -11   2        359.46        364.59         6.97 o
  -1 -11   2        123.29        130.68         2.76 o
   0 -11   2        160.26        154.74         4.08 o
   1 -11   2         21.72         23.76         0.96 o
   2 -11   2          3.47          3.19         0.56 o
   3 -11   2        131.28        122.62         2.56 o
  -8 -10   2          5.74          6.38         0.56 o
  -7 -10   2         16.44         12.34         0.57 o
  -6 -10   2        179.89        170.85         6.19 o
  -5 -10   2         26.84         23.42         0.75 o
  -4 -10   2         28.52         26.88         0.76 o
  -3 -10   2        277.86        266.09         7.26 o
  -2 -10   2          5.01          4.14         0.37 o
  -1 -10   2        295.85        282.37         4.15 o
   0 -10   2        728.81        683.01         9.94 o
   1 -10   2         55.42         60.00         1.48 o
   2 -10   2        114.34        114.73         4.42 o
   3 -10   2        309.91        327.00         5.30 o
   4 -10   2         43.92         45.58         1.23 o
  -9  -9   2        181.05        191.32         4.69 o
  -8  -9   2         13.50         14.81         0.61 o
  -7  -9   2        117.57        134.84         2.80 o
  -6  -9   2        185.61        183.57         3.70 o
  -5  -9   2          7.10          8.04         0.49 o
  -4  -9   2        584.56        544.68         8.11 o
  -3  -9   2        260.43        240.25         3.84 o
  -2  -9   2          7.12          6.35         0.65 o
  -1  -9   2        248.85        237.82         3.78 o
   0  -9   2        195.61        199.46         3.15 o
   1  -9   2        130.04        126.72         4.66 o
   2  -9   2        185.19        173.48         3.24 o
   3  -9   2         53.96         61.00         1.40 o
   4  -9   2        163.02        187.08         6.79 o
   5  -9   2        193.72        215.70         3.70 o
  -9  -8   2          5.24          6.94         0.98 o
  -8  -8   2         33.07         42.52         3.01 o
  -7  -8   2        358.31        379.01         5.70 o
  -6  -8   2          3.14          4.60         0.51 o
  -5  -8   2         38.26         39.43         0.92 o
  -4  -8   2       1103.87       1089.27        20.25 o
  -3  -8   2        113.34        114.82         1.87 o
  -2  -8   2        636.00        611.53        14.84 o
  -1  -8   2        902.26        895.38        11.29 o
   0  -8   2        234.36        230.34         6.50 o
   1  -8   2        438.39        416.78         6.95 o
   2  -8   2        662.56        652.23         9.47 o
   3  -8   2         34.21         37.94         0.96 o
   4  -8   2        130.32        137.32         2.39 o
   5  -8   2        257.70        274.08         4.65 o
   6  -8   2         72.28         79.78         2.76 o
  -9  -7   2          7.71          7.00         0.98 o
  -8  -7   2        142.18        179.77         8.78 o
  -7  -7   2        102.20        102.90         2.01 o
  -6  -7   2         15.15         15.91         0.63 o
  -5  -7   2        288.20        306.12         4.24 o
  -4  -7   2         89.52         92.28         1.53 o
  -3  -7   2         62.45         71.54         1.39 o
  -2  -7   2        717.45        757.43        10.08 o
  -1  -7   2         94.26        100.07         1.75 o
   0  -7   2        827.69        817.98        19.86 o
   1  -7   2        919.37        882.32        20.22 o
   2  -7   2        200.75        191.72         3.33 o
   3  -7   2        703.66        686.34         9.12 o
   4  -7   2        438.16        451.14         8.99 o
   5  -7   2          8.72          8.58         0.60 o
   6  -7   2        397.46        442.49         6.47 o
   7  -7   2        261.00        253.28         6.72 o
  -9  -6   2         37.97         49.41         1.87 o
  -8  -6   2        161.11        178.56         4.24 o
  -7  -6   2         48.51         53.03         3.98 o
  -6  -6   2        171.18        188.68         4.99 o
  -5  -6   2        545.37        538.39        10.05 o
  -4  -6   2        231.23        247.18         3.51 o
  -3  -6   2        676.81        749.96         9.89 o
  -2  -6   2        396.04        394.25         7.64 o
  -1  -6   2        457.29        537.12         7.88 o
   0  -6   2        810.26        810.36        12.48 o
   1  -6   2        258.44        268.20         4.52 o
   2  -6   2        829.26        848.40        19.24 o
   3  -6   2        688.15        666.67        10.34 o
   4  -6   2        101.99        104.16         1.87 o
   5  -6   2        185.22        196.27         3.38 o
   6  -6   2        126.93        137.74         2.45 o
   7  -6   2         39.55         37.96         1.22 o
 -10  -5   2          4.15          4.52         1.19 o
  -9  -5   2        129.20        159.84         6.00 o
  -8  -5   2          3.76          4.96         0.84 o
  -7  -5   2         49.20         53.73         2.86 o
  -6  -5   2        322.19        385.66        51.14 o
  -5  -5   2         84.53         91.56         2.14 o
  -4  -5   2        257.48        307.42         6.73 o
  -3  -5   2       1377.46       1591.25        23.99 o
  -2  -5   2         19.04         19.22         0.45 o
  -1  -5   2       2352.28       2641.40        59.13 o
   0  -5   2       1271.48       1329.51        17.01 o
   1  -5   2         28.93         31.33         0.68 o
   2  -5   2       1347.99       1394.48        37.88 o
   3  -5   2       1800.71       1853.20        27.48 o
   4  -5   2         66.86         68.23         1.41 o
   5  -5   2        442.09        441.73         6.35 o
   6  -5   2        292.75        289.96         4.70 o
   7  -5   2          0.49          1.13         0.48 o
   8  -5   2         52.70         57.15         1.53 o
 -10  -4   2        176.35        216.26         7.13 o
  -9  -4   2         86.64        104.90         2.83 o
  -8  -4   2          0.32          1.30         0.82 o
  -7  -4   2        265.53        266.53         5.47 o
  -6  -4   2         27.47         22.68         1.45 o
  -5  -4   2        135.25        152.36        21.67 o
  -4  -4   2        908.59       1180.88       143.56 o
  -3  -4   2          0.90          2.44         0.16 o
  -2  -4   2        471.32        528.63         7.83 o
  -1  -4   2       4730.30       5424.94        80.40 o
   0  -4   2        124.64        163.37         2.70 o
   1  -4   2        887.25        918.77        13.53 o
   2  -4   2       1534.15       1606.49        20.30 o
   3  -4   2         37.85         38.59         0.77 o
   4  -4   2        643.83        684.73         9.57 o
   5  -4   2       1184.04       1135.04        24.17 o
   6  -4   2         10.63         11.59         0.91 o
   7  -4   2        313.15        294.21        11.94 o
   8  -4   2        141.13        130.85         2.55 o
 -10  -3   2         94.96        115.91         3.27 o
  -9  -3   2         53.42         74.67         2.17 o
  -8  -3   2        272.09        306.81         8.69 o
  -7  -3   2        105.73         95.39         3.43 o
  -6  -3   2          0.44          0.95         0.45 o
  -5  -3   2        680.15        639.17        13.33 o
  -4  -3   2        403.45        367.89         7.47 o
  -3  -3   2        268.12        332.00        38.81 o
  -2  -3   2       1938.27       2254.18        32.18 o
  -1  -3   2       1552.01       1874.44        24.51 o
   0  -3   2         69.44         67.50         1.18 o
   1  -3   2       3095.94       3216.08        40.55 o
   2  -3   2        687.70        729.78        11.17 o
   3  -3   2         17.78         13.13         0.37 o
   4  -3   2        583.19        599.17         7.77 o
   5  -3   2        465.08        454.68         6.19 o
   6  -3   2        165.28        149.07         6.61 o
   7  -3   2        253.45        231.50         7.63 o
   8  -3   2         81.76         77.54         5.26 o
   9  -3   2         81.51         90.58         4.40 o
  -9  -2   2          0.47          0.49         0.81 o
  -8  -2   2        475.28        534.30        11.53 o
  -7  -2   2         59.03         71.36         3.64 o
  -6  -2   2         39.59         37.48         1.55 o
  -5  -2   2        801.10        799.55        14.60 o
  -4  -2   2         78.43         75.33         2.23 o
  -3  -2   2         31.87         18.55         0.66 o
  -2  -2   2       4437.61       5318.71       665.27 o
  -1  -2   2        905.29       1235.27        16.43 o
   0  -2   2        262.34        254.96         4.27 o
   1  -2   2       5505.80       6165.28        73.54 o
   2  -2   2        107.68        106.71         2.44 o
   3  -2   2         50.17         32.83         0.67 o
   4  -2   2        666.87        663.08         9.59 o
   5  -2   2         34.31         31.96         0.69 o
   6  -2   2        206.30        195.14         3.16 o
   7  -2   2        215.21        172.34        10.41 o
   8  -2   2         18.34         19.48         0.97 o
   9  -2   2        150.22        162.62        12.82 o
  -9  -1   2         64.14         66.35         3.04 o
  -8  -1   2         34.37         40.28         1.05 o
  -7  -1   2         10.75         11.60         0.46 o
  -6  -1   2        769.22        760.45        16.79 o
  -5  -1   2         60.96         71.94        13.44 o
  -4  -1   2        154.38        151.29         3.04 o
  -3  -1   2       1643.00       1609.08        27.59 o
  -2  -1   2       1594.64       1533.10        26.91 o
  -1  -1   2       1791.50       2184.27       104.07 o
   0  -1   2       2881.86       2912.14        55.98 o
   1  -1   2        404.40        450.56        11.46 o
   2  -1   2        709.93        734.57        10.97 o
   3  -1   2        537.56        507.59         7.76 o
   4  -1   2        328.83        310.62         5.82 o
   5  -1   2        265.16        220.70         4.19 o
   6  -1   2        309.77        270.98         3.93 o
   7  -1   2          0.54          0.92         0.38 o
   8  -1   2        198.08        201.60         4.66 o
   9  -1   2         89.28         80.36         5.22 o
  10  -1   2          2.92          2.31         0.67 o
  -9   0   2         92.70         95.19         2.29 o
  -8   0   2          0.31          0.85         0.41 o
  -7   0   2        109.22        113.15         2.10 o
  -6   0   2        341.04        342.19         5.45 o
  -5   0   2         13.61         15.74         1.11 o
  -4   0   2         99.99        114.33        13.15 o
  -3   0   2        562.14        577.74        61.87 o
  -2   0   2          3.33          5.70         0.18 o
  -1   0   2          7.62         17.26         0.54 o
   0   0   2         62.16        116.79         2.25 o
   1   0   2        391.82        489.59        30.05 o
   2   0   2        285.95        271.64         3.81 o
   3   0   2          1.49          1.00         0.16 o
   4   0   2        485.54        481.17         6.60 o
   5   0   2        462.62        426.84         6.57 o
   6   0   2         32.77         25.91         0.59 o
   7   0   2         91.17         88.55         1.51 o
   8   0   2        291.66        278.87         4.87 o
   9   0   2          0.27          0.15         0.37 o
  10   0   2         35.29         41.10         4.15 o
  -9   1   2        169.24        198.11         4.50 o
  -8   1   2          3.77          4.28         0.40 o
  -7   1   2        162.95        163.67         3.07 o
  -6   1   2         67.73         69.98         1.26 o
  -5   1   2          9.38          8.84         0.33 o
  -4   1   2        498.95        529.61         6.99 o
  -3   1   2        537.43        581.97         7.84 o
  -2   1   2          2.20          3.80         0.35 o
  -1   1   2       1258.46       1329.08        16.83 o
   0   1   2        333.05        309.87         4.43 o
   1   1   2        283.09        276.49         4.39 o
   2   1   2        368.81        402.85         9.11 o
   4   1   2        929.48        806.45        10.36 o
   5   1   2         26.06         20.08         0.48 o
   6   1   2         25.42         25.09         0.65 o
   7   1   2        389.59        337.69         4.71 o
   8   1   2         33.84         31.79         0.84 o
   9   1   2         16.14         14.11         0.72 o
  10   1   2        122.68        117.99         2.15 o
  -9   2   2          0.49          1.18         0.52 o
  -8   2   2        289.95        302.81         5.42 o
  -7   2   2         87.73         94.26         1.94 o
  -6   2   2         46.77         45.74         0.99 o
  -5   2   2        338.30        322.38         4.92 o
  -4   2   2         32.86         24.29         1.18 o
  -3   2   2         20.05         36.39         0.83 o
  -2   2   2        179.48        171.34         2.68 o
  -1   2   2         10.59          3.79         0.36 o
   0   2   2         71.31         88.67         1.42 o
   1   2   2       3460.04       3400.61        51.43 o
   2   2   2        690.84        823.99        10.57 o
   3   2   2       1031.39        997.71        12.96 o
   4   2   2       1234.01       1210.20        15.20 o
   5   2   2         26.75         28.69         0.70 o
   6   2   2        168.39        151.70         2.50 o
   7   2   2        669.42        618.18         8.43 o
   8   2   2          6.30          6.60         0.48 o
   9   2   2         42.90         44.22         1.07 o
  10   2   2         76.50         72.90         1.60 o
  -8   3   2         87.04         92.94         2.24 o
  -7   3   2         64.36         76.72         1.66 o
  -6   3   2        204.10        199.92         3.84 o
  -5   3   2        190.03        184.13         2.74 o
  -4   3   2         46.91         47.31         1.87 o
  -3   3   2        454.16        473.18         6.52 o
  -2   3   2          3.51          2.85         0.16 o
  -1   3   2        126.96        180.95         2.93 o
   0   3   2        700.50        608.57         8.21 o
   1   3   2        257.96        299.22         4.91 o
   2   3   2       2433.53       2781.40        60.56 o
   3   3   2       2893.05       2983.48        38.04 o
   4   3   2         63.73        105.49         1.86 o
   5   3   2        125.38        151.77         2.36 o
   6   3   2        630.62        638.74        10.66 o
   7   3   2         71.42         65.90         1.19 o
   8   3   2          2.49          2.39         0.33 o
   9   3   2        372.79        353.75         7.97 o
  10   3   2          7.28          7.27         0.64 o
  -8   4   2         17.51         18.83         1.31 o
  -7   4   2          2.85          3.85         0.49 o
  -6   4   2        298.71        267.58        21.48 o
  -5   4   2         50.86         56.30         1.16 o
  -4   4   2         28.14         27.56         0.75 o
  -3   4   2        582.96        585.45        12.28 o
  -2   4   2         98.18         87.29         1.55 o
  -1   4   2        101.12         78.69         1.38 o
   0   4   2       2424.40       2165.97        28.33 o
   1   4   2         81.52         97.43         1.86 o
   2   4   2        392.21        326.71         5.00 o
   3   4   2       1434.61       1427.01        18.82 o
   4   4   2         87.11        109.27         1.97 o
   5   4   2        286.36        244.08         3.93 o
   6   4   2        234.81        220.00         6.89 o
   7   4   2         72.50         65.52         1.46 o
   8   4   2         75.61         68.50         1.71 o
   9   4   2         67.78         69.11         1.56 o
  10   4   2          2.88          1.03         0.43 o
  -7   5   2        124.35        119.21         2.73 o
  -6   5   2        102.24         98.38         1.94 o
  -5   5   2          0.42          0.60         0.39 o
  -4   5   2        396.71        394.42         6.25 o
  -3   5   2         48.68         43.94         0.94 o
  -2   5   2         16.51         25.76         0.71 o
  -1   5   2        535.99        515.13        10.22 o
   0   5   2        270.61        209.12         3.69 o
   1   5   2         58.05         69.69         2.33 o
   2   5   2       1918.11       1718.15        54.86 o
   3   5   2          5.85          3.08         0.31 o
   4   5   2          2.16          1.17         0.28 o
   5   5   2       1055.49       1090.92        23.91 o
   6   5   2        318.20        298.84         4.49 o
   7   5   2         29.16         22.50         0.67 o
   8   5   2        187.50        180.85         7.12 o
   9   5   2         28.71         29.90         0.95 o
  10   5   2        104.75        112.35         2.20 o
  -7   6   2        151.36        157.78         2.79 o
  -6   6   2         60.35         61.43         2.37 o
  -5   6   2        105.18         99.18         2.50 o
  -4   6   2        509.58        453.72         7.93 o
  -3   6   2         99.40         92.05         2.08 o
  -2   6   2        345.49        319.72         5.41 o
  -1   6   2        486.20        415.24         6.61 o
   0   6   2          7.12          3.28         0.24 o
   1   6   2        459.91        384.28         6.26 o
   2   6   2       1439.11       1313.45        16.83 o
   3   6   2         91.48         99.82         1.75 o
   4   6   2        144.44        134.28         3.71 o
   5   6   2          2.32          2.48         0.40 o
   6   6   2          6.22          3.50         0.32 o
   7   6   2        305.65        260.13         4.29 o
   8   6   2         32.16         26.29         1.20 o
   9   6   2          3.55          4.22         0.44 o
  10   6   2        217.25        243.26         4.47 o
  -6   7   2          8.42          5.91         0.62 o
  -5   7   2        275.81        275.83         6.43 o
  -4   7   2         59.49         62.21         1.61 o
  -3   7   2        177.90        159.42         2.66 o
  -2   7   2        859.25        804.62        10.76 o
  -1   7   2        116.33        113.67         1.91 o
   0   7   2        100.84         92.62         2.76 o
   1   7   2        820.66        724.84        10.05 o
   2   7   2        165.08        156.21         3.49 o
   3   7   2        992.55        922.26        12.53 o
   4   7   2        852.07        823.49        11.24 o
   5   7   2          5.02          4.84         0.46 o
   6   7   2        252.93        241.08         3.63 o
   7   7   2        118.47        112.97         3.47 o
   8   7   2          7.75          6.71         0.49 o
   9   7   2        135.98        132.83         3.87 o
  10   7   2          0.30          0.46         0.43 o
  -5   8   2         63.19         72.61         1.58 o
  -4   8   2         80.05         83.86         2.20 o
  -3   8   2        225.75        231.68         4.95 o
  -2   8   2        292.17        275.71         4.06 o
  -1   8   2        486.39        426.21         6.99 o
   0   8   2        428.29        375.89         5.34 o
   1   8   2         74.52         59.37         3.08 o
   2   8   2         18.88         18.04         0.49 o
   3   8   2        741.57        685.99        15.48 o
   4   8   2        175.83        165.71         2.94 o
   5   8   2        391.72        356.45         5.26 o
   6   8   2        284.71        277.28         5.78 o
   7   8   2          0.78          1.20         0.34 o
   8   8   2        184.76        174.33         3.37 o
   9   8   2        336.42        384.30        12.44 o
  10   8   2          0.92          0.62         0.44 o
  -5   9   2         38.47         46.04         1.21 o
  -4   9   2         41.55         43.34         1.24 o
  -3   9   2        375.57        386.69        14.25 o
  -2   9   2         31.22         39.59         1.00 o
  -1   9   2        472.58        445.85         6.96 o
   0   9   2       1300.66       1219.31        15.76 o
   1   9   2        123.51        114.18         2.11 o
   2   9   2        230.52        220.83         3.27 o
   3   9   2        320.59        286.28         5.42 o
   4   9   2          4.23          4.34         0.33 o
   5   9   2        817.20        780.54        10.90 o
   6   9   2        235.78        209.50         3.65 o
   7   9   2         15.16         15.13         0.63 o
   8   9   2        133.39        128.37         2.97 o
   9   9   2         66.51         68.57         1.65 o
  10   9   2          5.31          4.04         0.59 o
  -4  10   2        409.08        406.82         5.91 o
  -3  10   2          5.93          5.81         0.69 o
  -2  10   2        100.36        105.97         1.97 o
  -1  10   2        486.51        480.65         7.02 o
   0  10   2         59.57         62.49         1.44 o
   1  10   2        711.84        684.65        16.03 o
   2  10   2       1156.38       1107.24        15.78 o
   3  10   2          0.60          0.57         0.30 o
   4  10   2        123.45        128.94         2.09 o
   5  10   2        571.08        544.89         7.45 o
   6  10   2          8.90          8.76         0.49 o
   7  10   2        356.22        334.94         5.53 o
   8  10   2        147.55        153.17         2.80 o
   9  10   2         18.96         16.82         0.71 o
  -3  11   2        243.33        248.29         4.00 o
  -2  11   2        120.49        121.19         2.45 o
  -1  11   2         90.68         88.35         1.75 o
   0  11   2         66.92         69.84         1.43 o
   1  11   2        282.19        278.13         4.28 o
   2  11   2        529.69        509.52         7.25 o
   3  11   2        272.83        274.04         4.92 o
   4  11   2        333.23        332.03         4.80 o
   5  11   2         39.23         38.62         0.92 o
   6  11   2         63.15         61.08         1.89 o
   7  11   2        283.57        285.39         4.36 o
   8  11   2         62.49         66.93         1.65 o
   9  11   2         38.08         33.27         1.06 o
  -1  12   2         53.02         58.51         2.79 o
   0  12   2         25.63         27.26         1.01 o
   1  12   2        322.81        315.37         4.82 o
   2  12   2         25.83         26.50         0.79 o
   3  12   2        204.79        220.67         3.48 o
   4  12   2        628.57        631.64         8.93 o
   5  12   2         10.11         10.84         0.68 o
   6  12   2         90.98         93.65         1.84 o
   7  12   2        117.47        117.72         2.15 o
   8  12   2         10.01         13.73         2.16 o
   1  13   2         23.63         22.38         0.83 o
   2  13   2        112.66        111.65         2.30 o
   3  13   2        269.12        275.23         4.40 o
   4  13   2         43.80         41.83         1.18 o
   5  13   2        179.72        192.03         3.51 o
   6  13   2        180.16        184.24         3.78 o
   7  13   2          0.45          0.35         0.66 o
  -6 -12   3          0.88          0.91         0.61 o
  -5 -12   3         50.38         50.74         1.36 o
  -4 -12   3         10.21         12.16         1.67 o
  -3 -12   3         45.39         42.44         1.12 o
  -2 -12   3        211.51        215.81         3.96 o
  -1 -12   3          4.84          5.63         0.58 o
   0 -12   3         61.82         56.80         1.49 o
   1 -12   3        197.91        199.60         5.63 o
  -7 -11   3         47.09         49.73         1.52 o
  -6 -11   3        250.77        243.22        13.40 o
  -5 -11   3         35.65         36.63         0.97 o
  -4 -11   3          7.08          5.66         0.47 o
  -3 -11   3        241.81        225.83         3.63 o
  -2 -11   3         70.12         72.23         1.68 o
  -1 -11   3          2.54          2.67         0.46 o
   0 -11   3        128.37        125.34         2.25 o
   1 -11   3         18.16         18.43         0.75 o
   2 -11   3         65.02         62.48         2.75 o
   3 -11   3        143.43        141.98         4.58 o
  -8 -10   3          0.26         -0.09         0.40 o
  -7 -10   3         53.65         53.42         1.54 o
  -6 -10   3        385.78        366.05         5.32 o
  -5 -10   3         43.73         39.77         1.14 o
  -4 -10   3         97.63         86.36         1.77 o
  -3 -10   3        522.77        460.91         7.84 o
  -2 -10   3        153.48        139.85         3.03 o
  -1 -10   3        273.71        247.48         4.03 o
   0 -10   3        340.53        334.49         5.24 o
   1 -10   3         14.90         13.27         0.60 o
   2 -10   3         77.92         75.72         2.29 o
   3 -10   3        216.38        199.56         3.23 o
   4 -10   3         83.12         86.77         2.59 o
  -8  -9   3          2.22          2.71         0.63 o
  -7  -9   3        242.53        248.33         7.10 o
  -6  -9   3         31.69         31.76         0.87 o
  -5  -9   3         65.13         52.55         1.76 o
  -4  -9   3        238.99        197.74         3.50 o
  -3  -9   3          2.06          2.03         0.37 o
  -2  -9   3         37.20         32.27         1.15 o
  -1  -9   3        680.81        635.26        29.94 o
   0  -9   3         92.41         83.83         2.50 o
   1  -9   3        196.48        185.57         9.15 o
   2  -9   3        219.69        212.32         3.41 o
   3  -9   3          4.80          4.47         0.46 o
   4  -9   3        214.82        228.05         3.73 o
   5  -9   3        290.00        293.69         5.13 o
  -9  -8   3         31.08         40.00         3.65 o
  -8  -8   3        114.41        118.98         4.56 o
  -7  -8   3        294.54        285.86         4.46 o
  -6  -8   3        160.72        171.73         3.30 o
  -5  -8   3        593.58        542.61        57.16 o
  -4  -8   3        535.76        491.05         7.23 o
  -3  -8   3        276.34        266.12         4.12 o
  -2  -8   3        142.37        141.63         8.19 o
  -1  -8   3        154.63        155.79         2.75 o
   0  -8   3        227.04        220.55         5.61 o
   1  -8   3        368.81        353.96         4.99 o
   2  -8   3         41.68         36.45         1.63 o
   3  -8   3        100.24         99.95         2.16 o
   4  -8   3          1.48          2.18         0.51 o
   5  -8   3          0.53          0.32         0.48 o
   6  -8   3        226.50        253.14         4.32 o
  -9  -7   3          6.16          8.79         0.97 o
  -8  -7   3        226.18        234.58         4.94 o
  -7  -7   3          0.54         -0.05         0.65 o
  -6  -7   3         46.62         49.09         3.41 o
  -5  -7   3        655.49        649.51        10.24 o
  -4  -7   3        149.16        159.92         2.62 o
  -3  -7   3        580.77        578.29        10.99 o
  -2  -7   3       1097.73       1183.54        17.07 o
  -1  -7   3        101.77        100.25         1.82 o
   0  -7   3        302.11        288.41         4.16 o
   1  -7   3        948.05        959.83        28.43 o
   2  -7   3        249.65        236.67         4.15 o
   3  -7   3        574.15        576.73         7.96 o
   4  -7   3        225.79        241.85         3.65 o
   5  -7   3         22.71         27.02         1.15 o
   6  -7   3          1.50          1.26         0.47 o
   7  -7   3         86.04         83.20         1.88 o
  -9  -6   3        214.61        239.06        10.16 o
  -8  -6   3         98.64         95.17         4.27 o
  -7  -6   3         47.21         50.79         2.66 o
  -6  -6   3        519.14        467.85         9.48 o
  -5  -6   3          2.36          4.66         0.34 o
  -4  -6   3        263.54        293.24         4.61 o
  -3  -6   3        825.58        995.27        13.19 o
  -2  -6   3         36.94         40.87         0.99 o
  -1  -6   3        338.70        347.84         5.28 o
   0  -6   3        769.57        809.07        10.59 o
   1  -6   3        224.83        234.14         3.70 o
   2  -6   3        408.78        367.17         8.47 o
   3  -6   3       1029.48       1019.53        38.89 o
   4  -6   3         28.87         29.57         0.78 o
   5  -6   3        547.36        589.21        12.31 o
   6  -6   3        106.94        108.50         2.07 o
   7  -6   3        180.00        189.19         3.30 o
  -9  -5   3        108.25        116.61         5.18 o
  -8  -5   3         30.56         32.48         1.38 o
  -7  -5   3        265.80        279.31         7.55 o
  -6  -5   3        508.31        446.83        28.92 o
  -5  -5   3         13.71          9.48         0.90 o
  -4  -5   3        747.42        808.23        27.21 o
  -3  -5   3        607.71        722.52        10.77 o
  -2  -5   3        609.92        746.81         9.91 o
  -1  -5   3       1151.51       1265.28        17.16 o
   0  -5   3       1094.45       1178.44        22.89 o
   1  -5   3        103.46        109.21         2.53 o
   2  -5   3        156.69        170.38         3.08 o
   3  -5   3         33.41         33.41         1.47 o
   4  -5   3        102.78         98.70         3.34 o
   5  -5   3        433.72        445.70         6.28 o
   6  -5   3        109.08        118.27         2.19 o
   7  -5   3         10.82         13.51         0.71 o
   8  -5   3         36.46         42.84         1.44 o
  -9  -4   3          1.32          1.58         0.84 o
  -8  -4   3          1.52          0.70         0.69 o
  -7  -4   3        602.05        603.17        15.69 o
  -6  -4   3         11.44          9.69         0.70 o
  -5  -4   3         37.34         33.89         1.09 o
  -4  -4   3       1129.23       1126.22        20.90 o
  -3  -4   3          1.86          3.82         0.22 o
  -2  -4   3        253.60        282.77         4.18 o
  -1  -4   3       2328.15       2693.76        54.22 o
   0  -4   3        214.53        240.17         3.60 o
   1  -4   3       1232.97       1296.76        16.49 o
   2  -4   3       2822.05       3080.51       156.86 o
   3  -4   3        117.88        139.65         2.53 o
   4  -4   3         33.49         32.42         1.52 o
   5  -4   3        337.78        319.81         9.23 o
   6  -4   3         55.28         57.89         1.20 o
   7  -4   3        266.31        272.99         4.33 o
   8  -4   3        102.34         90.18         1.79 o
  -9  -3   3          3.49          5.37         1.13 o
  -8  -3   3        100.05        114.67         2.97 o
  -7  -3   3         80.23         70.46         1.96 o
  -6  -3   3          0.66          0.68         0.45 o
  -5  -3   3        837.90        821.39        14.80 o
  -4  -3   3        116.24         92.81         2.40 o
  -3  -3   3        119.84        139.48         2.89 o
  -2  -3   3        847.02        957.76        33.47 o
  -1  -3   3          1.64          3.28         0.23 o
   0  -3   3         46.90         36.15         0.86 o
   1  -3   3       1660.21       1855.62        74.83 o
   2  -3   3         48.07         45.27         1.07 o
   3  -3   3        749.28        768.34        10.15 o
   4  -3   3        562.85        580.28        12.25 o
   5  -3   3        201.31        204.41         6.40 o
   6  -3   3         38.46         44.98         1.09 o
   7  -3   3        368.16        335.01        13.17 o
   8  -3   3         77.09         74.90         1.58 o
   9  -3   3        132.75        151.04        11.62 o
  -9  -2   3         14.16         18.05         1.26 o
  -8  -2   3        122.38        142.85         3.49 o
  -7  -2   3          2.47          3.40         0.67 o
  -6  -2   3         11.69         10.79         0.69 o
  -5  -2   3        588.76        526.78        10.39 o
  -4  -2   3         38.52         29.16         1.30 o
  -3  -2   3        676.92        670.58        12.83 o
  -2  -2   3        401.99        421.16         6.21 o
  -1  -2   3       1110.39       1324.30        18.12 o
   0  -2   3        243.81        276.61        22.10 o
   1  -2   3        737.27        773.94        15.14 o
   2  -2   3          6.38          2.46         0.21 o
   3  -2   3       1401.10       1415.23        17.76 o
   4  -2   3        573.18        561.84         7.51 o
   5  -2   3        112.07         94.68         1.72 o
   6  -2   3          0.95          1.55         0.31 o
   7  -2   3         25.28         25.16         1.65 o
   8  -2   3         76.79         85.23         3.77 o
   9  -2   3        147.00        154.65         7.25 o
  -9  -1   3         65.51         74.34         2.32 o
  -8  -1   3         31.03         40.57         1.77 o
  -7  -1   3          9.54          8.92         0.88 o
  -6  -1   3        108.15        104.44         2.42 o
  -5  -1   3          5.07          5.00         0.99 o
  -4  -1   3        162.12        156.56         4.04 o
  -3  -1   3        811.44        786.62        21.29 o
  -1  -1   3       1405.87       1537.68        20.18 o
   0  -1   3       1742.80       1781.53        30.82 o
   1  -1   3          4.74         14.61         0.31 o
   2  -1   3         99.59         64.82         1.30 o
   3  -1   3       1032.70       1013.71        12.71 o
   4  -1   3          4.13          7.79         0.31 o
   5  -1   3       1073.55        989.04        23.60 o
   6  -1   3        272.43        241.19         3.79 o
   7  -1   3         34.65         30.58         0.80 o
   8  -1   3         13.25         15.26         0.66 o
   9  -1   3         21.17         20.29         0.76 o
  10  -1   3          8.16         10.12         0.73 o
  -9   0   3         21.27         30.07         1.44 o
  -8   0   3          0.45          0.61         0.32 o
  -7   0   3         98.16        112.17         2.17 o
  -6   0   3         26.04         26.54         0.63 o
  -5   0   3         12.00         20.51         0.67 o
  -4   0   3        500.13        562.07        50.01 o
  -3   0   3         22.57         47.25         1.60 o
  -2   0   3        192.25        187.78         6.30 o
  -1   0   3       1891.64       2345.93        28.32 o
   0   0   3         28.28         16.42         0.38 o
   1   0   3        740.75        753.07       103.29 o
   2   0   3       2502.39       2446.25        29.52 o
   3   0   3          1.35          1.60         0.17 o
   4   0   3        152.23        129.93         2.10 o
   5   0   3        843.83        822.77        10.52 o
   6   0   3         29.56         25.74         0.59 o
   7   0   3        407.67        371.34         5.03 o
   8   0   3         84.36         76.73         6.35 o
   9   0   3         30.15         27.44         1.23 o
  10   0   3         78.50         83.46         1.83 o
  -9   1   3          0.36         -0.16         0.39 o
  -8   1   3         32.64         26.46         0.80 o
  -7   1   3         71.28         77.02         1.56 o
  -6   1   3          1.16          1.84         0.26 o
  -5   1   3        266.43        284.82        11.38 o
  -4   1   3        264.67        261.79         4.42 o
  -3   1   3        280.49        392.51        15.57 o
  -2   1   3       1637.04       1825.74        26.31 o
  -1   1   3        109.07        107.84         1.78 o
   0   1   3        628.83        809.32        10.50 o
   1   1   3       1178.93       1305.63        16.30 o
   2   1   3       1984.16       2046.55        48.26 o
   3   1   3        174.97        242.27         3.78 o
   4   1   3       1379.78       1242.49        17.45 o
   5   1   3        153.50        141.07         2.35 o
   6   1   3         24.06         23.41         0.57 o
   7   1   3        521.72        482.94         6.76 o
   8   1   3         45.01         42.52         1.47 o
   9   1   3          5.32          7.04         0.46 o
  10   1   3        133.94        127.63         2.17 o
  -8   2   3         35.50         36.40         1.24 o
  -7   2   3          0.59          0.45         0.33 o
  -6   2   3          2.75          2.38         0.30 o
  -5   2   3        354.52        364.31         5.28 o
  -4   2   3          6.98          8.92         0.36 o
  -3   2   3         57.11         48.70         0.95 o
  -2   2   3       2212.24       2435.81        29.61 o
  -1   2   3         58.84        108.82         1.79 o
   0   2   3        875.15        907.49        12.33 o
   1   2   3       1805.91       1816.18        25.41 o
   2   2   3        242.15        210.74         3.09 o
   3   2   3        418.48        405.04         5.73 o
   4   2   3       1303.50       1321.88        18.19 o
   5   2   3         16.86         28.92         0.72 o
   6   2   3        838.39        752.35         9.70 o
   7   2   3        194.64        184.87         3.34 o
   8   2   3          6.45          4.99         0.38 o
   9   2   3        155.79        151.66         6.63 o
  10   2   3         21.41         20.00         0.81 o
  -8   3   3         45.70         53.78         1.70 o
  -7   3   3         13.42         12.54         0.60 o
  -6   3   3        192.41        186.39         3.07 o
  -5   3   3        108.62        112.38         1.87 o
  -4   3   3        191.46        204.03         3.11 o
  -3   3   3        602.53        606.42        17.83 o
  -2   3   3        254.61        254.33         4.01 o
  -1   3   3        141.57        215.59         3.26 o
   0   3   3        488.82        501.19         6.78 o
   1   3   3       1090.49       1038.92        14.04 o
   2   3   3         94.93         59.87         1.18 o
   3   3   3       1269.03       1396.33        17.83 o
   4   3   3        636.58        716.94        10.24 o
   5   3   3         80.03         71.12         1.22 o
   6   3   3        799.46        798.28        10.25 o
   7   3   3        240.85        213.70         3.20 o
   8   3   3        424.42        366.38         6.96 o
   9   3   3        123.43        125.40         2.40 o
  10   3   3          0.19          0.42         0.40 o
  -7   4   3         50.97         42.47         1.09 o
  -6   4   3        326.33        304.53         8.86 o
  -5   4   3          2.96          2.38         0.32 o
  -4   4   3        135.04        136.85         2.18 o
  -3   4   3        828.74        838.18        11.23 o
  -2   4   3         41.89         39.52         0.86 o
  -1   4   3        753.51        645.80         9.33 o
   0   4   3        978.64        970.47        12.43 o
   1   4   3         11.60         35.02         2.30 o
   2   4   3        213.40        172.12         2.70 o
   3   4   3       1203.07       1310.82        16.22 o
   4   4   3         19.71         15.08         0.48 o
   5   4   3        727.93        752.85        18.80 o
   6   4   3         21.98         27.49         0.62 o
   7   4   3          0.37          0.88         0.26 o
   8   4   3        989.59        946.97        18.24 o
   9   4   3        307.35        294.43        11.02 o
  10   4   3         11.21         12.12         0.69 o
  11   4   3         54.21         50.90         1.39 o
  -7   5   3         59.57         57.00         2.13 o
  -6   5   3         38.82         42.18         1.52 o
  -5   5   3         14.65          8.15         0.48 o
  -4   5   3        307.64        280.81         4.14 o
  -3   5   3        132.09        126.40         2.17 o
  -2   5   3         15.42         18.54         0.50 o
  -1   5   3        533.67        497.94         7.16 o
   0   5   3        384.42        379.09         6.69 o
   1   5   3       1962.01       1781.81        24.74 o
   2   5   3        140.20        107.85         1.77 o
   3   5   3        349.26        342.79         4.90 o
   4   5   3       1955.78       2028.09        26.45 o
   5   5   3       1132.67       1250.54        18.27 o
   6   5   3          0.35          0.35         0.33 o
   7   5   3        339.06        309.34         4.85 o
   8   5   3          5.50          6.53         0.46 o
   9   5   3         56.13         52.27         1.12 o
  10   5   3        683.60        649.47        41.17 o
  11   5   3         24.11         26.37         2.44 o
  -6   6   3          1.89          2.54         0.52 o
  -5   6   3         80.49         72.06         1.65 o
  -4   6   3        386.89        379.10         5.65 o
  -3   6   3         70.96         56.98         1.12 o
  -2   6   3        179.18        161.64         3.00 o
  -1   6   3         85.00         74.75         2.20 o
   0   6   3         62.77         53.95         1.05 o
   1   6   3        766.44        671.48         8.70 o
   2   6   3         95.14         79.23         1.32 o
   3   6   3         79.99         58.77         1.10 o
   4   6   3        421.73        387.19         5.34 o
   5   6   3        538.19        576.04         9.64 o
   6   6   3        772.84        744.89        10.88 o
   7   6   3        802.66        751.67        10.44 o
   8   6   3          1.89          0.38         0.47 o
   9   6   3         41.84         37.85         3.78 o
  10   6   3        302.44        324.57         7.77 o
  11   6   3        208.80        228.42         4.67 o
  -6   7   3         61.25         54.75         1.35 o
  -5   7   3        140.98        139.66         2.45 o
  -4   7   3         26.48         26.71         1.02 o
  -3   7   3        440.42        417.50        14.01 o
  -2   7   3        912.14        855.13        12.48 o
  -1   7   3         20.46         16.70         0.55 o
   0   7   3        748.89        670.55         9.36 o
   1   7   3        438.75        374.41        15.66 o
   2   7   3         77.77         66.48         1.22 o
   3   7   3       1165.77       1081.67        22.07 o
   4   7   3         62.00         47.76         1.10 o
   5   7   3        290.86        298.21         5.48 o
   6   7   3       1116.33       1102.67        15.90 o
   7   7   3        502.57        500.22         7.55 o
   8   7   3          1.07          0.92         0.33 o
   9   7   3        155.78        142.93        10.07 o
  10   7   3          5.34          3.14         0.63 o
  -5   8   3         42.48         52.13         1.34 o
  -4   8   3         29.07         27.11         0.86 o
  -3   8   3        180.02        177.57         3.52 o
  -2   8   3         59.72         60.44         1.38 o
  -1   8   3        488.89        462.94        12.99 o
   0   8   3        717.17        629.56        18.82 o
   1   8   3         26.99         20.29         0.99 o
   2   8   3        721.41        620.44         9.55 o
   3   8   3       1325.20       1185.65        20.53 o
   4   8   3         89.75         79.85         1.62 o
   5   8   3        246.70        215.21         8.51 o
   6   8   3        300.51        286.90         8.63 o
   7   8   3          7.40          8.42         0.45 o
   8   8   3        858.65        902.37        17.28 o
   9   8   3        215.51        238.36         8.37 o
  10   8   3         30.87         23.68         4.37 o
  -4   9   3        230.62        229.49         4.10 o
  -3   9   3         95.28        100.37         2.79 o
  -2   9   3         10.99         11.26         0.56 o
  -1   9   3        431.22        434.41         6.67 o
   0   9   3        353.38        323.42         7.32 o
   1   9   3          3.54          3.76         0.32 o
   2   9   3        312.73        276.07         5.28 o
   3   9   3         97.11         92.99         1.67 o
   4   9   3         75.33         67.17         1.37 o
   5   9   3        474.12        436.94         7.49 o
   6   9   3         35.96         36.60         0.85 o
   7   9   3         16.02         15.11         0.62 o
   8   9   3        326.05        308.01         4.66 o
   9   9   3        181.92        190.47         3.27 o
  10   9   3        141.14        159.43        15.79 o
  -3  10   3        102.03        104.42         2.03 o
  -2  10   3         60.61         59.45         1.42 o
  -1  10   3        474.38        468.63         6.79 o
   0  10   3         25.49         25.70         1.36 o
   1  10   3        347.53        338.00         7.07 o
   2  10   3        541.82        492.72        14.55 o
   3  10   3          2.85          2.29         0.34 o
   4  10   3        196.93        192.03         3.74 o
   5  10   3        429.88        415.59         9.32 o
   6  10   3          0.90          1.38         0.42 o
   7  10   3         57.99         61.55         1.36 o
   8  10   3          2.67          1.94         0.58 o
   9  10   3         10.55          9.96         0.81 o
  -2  11   3        425.10        433.84         6.96 o
  -1  11   3         29.60         26.76         0.96 o
   0  11   3         42.51         43.15         2.61 o
   1  11   3        397.89        377.27         6.32 o
   2  11   3         34.24         32.34         0.84 o
   3  11   3        109.71        116.57         2.12 o
   4  11   3        191.17        183.51         3.14 o
   5  11   3         20.58         20.80         0.98 o
   6  11   3        160.91        169.46         2.78 o
   7  11   3        188.03        192.79         5.63 o
   8  11   3          1.93          1.78         0.52 o
   9  11   3         43.08         43.08         1.28 o
  -1  12   3        146.45        144.43         5.56 o
   0  12   3         97.08         97.51         2.01 o
   1  12   3         94.41         89.77         1.93 o
   2  12   3         49.62         53.86         1.29 o
   3  12   3        108.17        112.00         2.56 o
   4  12   3         16.15         15.42         0.61 o
   5  12   3         30.99         33.53         0.91 o
   6  12   3        102.29        108.25         3.82 o
   7  12   3          7.57          7.93         0.63 o
   8  12   3         10.48         12.24         0.70 o
   1  13   3         41.95         38.98         1.73 o
   2  13   3         97.44        105.23         1.98 o
   3  13   3        111.72        106.22         2.21 o
   4  13   3          1.12          0.70         0.48 o
   5  13   3         44.62         53.84         1.37 o
   6  13   3         42.40         45.24         1.40 o
   7  13   3          1.13          1.24         0.62 o
  -5 -12   4        156.98        155.39         5.63 o
  -4 -12   4         18.91         18.12         0.78 o
  -3 -12   4         78.96         82.13         1.81 o
  -2 -12   4        125.71        126.38         2.33 o
  -1 -12   4         89.66         92.32         1.90 o
   0 -12   4        228.56        235.08         4.58 o
  -6 -11   4         95.08         94.86         4.88 o
  -5 -11   4          5.09          6.96         0.54 o
  -4 -11   4         12.90         10.99         0.75 o
  -3 -11   4        246.82        241.19         3.94 o
  -2 -11   4         31.28         34.24         1.42 o
  -1 -11   4         59.44         60.04         1.26 o
   0 -11   4        220.95        216.42         5.71 o
   1 -11   4        102.87        104.00         2.16 o
   2 -11   4        139.21        138.72         3.28 o
  -7 -10   4        147.28        153.90        10.09 o
  -6 -10   4        208.75        199.53         3.61 o
  -5 -10   4         19.56         19.88         0.69 o
  -4 -10   4         87.85         87.43         1.70 o
  -3 -10   4         55.55         57.74         1.35 o
  -2 -10   4        113.76         99.53         1.72 o
  -1 -10   4        194.29        186.62         3.11 o
   0 -10   4         65.24         72.64         1.66 o
   1 -10   4         89.49         84.28         1.79 o
   2 -10   4        105.48        102.67         1.98 o
   3 -10   4         35.05         35.70         1.04 o
   4 -10   4        115.61        115.38         2.42 o
  -8  -9   4          4.99          6.19         0.96 o
  -7  -9   4         86.29         92.60         3.07 o
  -6  -9   4         57.94         55.60         1.38 o
  -5  -9   4         75.19         67.54         1.28 o
  -4  -9   4        288.59        253.59         4.15 o
  -3  -9   4          0.39          0.68         0.33 o
  -2  -9   4        103.69         91.18         1.72 o
  -1  -9   4        257.69        242.76        18.42 o
   0  -9   4        203.09        216.51         8.04 o
   1  -9   4        410.06        401.02        11.35 o
   2  -9   4        256.94        254.51         4.18 o
   3  -9   4          6.37          6.44         0.58 o
   4  -9   4         81.35         83.21         1.91 o
   5  -9   4        120.83        121.73         3.32 o
  -8  -8   4        139.46        156.51         3.85 o
  -7  -8   4          0.77          0.58         0.30 o
  -6  -8   4          5.55          5.20         0.44 o
  -5  -8   4        319.59        271.38        35.57 o
  -4  -8   4         14.20         13.04         0.59 o
  -3  -8   4         82.21         79.84         2.56 o
  -2  -8   4        170.83        166.43         2.58 o
  -1  -8   4        299.45        268.64         4.31 o
   0  -8   4         52.10         51.32         1.14 o
   1  -8   4        576.12        533.84        13.88 o
   2  -8   4         53.22         52.57         2.80 o
   3  -8   4        290.94        273.21         4.79 o
   4  -8   4        140.72        134.43         2.44 o
   5  -8   4         30.18         30.87         0.98 o
   6  -8   4        159.35        170.74         3.04 o
  -8  -7   4        152.25        167.55         4.21 o
  -7  -7   4         65.24         67.13         2.07 o
  -6  -7   4         57.58         56.94         1.58 o
  -5  -7   4         54.19         46.19         4.79 o
  -4  -7   4         89.19         89.98         1.62 o
  -3  -7   4       1079.73       1119.40        15.68 o
  -2  -7   4        365.13        382.73         6.79 o
  -1  -7   4         42.99         47.64         1.05 o
   0  -7   4         46.41         46.13         0.92 o
   1  -7   4         48.90         43.39         0.88 o
   2  -7   4         58.45         63.79         1.38 o
   3  -7   4        516.07        470.78         7.62 o
   4  -7   4         75.55         81.54         1.65 o
   5  -7   4          0.92          1.04         0.48 o
   6  -7   4          1.40          2.35         0.83 o
  -9  -6   4        124.66        136.61         5.18 o
  -8  -6   4          1.50          1.54         1.00 o
  -7  -6   4         48.31         47.87         1.68 o
  -6  -6   4        411.11        355.41        20.69 o
  -5  -6   4         82.54         86.99         1.96 o
  -4  -6   4        122.30        125.76         2.30 o
  -3  -6   4        591.06        654.68        11.58 o
  -2  -6   4          4.88          5.26         0.28 o
  -1  -6   4        802.78        876.74        12.02 o
   0  -6   4       1287.37       1341.74        16.89 o
   1  -6   4        116.54        124.63         2.91 o
   2  -6   4         74.97         78.02         1.62 o
   3  -6   4        662.48        632.82        20.58 o
   4  -6   4        228.39        218.87         8.81 o
   5  -6   4        276.55        285.06        12.15 o
   6  -6   4         83.11         80.85         1.92 o
   7  -6   4         43.05         44.60         1.30 o
  -9  -5   4          6.18          7.75         1.77 o
  -8  -5   4          1.68          1.24         0.91 o
  -7  -5   4        430.81        415.26         8.35 o
  -6  -5   4        108.91         92.34         5.36 o
  -5  -5   4        149.70        151.99         8.88 o
  -4  -5   4        730.74        788.71        11.47 o
  -3  -5   4        187.59        245.97         3.70 o
  -2  -5   4        430.25        553.32         7.88 o
  -1  -5   4       1145.82       1240.54        18.85 o
   0  -5   4         33.91         38.38         0.89 o
   1  -5   4        155.80        150.58         7.58 o
   2  -5   4         22.50         23.00         0.63 o
   3  -5   4        581.24        587.58         8.98 o
   4  -5   4          2.85          2.70         0.70 o
   5  -5   4        679.95        657.91        19.04 o
   6  -5   4         70.77         72.22         1.48 o
   7  -5   4        100.50        111.42         2.10 o
   8  -5   4          4.39          2.92         0.62 o
  -9  -4   4          0.92          1.50         0.85 o
  -8  -4   4          5.04          8.47         0.83 o
  -7  -4   4         72.06         72.34         2.40 o
  -6  -4   4          1.06          1.08         0.55 o
  -5  -4   4        190.39        190.65         5.63 o
  -4  -4   4       1546.88       1619.98        29.10 o
  -3  -4   4        150.30        190.38         3.04 o
  -2  -4   4         21.96         14.49         0.45 o
  -1  -4   4         89.62         61.10         1.66 o
   0  -4   4        210.95        241.13         3.89 o
   1  -4   4        781.79        829.33        10.82 o
   2  -4   4        731.03        769.38        10.30 o
   3  -4   4         53.94         59.09         1.11 o
   4  -4   4        246.50        253.85         5.89 o
   5  -4   4         74.50         68.19         2.29 o
   6  -4   4        224.29        227.88         3.65 o
   7  -4   4        182.63        182.88         2.97 o
   8  -4   4          0.99          1.47         0.56 o
  -9  -3   4          0.17         -0.05         1.07 o
  -8  -3   4        327.77        343.36        11.01 o
  -7  -3   4          0.31          1.10         0.66 o
  -6  -3   4         23.54         16.65         0.86 o
  -5  -3   4        221.83        223.40         4.61 o
  -4  -3   4         40.02         34.13         1.10 o
  -3  -3   4         17.68         30.10         2.79 o
  -2  -3   4       1949.33       2236.48        27.48 o
  -1  -3   4        200.27        341.60         6.00 o
   0  -3   4        619.81        837.74        33.54 o
   1  -3   4        133.20        101.05         1.82 o
   2  -3   4        670.62        748.64         9.88 o
   3  -3   4       1069.90       1097.37        16.76 o
   4  -3   4        269.93        265.65         3.67 o
   5  -3   4         95.27         90.62         1.70 o
   6  -3   4         59.10         54.24         1.10 o
   7  -3   4        171.32        163.77         4.80 o
   8  -3   4         50.95         44.19         1.10 o
   9  -3   4         80.28         83.93         1.80 o
  -9  -2   4         60.52         71.13         2.20 o
  -8  -2   4         54.52         61.70         2.08 o
  -7  -2   4         46.58         40.59         1.36 o
  -6  -2   4        405.94        365.05         7.52 o
  -5  -2   4         51.52         48.23         1.92 o
  -4  -2   4         14.61         13.02         0.83 o
  -3  -2   4        298.31        294.30         6.25 o
  -2  -2   4        584.31        619.05         9.70 o
  -1  -2   4        950.32       1160.40        19.70 o
   0  -2   4        346.81        380.95        80.18 o
   1  -2   4       3310.30       4418.52       390.57 o
   2  -2   4        188.80        169.93         2.70 o
   3  -2   4        423.65        413.03         6.85 o
   4  -2   4          0.81          0.81         0.22 o
   5  -2   4        269.86        263.49         4.09 o
   6  -2   4        119.93        104.65         3.20 o
   7  -2   4        206.07        180.24         2.83 o
   8  -2   4        194.71        192.19         3.38 o
   9  -2   4        236.39        220.32         3.82 o
  -9  -1   4         75.88         92.86         3.02 o
  -8  -1   4          1.74          0.63         0.86 o
  -7  -1   4         26.55         31.48         1.29 o
  -6  -1   4        371.47        356.08         6.96 o
  -5  -1   4         94.46         84.85         2.11 o
  -4  -1   4        153.62        164.98         3.62 o
  -3  -1   4        233.56        230.91        41.22 o
  -2  -1   4         83.40         80.75         1.26 o
  -1  -1   4       1874.30       2311.48        29.24 o
   0  -1   4       1355.97       1436.05        25.16 o
   1  -1   4        521.66        792.79        24.21 o
   2  -1   4       1022.16       1034.74        21.18 o
   4  -1   4        124.63        120.48         1.99 o
   5  -1   4       1080.77        972.88        13.60 o
   6  -1   4         41.64         35.37         2.69 o
   7  -1   4         15.72          9.80         0.44 o
   8  -1   4         87.49         78.13         1.55 o
   9  -1   4          1.40          1.78         0.49 o
  10  -1   4         27.85         31.87         1.23 o
  -8   0   4          2.82          3.72         0.81 o
  -7   0   4        185.58        205.01         6.61 o
  -6   0   4          0.54          0.54         0.22 o
  -5   0   4        177.00        192.19        26.43 o
  -4   0   4        666.84        705.73        12.65 o
  -3   0   4         17.52         16.47         0.45 o
  -2   0   4        182.41        204.29         3.61 o
  -1   0   4       1424.59       1730.84        21.03 o
   0   0   4        552.38        798.74        70.76 o
   2   0   4       1341.98       1561.16        27.58 o
   3   0   4        378.00        442.04         6.10 o
   4   0   4       1021.39        928.14        11.72 o
   5   0   4       1093.78       1015.51        12.84 o
   6   0   4         14.34         13.46         0.47 o
   7   0   4        307.73        265.77         5.20 o
   8   0   4        187.81        166.53         6.02 o
   9   0   4          3.93          2.63         0.50 o
  10   0   4         95.18         93.71         2.27 o
  -8   1   4         77.81         74.82         2.80 o
  -7   1   4        162.72        175.27         5.39 o
  -6   1   4          4.61          6.01         0.42 o
  -5   1   4        326.49        317.42         5.38 o
  -4   1   4        198.03        198.48         6.10 o
  -3   1   4        222.31        225.88         3.60 o
  -2   1   4       1123.14       1283.46        15.97 o
  -1   1   4        329.37        383.63         5.55 o
   0   1   4         50.61         40.27         0.76 o
   1   1   4       5266.57       5883.55        99.88 o
   2   1   4          1.06          5.32         0.24 o
   3   1   4         58.02         53.72         0.96 o
   4   1   4       1423.22       1331.54        18.79 o
   5   1   4        290.30        255.10         3.74 o
   6   1   4         65.06         63.34         2.09 o
   7   1   4        387.72        332.38         4.67 o
   8   1   4          8.61          7.48         0.49 o
   9   1   4         71.61         72.47         2.20 o
  10   1   4         90.09         81.85         1.65 o
  -8   2   4        121.65        132.52         3.07 o
  -7   2   4          0.95          0.56         0.44 o
  -6   2   4        173.06        194.27         3.31 o
  -5   2   4        627.29        604.19         9.76 o
  -4   2   4         10.24         11.58         0.38 o
  -3   2   4        677.77        775.49        10.32 o
  -2   2   4       1436.62       1588.63        21.68 o
  -1   2   4         58.99         79.86         1.33 o
   0   2   4       2414.48       2565.07        39.41 o
   1   2   4       6382.27       7208.25       117.16 o
   2   2   4        198.41        295.46         5.05 o
   3   2   4       1283.31       1306.37        16.14 o
   4   2   4        612.33        583.31         8.57 o
   5   2   4         19.17         15.59         0.43 o
   6   2   4        676.00        620.32        10.22 o
   7   2   4        488.83        431.49         5.97 o
   8   2   4          0.98          1.18         0.40 o
   9   2   4         97.54         83.82         1.67 o
  10   2   4         11.34         11.01         0.67 o
  -7   3   4          8.72          7.37         0.51 o
  -6   3   4        104.95        111.02         1.96 o
  -5   3   4         28.17         27.79         1.17 o
  -4   3   4        361.28        349.13         8.67 o
  -3   3   4        943.48        995.94        14.74 o
  -2   3   4        241.47        247.25         3.66 o
  -1   3   4        434.02        446.21         6.37 o
   0   3   4       1816.42       1698.43        20.62 o
   1   3   4        645.79        722.44         9.45 o
   2   3   4       6072.69       6895.07       155.70 o
   3   3   4       2485.72       2756.37        35.21 o
   4   3   4         43.59         42.44         1.94 o
   5   3   4        259.43        260.87         3.98 o
   6   3   4        260.50        246.24         4.76 o
   7   3   4        202.55        180.29         2.77 o
   8   3   4        787.61        738.07        26.75 o
   9   3   4         30.80         26.74         1.23 o
  10   3   4          8.44          6.47         0.67 o
  11   3   4        128.76        138.65         2.87 o
  -7   4   4         83.16         75.64         3.65 o
  -6   4   4        260.67        262.82         4.07 o
  -5   4   4          0.57          0.37         0.31 o
  -4   4   4        195.16        200.90         3.09 o
  -3   4   4        696.22        694.05         9.85 o
  -2   4   4        426.60        434.73         6.44 o
  -1   4   4        737.93        718.93        18.67 o
   0   4   4        647.32        573.75         8.21 o
   1   4   4        354.77        431.31         6.75 o
   2   4   4       1322.50       1238.12        18.25 o
   3   4   4       3185.63       3513.55        41.58 o
   4   4   4       1785.44       2049.06        25.59 o
   5   4   4        182.80        193.70         3.10 o
   6   4   4         39.90         38.58         0.93 o
   7   4   4        171.82        173.62         9.17 o
   8   4   4        489.16        457.21        19.68 o
   9   4   4        205.37        160.58        32.08 o
  10   4   4        183.37        182.50        10.10 o
  11   4   4         21.97         23.16         0.88 o
  -7   5   4        162.69        158.64         7.77 o
  -6   5   4         18.23         17.29         0.70 o
  -5   5   4        291.05        250.62         4.57 o
  -4   5   4        320.96        308.90         4.47 o
  -3   5   4         14.25         11.43         0.55 o
  -2   5   4       1287.49       1267.54        16.91 o
  -1   5   4       3132.81       3109.54        46.54 o
   0   5   4        338.84        320.79         4.45 o
   1   5   4        786.19        752.29         9.39 o
   2   5   4        139.61         99.63         1.91 o
   3   5   4         92.59        126.18         2.49 o
   4   5   4       4001.27       4198.12       145.41 o
   5   5   4        905.09        980.20        13.94 o
   6   5   4          2.83          2.10         0.29 o
   7   5   4        226.09        215.37         3.67 o
   8   5   4          2.41          2.63         0.43 o
   9   5   4          0.65          0.90         0.39 o
  10   5   4        625.22        623.99        10.05 o
  11   5   4         33.07         31.19         1.06 o
  -6   6   4         62.55         59.73         1.73 o
  -5   6   4        251.72        252.08         4.24 o
  -4   6   4         56.73         55.94         1.97 o
  -3   6   4         82.69         84.21         1.63 o
  -2   6   4         43.12         44.97         0.88 o
  -1   6   4        103.95        109.18         2.63 o
   0   6   4       2316.15       2250.83        27.20 o
   1   6   4       2631.99       2497.95        31.77 o
   2   6   4         19.19         18.11         0.51 o
   3   6   4        446.36        413.33         5.96 o
   4   6   4        477.18        455.04         6.29 o
   5   6   4        326.75        322.25         4.77 o
   6   6   4       2900.16       2938.77        36.93 o
   7   6   4        381.36        381.86         5.41 o
   8   6   4         73.22         75.25         4.56 o
   9   6   4        140.86        135.46         7.54 o
  10   6   4         34.26         39.40         1.05 o
  11   6   4          2.00          2.18         0.73 o
  -5   7   4        235.14        252.74         4.45 o
  -4   7   4         78.34         85.26         1.82 o
  -3   7   4        508.71        493.69        14.11 o
  -2   7   4        220.78        223.43         3.68 o
  -1   7   4        149.62        135.61         2.61 o
   0   7   4        177.91        161.39         3.48 o
   1   7   4       1569.18       1402.82        30.40 o
   2   7   4        261.77        229.56         3.62 o
   3   7   4        747.09        702.31        13.08 o
   4   7   4         14.18         15.61         0.44 o
   5   7   4         11.79         16.48         0.48 o
   6   7   4        820.68        833.32        10.73 o
   7   7   4        789.97        759.59        10.06 o
   8   7   4        195.74        203.82         4.78 o
   9   7   4        163.97        145.68        10.68 o
  10   7   4          1.09          1.29         0.48 o
  -5   8   4         11.10         14.07         0.81 o
  -4   8   4         83.56         84.18         1.88 o
  -3   8   4        748.00        769.28        11.08 o
  -2   8   4         75.20         79.64         2.02 o
  -1   8   4        327.32        329.07         5.70 o
   0   8   4        185.57        177.80         2.79 o
   1   8   4         41.51         38.21         0.83 o
   2   8   4       1251.22       1102.81        58.21 o
   3   8   4       2060.24       1819.27        38.55 o
   4   8   4          3.00          4.18         0.36 o
   5   8   4        236.97        243.28         5.19 o
   6   8   4          5.33          6.50         0.45 o
   7   8   4         30.00         31.53         1.48 o
   8   8   4        568.63        488.53        16.51 o
   9   8   4        172.17        185.92        13.19 o
  10   8   4         21.06         19.67         1.36 o
  -4   9   4         31.57         34.03         1.09 o
  -3   9   4          4.33          5.65         0.48 o
  -2   9   4        113.23        130.63         2.39 o
  -1   9   4        423.04        424.56         6.46 o
   0   9   4         34.61         35.31         0.90 o
   1   9   4          2.06          1.48         0.42 o
   2   9   4         86.31         81.93         1.87 o
   3   9   4        154.88        136.81         2.53 o
   4   9   4        924.50        845.86        12.25 o
   5   9   4        731.63        715.92        10.06 o
   6   9   4          5.97          8.05         0.48 o
   7   9   4        127.80        120.36         2.45 o
   8   9   4         66.42         70.30         1.53 o
   9   9   4         45.85         45.96         1.06 o
  10   9   4        239.68        251.31         4.70 o
  -3  10   4          0.49          0.74         0.53 o
  -2  10   4         29.18         32.30         1.09 o
  -1  10   4        225.80        234.83         7.70 o
   0  10   4         94.46         99.42         3.71 o
   1  10   4        127.39        128.40         2.40 o
   2  10   4         22.38         21.99         0.70 o
   3  10   4         58.27         52.59         1.23 o
   4  10   4        156.27        152.22         2.88 o
   5  10   4        133.12        127.34         2.35 o
   6  10   4         72.15         73.32         2.67 o
   7  10   4        108.13        110.29         6.09 o
   8  10   4          0.29          0.26         0.47 o
   9  10   4          4.67          3.88         0.57 o
  10  10   4        108.11        100.06         2.19 o
  -2  11   4         64.05         63.93         1.62 o
  -1  11   4          0.69          1.06         0.44 o
   0  11   4        118.51        119.03         2.43 o
   1  11   4        238.12        234.39         3.79 o
   2  11   4         22.84         22.19         0.68 o
   3  11   4        134.61        138.74         2.44 o
   4  11   4         66.87         71.43         1.65 o
   5  11   4          5.77          6.59         0.48 o
   6  11   4        326.05        337.16         6.35 o
   7  11   4         43.90         47.22         1.12 o
   8  11   4          0.73          0.75         0.52 o
   9  11   4         75.45         77.79         1.82 o
  -1  12   4          3.94          4.51         0.61 o
   0  12   4         75.34         71.01         1.54 o
   1  12   4          1.07          2.17         0.47 o
   2  12   4         22.71         23.10         0.73 o
   3  12   4        112.61        111.61         2.17 o
   4  12   4          1.22          1.05         0.41 o
   5  12   4         46.56         53.72         1.23 o
   6  12   4        135.22        135.49         2.60 o
   7  12   4          0.99          0.75         0.55 o
   8  12   4         98.04        105.24         2.37 o
   1  13   4          8.98         10.31         0.71 o
   2  13   4        131.70        127.13         2.37 o
   3  13   4          1.04          2.15         0.55 o
   4  13   4         19.06         17.33         0.72 o
   5  13   4        126.52        131.01         2.65 o
   6  13   4          3.16          4.12         0.71 o
   7  13   4          0.30          0.09         0.55 o
  -3 -12   5         69.13         68.12         2.26 o
  -2 -12   5        169.91        176.57         3.27 o
  -1 -12   5        160.16        152.17         2.68 o
  -5 -11   5         37.09         35.06         0.94 o
  -4 -11   5         75.72         76.50         1.63 o
  -3 -11   5        109.62        118.82         2.93 o
  -2 -11   5         20.03         21.44         0.81 o
  -1 -11   5        186.40        181.74         3.50 o
   0 -11   5        225.01        235.43         4.05 o
   1 -11   5         58.59         56.48         2.42 o
   2 -11   5        129.62        134.07         4.86 o
  -6 -10   5         15.41         15.48         0.65 o
  -5 -10   5         59.11         55.35         2.22 o
  -4 -10   5        123.65        113.58         3.95 o
  -3 -10   5          6.84          8.44         0.48 o
  -2 -10   5         45.07         45.10         1.19 o
  -1 -10   5        195.19        193.53         4.52 o
   0 -10   5         32.13         35.37         1.46 o
   1 -10   5        246.68        240.25         6.08 o
   2 -10   5        127.84        126.44         2.21 o
   3 -10   5         11.74         11.04         0.64 o
  -7  -9   5          9.06          5.75         3.00 o
  -6  -9   5          7.48          6.43         0.47 o
  -5  -9   5        257.40        254.16         4.18 o
  -4  -9   5        155.74        145.70         4.22 o
  -3  -9   5         58.99         51.02         1.24 o
  -2  -9   5        105.96         98.45         1.79 o
  -1  -9   5         44.17         55.97         2.74 o
   0  -9   5         61.08         59.08         1.27 o
   1  -9   5        329.05        323.48        26.12 o
   2  -9   5         55.98         57.63         1.21 o
   3  -9   5         43.77         39.63         0.99 o
   4  -9   5        104.70        105.51         3.72 o
  -7  -8   5         53.64         60.64         2.15 o
  -6  -8   5         43.90         38.23         0.98 o
  -5  -8   5         67.46         65.88         1.64 o
  -4  -8   5          5.22          5.59         0.36 o
  -3  -8   5        195.36        184.50         5.39 o
  -2  -8   5        362.12        328.83         8.27 o
  -1  -8   5          9.81          9.46         0.70 o
   0  -8   5        114.92        111.03         3.23 o
   1  -8   5        496.58        497.53        13.86 o
   2  -8   5         52.65         45.83         1.36 o
   3  -8   5        242.62        227.41         3.79 o
   4  -8   5        137.85        129.52         2.48 o
   5  -8   5          7.88          9.25         0.63 o
  -8  -7   5         86.67         98.83         3.00 o
  -7  -7   5         27.07         32.95         2.06 o
  -6  -7   5        209.25        187.99         9.94 o
  -5  -7   5        140.52        125.28        14.90 o
  -4  -7   5         24.43         27.73         0.83 o
  -3  -7   5        386.91        383.24         5.38 o
  -2  -7   5         70.96         78.08         1.94 o
  -1  -7   5         11.21         11.21         0.40 o
   0  -7   5        159.69        168.12         2.96 o
   1  -7   5         67.64         58.82         2.01 o
   2  -7   5        127.15        133.33         2.71 o
   3  -7   5        461.43        460.99         9.46 o
   4  -7   5          3.92          3.60         0.43 o
   5  -7   5         53.13         54.10         1.28 o
   6  -7   5        129.43        121.42         2.37 o
  -8  -6   5         17.29         19.39         1.29 o
  -7  -6   5         64.55         70.73         2.01 o
  -6  -6   5        390.20        356.07         7.36 o
  -5  -6   5          5.71          5.39         0.32 o
  -4  -6   5          0.73          0.80         0.33 o
  -3  -6   5         10.56         12.18         0.43 o
  -2  -6   5        285.02        299.95         4.35 o
  -1  -6   5        720.26        781.43        12.88 o
   0  -6   5        477.27        506.02         6.92 o
   1  -6   5          2.38          2.44         0.28 o
   2  -6   5         99.86        105.95         2.07 o
   3  -6   5         87.54         91.57         1.89 o
   4  -6   5        176.69        158.85        11.39 o
   5  -6   5         68.50         62.04         1.32 o
   6  -6   5          3.80          2.08         0.56 o
   7  -6   5         37.38         42.24         1.27 o
  -8  -5   5        170.74        185.58         4.72 o
  -7  -5   5         32.76         32.79         1.37 o
  -6  -5   5          5.44          5.14         0.64 o
  -5  -5   5         48.95         45.62         1.75 o
  -4  -5   5        235.10        249.21         4.64 o
  -3  -5   5        246.77        289.12         5.35 o
  -2  -5   5        152.74        203.96         3.69 o
  -1  -5   5        365.53        441.47        13.36 o
   0  -5   5        266.97        307.09         5.17 o
   1  -5   5        371.97        378.62         6.24 o
   2  -5   5        443.70        460.80         6.11 o
   3  -5   5          6.95          5.80         0.52 o
   4  -5   5        417.18        398.86         5.60 o
   5  -5   5        471.88        436.56         6.15 o
   6  -5   5         74.74         70.62         2.41 o
   7  -5   5         65.07         68.11         1.52 o
   8  -5   5         56.13         46.16         1.27 o
  -8  -4   5         98.30        108.69         3.06 o
  -7  -4   5         13.44         10.71         0.88 o
  -6  -4   5         31.20         23.83         1.35 o
  -5  -4   5        527.72        477.78         9.22 o
  -4  -4   5        159.04        173.28         8.09 o
  -3  -4   5        382.44        413.30         6.34 o
  -2  -4   5        112.64        111.31         1.94 o
  -1  -4   5        414.46        556.96         9.76 o
   0  -4   5          4.50          2.23         0.17 o
   1  -4   5       1155.98       1419.49        20.52 o
   2  -4   5          5.02          4.42         0.54 o
   3  -4   5         33.40         34.15         2.36 o
   4  -4   5        178.05        173.44         2.82 o
   5  -4   5          6.47          5.59         0.43 o
   6  -4   5        326.92        327.00        12.38 o
   7  -4   5        187.62        183.76         3.29 o
   8  -4   5          1.45          0.81         0.60 o
  -8  -3   5        183.43        208.99         4.68 o
  -7  -3   5         27.89         30.39         1.18 o
  -6  -3   5         11.23          6.19         0.67 o
  -5  -3   5          1.44          1.44         0.75 o
  -4  -3   5          2.04          2.10         0.50 o
  -3  -3   5       1364.41       1497.95        58.99 o
  -2  -3   5        324.87        390.92         6.49 o
  -1  -3   5        189.01        194.50         9.51 o
   0  -3   5        201.01        189.53        33.28 o
   1  -3   5        357.35        393.81        41.89 o
   2  -3   5        460.36        467.33         6.94 o
   3  -3   5       1364.86       1344.06        19.68 o
   4  -3   5         18.65         20.14         0.85 o
   5  -3   5         79.95         70.59         1.47 o
   6  -3   5        341.33        320.00         7.65 o
   7  -3   5         32.68         31.91         0.88 o
   8  -3   5         67.38         69.27         1.77 o
   9  -3   5         99.15         90.39         1.77 o
  -8  -2   5          9.53         12.19         1.08 o
  -7  -2   5        115.48        116.06         3.27 o
  -6  -2   5        588.80        545.48        16.03 o
  -5  -2   5         88.11         72.46         1.97 o
  -4  -2   5          1.84          1.77         0.89 o
  -3  -2   5        629.99        721.87        14.02 o
  -2  -2   5         58.57         65.75         1.44 o
  -1  -2   5        291.82        296.15         8.12 o
   0  -2   5        667.34        648.10        12.62 o
   1  -2   5        314.16        356.01         7.27 o
   2  -2   5         92.00         62.31         1.13 o
   3  -2   5       1725.38       2029.94        46.11 o
   4  -2   5         71.33         65.02         2.40 o
   5  -2   5        577.38        532.36         7.69 o
   6  -2   5        300.11        272.50         3.94 o
   7  -2   5         96.17         88.65         1.56 o
   8  -2   5        346.16        326.37         4.93 o
   9  -2   5        125.48        114.41         2.13 o
  -8  -1   5          0.27          0.71         0.78 o
  -7  -1   5        225.16        231.70         5.38 o
  -6  -1   5        201.62        190.20         5.08 o
  -5  -1   5         44.46         44.11         1.21 o
  -4  -1   5       1014.39       1011.37        17.73 o
  -3  -1   5         15.49         18.28         1.79 o
  -2  -1   5         10.18         15.48         0.56 o
  -1  -1   5       2424.75       2775.13        34.84 o
   0  -1   5        434.76        457.83         8.96 o
   1  -1   5         13.67         24.52         0.81 o
   2  -1   5        851.04        835.01       115.72 o
   3  -1   5         14.38         11.19         0.43 o
   4  -1   5        183.66        164.31         2.61 o
   5  -1   5        666.66        654.34        10.74 o
   6  -1   5          2.51          2.51         0.32 o
   7  -1   5        122.22        112.40         1.96 o
   8  -1   5        286.10        265.60         4.00 o
   9  -1   5         29.47         30.35         1.01 o
  10  -1   5         98.94        107.67         2.19 o
  -8   0   5         35.78         40.35         1.65 o
  -7   0   5        243.44        265.11        19.35 o
  -6   0   5          0.30          1.34         0.69 o
  -5   0   5        163.47        185.84        29.09 o
  -4   0   5        965.05       1131.74       170.12 o
  -3   0   5         54.77         65.14         1.57 o
  -2   0   5        436.16        496.81        11.92 o
  -1   0   5       1095.73       1316.34        26.19 o
   0   0   5        413.24        555.08        50.54 o
   1   0   5        719.13        667.32        12.55 o
   2   0   5       1476.09       1883.87        33.14 o
   3   0   5         58.11         48.76         1.15 o
   4   0   5       1498.14       1358.81        17.04 o
   5   0   5        301.43        300.37         4.56 o
   6   0   5        172.87        147.18         2.32 o
   7   0   5        488.11        409.48         6.03 o
   8   0   5         41.35         36.13         1.14 o
   9   0   5         27.94         28.98         0.92 o
  10   0   5        146.50        142.96         2.94 o
  -8   1   5        191.99        213.98         5.06 o
  -7   1   5         42.34         45.71         1.92 o
  -6   1   5         91.93         98.41         2.09 o
  -5   1   5        875.96        909.56       103.33 o
  -4   1   5        106.04        121.16         4.62 o
  -3   1   5         18.07         27.37         0.67 o
  -2   1   5        992.00       1112.88        14.15 o
  -1   1   5        164.06        175.09         2.67 o
   0   1   5        742.15        913.06        11.63 o
   1   1   5        622.38        639.56         9.64 o
   2   1   5        185.07        202.95         3.24 o
   3   1   5        194.47        159.75         2.68 o
   4   1   5        459.90        463.62         6.56 o
   5   1   5         15.86         18.35         0.50 o
   6   1   5        863.55        749.20        15.63 o
   7   1   5        244.15        209.43         3.16 o
   8   1   5         91.29         77.29         1.57 o
   9   1   5        321.54        293.31         4.51 o
  10   1   5         52.88         46.62         1.16 o
  -7   2   5          1.96          2.62         0.48 o
  -6   2   5        116.68        121.10         4.77 o
  -5   2   5        904.38        931.35        13.22 o
  -4   2   5        256.94        259.69         3.70 o
  -3   2   5        525.88        554.78         8.12 o
  -2   2   5        318.27        346.61         6.01 o
  -1   2   5        218.83        225.76         3.41 o
   0   2   5        563.76        576.98         8.73 o
   1   2   5       1720.36       2025.71        44.02 o
   2   2   5       1425.03       1551.43        19.61 o
   3   2   5        644.15        610.70        10.02 o
   4   2   5         26.31         30.35         0.63 o
   5   2   5        191.03        175.31         2.91 o
   6   2   5        535.97        503.74         7.23 o
   7   2   5          4.65          5.37         0.41 o
   8   2   5        183.76        158.66         2.94 o
   9   2   5        220.37        196.53         7.40 o
  10   2   5         29.71         28.12         0.87 o
  -7   3   5         50.97         43.08         1.56 o
  -6   3   5        161.21        175.51         2.82 o
  -5   3   5          1.29          2.49         0.37 o
  -4   3   5        522.97        520.88         7.15 o
  -3   3   5       1851.12       1868.11        39.39 o
  -2   3   5        160.79        183.43         4.31 o
  -1   3   5        818.37        873.62        11.34 o
   0   3   5         38.89         28.33         0.65 o
   1   3   5         42.12         41.09         0.83 o
   2   3   5       3382.88       3600.01        53.70 o
   3   3   5       1144.89       1268.42        16.55 o
   4   3   5         17.65         27.12         0.66 o
   5   3   5       1605.26       1435.09        19.01 o
   6   3   5         71.46         67.63         2.26 o
   7   3   5          0.86          0.73         0.32 o
   8   3   5        459.65        413.76        22.07 o
   9   3   5         28.69         27.90         0.95 o
  10   3   5         14.26         17.59         0.75 o
  -7   4   5        322.63        347.39        17.67 o
  -6   4   5         71.72         82.74         3.53 o
  -5   4   5         27.82         29.78         0.75 o
  -4   4   5         39.59         41.01         3.85 o
  -3   4   5        179.61        160.92         4.41 o
  -2   4   5       2096.78       2167.13        30.32 o
  -1   4   5       1649.77       1697.56        24.38 o
   0   4   5         97.97        122.41         2.06 o
   1   4   5       1186.69       1224.16        14.88 o
   2   4   5        490.12        424.49         5.98 o
   3   4   5         45.83         67.09         1.26 o
   4   4   5       1558.04       1753.48        21.91 o
   5   4   5        914.57        943.04        12.01 o
   6   4   5         60.26         71.22         1.27 o
   7   4   5        551.12        491.02         9.34 o
   8   4   5         61.07         57.52         1.23 o
   9   4   5          9.94          7.02         0.90 o
  10   4   5        205.82        202.64         3.32 o
  11   4   5         43.91         44.40         1.53 o
  -6   5   5        336.90        353.23         8.76 o
  -5   5   5        278.87        270.24         4.39 o
  -4   5   5        135.07        137.51        21.71 o
  -3   5   5         27.05         23.21         0.67 o
  -2   5   5        590.27        592.17        10.42 o
  -1   5   5       1490.80       1478.81        19.92 o
   0   5   5        522.38        510.28         7.38 o
   1   5   5        708.92        672.02         8.29 o
   2   5   5          8.61          3.34         0.22 o
   3   5   5         44.33         55.27         1.36 o
   4   5   5        934.27        885.38        11.42 o
   5   5   5        348.42        378.68         5.48 o
   6   5   5         17.77         18.71         0.56 o
   7   5   5        456.08        415.76         7.38 o
   8   5   5         14.96         14.90         0.61 o
   9   5   5          9.04          9.67         0.53 o
  10   5   5         37.09         36.31         1.32 o
  11   5   5          7.47          7.59         0.67 o
  -6   6   5        188.69        179.17         3.22 o
  -5   6   5        966.86        992.51        14.28 o
  -4   6   5         49.46         49.95         1.10 o
  -3   6   5        215.26        207.66         3.50 o
  -2   6   5        293.93        275.92         6.97 o
  -1   6   5        148.13        138.92         2.32 o
   0   6   5       2605.02       2522.72        34.42 o
   1   6   5       2934.03       2789.05        31.22 o
   2   6   5         21.17         22.23         0.58 o
   3   6   5        406.75        402.10         5.74 o
   4   6   5        659.84        621.01         8.14 o
   5   6   5        213.73        232.14         3.39 o
   6   6   5        514.70        505.44         7.70 o
   7   6   5        235.05        218.32         3.37 o
   8   6   5         28.59         24.14         0.74 o
   9   6   5        152.76        142.08         5.03 o
  10   6   5          0.26          0.26         0.47 o
  11   6   5         28.92         24.06         0.90 o
  -5   7   5         24.45         30.85         1.65 o
  -4   7   5        477.33        512.02         9.20 o
  -3   7   5        603.16        630.27        16.04 o
  -2   7   5          5.09          5.23         0.36 o
  -1   7   5          2.06          1.33         0.43 o
   0   7   5        165.59        147.49         3.39 o
   1   7   5        111.50        101.50         1.93 o
   2   7   5       1103.19        984.77        14.35 o
   3   7   5        691.89        642.19         8.34 o
   4   7   5         85.09         79.83         1.91 o
   5   7   5        169.10        162.99         2.82 o
   6   7   5        192.44        200.61         4.97 o
   7   7   5          0.35          0.47         0.34 o
   8   7   5        380.90        355.82         5.29 o
   9   7   5         52.04         52.53         1.30 o
  10   7   5          1.12          0.72         0.55 o
  -4   8   5         23.40         22.94         0.98 o
  -3   8   5        875.29        948.97        17.92 o
  -2   8   5        208.74        226.51         3.85 o
  -1   8   5        216.43        219.56         4.10 o
   0   8   5        218.05        200.99         5.70 o
   1   8   5         68.69         62.29         1.21 o
   2   8   5        157.32        136.22         2.49 o
   3   8   5        480.12        405.59         7.81 o
   4   8   5         59.09         57.96         1.16 o
   5   8   5         52.33         54.16         1.01 o
   6   8   5         30.36         31.34         0.86 o
   7   8   5          4.05          4.60         0.47 o
   8   8   5         50.27         57.29         1.31 o
   9   8   5         10.39          9.33         0.56 o
  10   8   5         64.51         61.48         2.59 o
  -4   9   5          9.69         11.10         0.69 o
  -3   9   5         37.94         39.22         1.12 o
  -2   9   5        236.96        257.68         4.24 o
  -1   9   5        817.62        834.44        11.38 o
   0   9   5         30.45         30.46         0.78 o
   1   9   5        332.85        340.27         7.09 o
   2   9   5        199.87        186.06         3.21 o
   3   9   5          4.49          4.53         0.34 o
   4   9   5        641.21        633.09         8.40 o
   5   9   5        348.10        341.89         5.34 o
   6   9   5          0.75          0.94         0.36 o
   7   9   5        211.74        223.55         3.69 o
   8   9   5          1.87          1.58         0.85 o
   9   9   5         55.69         55.74         1.44 o
  10   9   5        114.34        108.30         2.20 o
  -3  10   5          0.56          0.60         0.67 o
  -2  10   5          1.30          1.78         0.46 o
  -1  10   5         19.47         24.91         1.63 o
   0  10   5        146.82        157.96         4.24 o
   1  10   5        194.29        196.27         3.58 o
   2  10   5          4.71          4.71         1.08 o
   3  10   5        138.70        138.52         2.47 o
   4  10   5         65.97         70.27         1.34 o
   5  10   5         12.79         13.03         0.62 o
   6  10   5        412.75        410.73         6.17 o
   7  10   5        261.47        277.87         4.33 o
   8  10   5          2.82          3.77         0.62 o
   9  10   5        134.89        132.23         2.53 o
  -1  11   5          0.82          0.58         0.43 o
   0  11   5        146.24        152.52         2.56 o
   1  11   5        123.63        120.81         2.17 o
   2  11   5         15.86         17.15         1.09 o
   3  11   5        328.67        325.00         4.86 o
   4  11   5         13.64         15.84         1.56 o
   5  11   5         10.28         11.06         0.63 o
   6  11   5        147.33        159.47         4.10 o
   7  11   5         13.24         14.83         0.74 o
   8  11   5          0.44          0.71         0.61 o
   9  11   5        107.50        110.71         2.23 o
   0  12   5        102.89         99.56         2.66 o
   1  12   5          1.28          0.93         0.44 o
   2  12   5        187.30        185.87         3.46 o
   3  12   5        200.69        198.75         3.34 o
   4  12   5         18.69         20.17         0.74 o
   5  12   5        289.18        286.76         4.64 o
   6  12   5        108.79        117.37         2.18 o
   7  12   5          1.03          1.88         0.54 o
   8  12   5        211.45        213.12         3.44 o
   2  13   5        162.71        155.56         2.82 o
   3  13   5         12.75         14.34         0.70 o
   4  13   5          9.26         10.85         0.68 o
   5  13   5        172.72        167.72         2.97 o
   6  13   5         24.42         26.43         0.99 o
   7  13   5         24.37         21.94         1.20 o
  -4 -11   6         71.96         62.45         1.48 o
  -3 -11   6         28.12         33.42         1.09 o
  -2 -11   6          9.51          9.96         0.70 o
  -1 -11   6         43.95         40.88         1.30 o
   0 -11   6         25.99         26.22         0.86 o
   1 -11   6         14.67         13.70         1.02 o
  -5 -10   6         53.67         48.12         1.18 o
  -4 -10   6        146.31        138.22         3.53 o
  -3 -10   6          3.27          2.32         0.44 o
  -2 -10   6        163.89        156.56         4.47 o
  -1 -10   6        124.64        124.34         2.20 o
   0 -10   6         20.72         21.26         0.78 o
   1 -10   6         25.49         22.72         1.32 o
   2 -10   6         51.75         52.95         6.28 o
   3 -10   6          1.63          1.35         0.57 o
  -6  -9   6          7.51          7.69         0.44 o
  -5  -9   6        180.08        171.61         3.75 o
  -4  -9   6          9.65          8.71         0.47 o
  -3  -9   6         15.67         15.08         0.75 o
  -2  -9   6        202.12        193.80         3.14 o
  -1  -9   6         32.29         31.41         0.79 o
   0  -9   6        128.31        132.60         2.21 o
   1  -9   6         69.37         65.14         1.60 o
   2  -9   6         10.81         11.30         0.59 o
   3  -9   6         19.00         16.76         1.14 o
   4  -9   6         51.21         50.33         1.51 o
  -7  -8   6          1.42          2.41         1.63 o
  -6  -8   6         17.06         15.88         0.62 o
  -5  -8   6        163.99        146.04         2.69 o
  -4  -8   6         10.94         12.17         0.50 o
  -3  -8   6        213.09        199.41         3.05 o
  -2  -8   6        129.70        132.18         9.24 o
  -1  -8   6          9.86          7.96         0.49 o
   0  -8   6        242.86        241.16         5.21 o
   1  -8   6        347.97        357.54         5.13 o
   2  -8   6         13.94         15.82         0.70 o
   3  -8   6          2.18          1.46         0.39 o
   4  -8   6         23.91         22.92         0.88 o
   5  -8   6         30.15         28.98         0.87 o
  -7  -7   6         14.42         19.04         1.25 o
  -6  -7   6         98.36         86.29         2.48 o
  -5  -7   6          7.43          9.19         0.50 o
  -4  -7   6          2.26          2.91         0.31 o
  -3  -7   6        508.42        488.12        11.16 o
  -2  -7   6          6.84          5.24         0.36 o
  -1  -7   6         68.19         61.00         2.30 o
   0  -7   6        175.61        183.16         3.01 o
   1  -7   6        150.23        138.87         2.42 o
   2  -7   6        419.93        413.47         5.91 o
   3  -7   6        196.87        189.96         3.57 o
   4  -7   6          0.98          1.25         0.50 o
   5  -7   6         84.12         83.74         2.07 o
   6  -7   6         61.30         57.19         2.11 o
  -7  -6   6        215.11        245.07        12.96 o
  -6  -6   6        154.73        146.45         3.67 o
  -5  -6   6         17.45         16.54         0.63 o
  -4  -6   6        171.65        173.64         2.73 o
  -3  -6   6        133.19        127.01         2.86 o
  -2  -6   6        166.15        165.26         2.70 o
  -1  -6   6        355.18        376.12        15.29 o
   0  -6   6          0.84          0.90         0.36 o
   1  -6   6        125.08        123.33         2.03 o
   2  -6   6        191.55        192.30         3.10 o
   3  -6   6        140.67        129.18         2.19 o
   4  -6   6        229.54        196.08        16.51 o
   5  -6   6         40.96         40.26         2.94 o
   6  -6   6          0.49          0.86         0.54 o
   7  -6   6        138.81        139.16         2.58 o
  -8  -5   6         12.79         13.06         1.65 o
  -7  -5   6          3.36          4.68         0.79 o
  -6  -5   6         31.00         29.71         1.33 o
  -5  -5   6        161.94        150.83         3.54 o
  -4  -5   6        188.80        193.80        10.15 o
  -3  -5   6         38.88         39.53         2.17 o
  -2  -5   6        622.36        659.64         9.01 o
  -1  -5   6        520.56        590.62        11.31 o
   0  -5   6        514.93        550.79         7.50 o
   1  -5   6        615.28        605.05        39.70 o
   2  -5   6         56.82         55.59         1.17 o
   3  -5   6        268.41        258.08         3.82 o
   4  -5   6        851.42        827.50        17.66 o
   5  -5   6         51.47         53.26         1.37 o
   6  -5   6         15.77         15.57         0.66 o
   7  -5   6        162.80        160.46         2.77 o
  -8  -4   6        151.88        172.78         4.87 o
  -7  -4   6          7.26          7.79         1.26 o
  -6  -4   6          0.46          0.52         0.64 o
  -5  -4   6        239.54        210.86         6.52 o
  -4  -4   6         92.17         76.76         7.12 o
  -3  -4   6         24.66         23.90         0.56 o
  -2  -4   6        212.26        241.11         3.69 o
  -1  -4   6          2.59          2.91         0.24 o
   0  -4   6       1108.73       1214.87        22.29 o
   1  -4   6        570.44        693.85        16.05 o
   2  -4   6         38.15         30.50         0.80 o
   3  -4   6        689.18        629.52         9.75 o
   4  -4   6        660.60        606.44         8.41 o
   5  -4   6        136.34        125.66         2.23 o
   6  -4   6        516.62        541.22        10.56 o
   7  -4   6        136.06        129.71         4.75 o
   8  -4   6         30.12         30.56         0.92 o
  -8  -3   6         88.03        110.02         3.47 o
  -7  -3   6         14.38         16.70         1.29 o
  -6  -3   6        192.48        165.05         5.55 o
  -5  -3   6         39.02         30.63         1.13 o
  -4  -3   6        185.22        170.08         5.86 o
  -3  -3   6       1317.26       1370.27        18.86 o
  -2  -3   6        182.86        186.95         4.25 o
  -1  -3   6         87.78         81.49         2.10 o
   0  -3   6       2042.99       2114.20        41.64 o
   1  -3   6         33.50         41.41         1.39 o
   2  -3   6        367.55        400.72         5.43 o
   3  -3   6        990.36        967.68        15.90 o
   4  -3   6         38.54         29.93         0.81 o
   5  -3   6         59.29         58.83         1.13 o
   6  -3   6        623.83        614.65        16.41 o
   7  -3   6         37.78         37.38         0.99 o
   8  -3   6         40.12         43.96         1.08 o
   9  -3   6        132.29        122.38         2.23 o
  -8  -2   6          2.22          4.36         2.05 o
  -7  -2   6         82.21         85.29         2.24 o
  -6  -2   6        103.70         86.64         2.48 o
  -5  -2   6          3.40          3.11         0.59 o
  -4  -2   6        137.94        134.38         2.89 o
  -3  -2   6        394.55        438.07         6.10 o
  -2  -2   6         67.11         76.54         1.57 o
  -1  -2   6       1825.29       2076.91       237.81 o
   0  -2   6        731.85        757.18        19.03 o
   1  -2   6        168.02        180.15         4.02 o
   2  -2   6       3107.43       3030.68        51.02 o
   3  -2   6       1022.43       1017.02        37.56 o
   4  -2   6        170.92        157.52         2.74 o
   5  -2   6       1021.58        920.27        12.01 o
   6  -2   6        339.62        288.43        16.30 o
   7  -2   6         62.97         62.52         1.29 o
   8  -2   6        266.23        249.20         3.75 o
   9  -2   6         12.27         10.59         0.71 o
  -8  -1   6          0.66          0.97         0.84 o
  -7  -1   6        321.33        322.18         7.21 o
  -6  -1   6         70.37         62.47         2.17 o
  -5  -1   6         67.39         50.89         1.55 o
  -4  -1   6        348.17        330.49        10.88 o
  -3  -1   6         30.79         28.91         1.32 o
  -2  -1   6         40.51         47.63         0.97 o
  -1  -1   6       1660.29       1812.39        28.25 o
   0  -1   6          2.16          1.31         0.29 o
   1  -1   6        177.70        149.20         3.28 o
   2  -1   6        947.29       1076.82       245.48 o
   3  -1   6        321.60        329.16        15.17 o
   4  -1   6        267.32        272.76         4.00 o
   5  -1   6        678.93        638.73         8.45 o
   6  -1   6        368.36        323.51         4.85 o
   7  -1   6        426.38        386.77         5.81 o
   8  -1   6        162.38        148.76         2.38 o
   9  -1   6        153.81        147.35         3.14 o
  -7   0   6         82.79         89.80         3.97 o
  -6   0   6         32.48         34.55         1.34 o
  -5   0   6        453.24        398.63         9.33 o
  -4   0   6        178.93        197.02        11.90 o
  -3   0   6         59.08         59.49         1.32 o
  -2   0   6        971.86       1105.30        15.31 o
  -1   0   6        865.17       1042.40        13.08 o
   0   0   6         93.55        100.97         2.26 o
   1   0   6       3190.04       3221.00        53.45 o
   2   0   6        623.11        675.60        23.06 o
   3   0   6        186.33        184.47         4.75 o
   4   0   6        494.32        483.00         6.71 o
   5   0   6        238.08        230.83         3.63 o
   6   0   6        100.26         85.39         4.67 o
   7   0   6        324.51        284.95         7.19 o
   8   0   6         49.54         43.08         1.22 o
   9   0   6        105.38        105.66         1.89 o
  10   0   6        119.45        111.92         3.72 o
  -7   1   6          0.31          0.31         0.74 o
  -6   1   6         84.09         84.24         2.80 o
  -5   1   6        316.98        318.17         5.57 o
  -4   1   6         12.29         13.89         0.48 o
  -3   1   6        246.82        277.80         4.10 o
  -2   1   6        468.29        526.41         8.00 o
  -1   1   6          0.95          0.94         0.14 o
   0   1   6        633.49        710.95        13.50 o
   1   1   6        888.91       1002.09        14.86 o
   2   1   6        385.33        408.07         5.82 o
   3   1   6       1952.30       2085.45       119.77 o
   4   1   6        296.69        268.50         8.10 o
   5   1   6        329.31        314.71         5.81 o
   6   1   6        766.51        686.93         9.63 o
   7   1   6         74.02         63.16         1.25 o
   8   1   6        103.13        100.36         1.84 o
   9   1   6        426.52        388.76         5.89 o
  10   1   6          0.30          0.29         0.55 o
  -7   2   6         16.30         13.45         0.62 o
  -6   2   6        138.97        145.07         7.97 o
  -5   2   6         20.38         22.54         0.78 o
  -4   2   6        249.36        253.52         4.01 o
  -3   2   6        571.78        604.41         8.17 o
  -2   2   6         95.15         99.35         1.74 o
  -1   2   6        158.61        175.98         2.73 o
   0   2   6        657.57        660.09        10.04 o
   1   2   6         25.79         43.55         0.85 o
   2   2   6        507.97        584.09         8.60 o
   3   2   6        211.97        243.11         3.94 o
   4   2   6        134.60        121.08         1.98 o
   5   2   6        643.01        623.70         9.57 o
   6   2   6         98.53         93.90         2.77 o
   7   2   6         10.86          9.54         0.58 o
   8   2   6        506.10        460.20         6.74 o
   9   2   6         90.47         82.72         1.70 o
  10   2   6         11.55         13.06         0.68 o
  -7   3   6         91.63         89.96         2.15 o
  -6   3   6         74.65         75.67         2.24 o
  -5   3   6          2.47          2.02         0.31 o
  -4   3   6        247.60        234.39         3.62 o
  -3   3   6        270.66        268.63         4.11 o
  -2   3   6         66.88         76.75         1.49 o
  -1   3   6        578.59        621.98         8.41 o
   0   3   6        512.56        530.86         7.16 o
   1   3   6          0.67          3.66         0.70 o
   2   3   6        675.88        686.74        14.95 o
   3   3   6          0.82          2.22         0.24 o
   4   3   6        380.31        384.71         5.49 o
   5   3   6        884.93        874.24        15.29 o
   6   3   6         22.18         20.14         0.56 o
   7   3   6          9.16          8.68         0.59 o
   8   3   6        319.43        293.34         4.46 o
   9   3   6          1.36          1.07         0.49 o
  10   3   6         20.13         21.15         0.80 o
  -6   4   6          0.88          1.21         0.50 o
  -5   4   6         57.15         54.57         1.61 o
  -4   4   6        256.69        248.54         4.02 o
  -3   4   6         51.85         48.02         1.09 o
  -2   4   6        249.39        247.29         3.45 o
  -1   4   6        708.69        749.78        10.14 o
   0   4   6          8.43         11.17         0.36 o
   1   4   6        750.02        758.34        10.79 o
   2   4   6        476.49        494.55         6.75 o
   3   4   6        422.18        524.60        13.74 o
   4   4   6        829.12        847.74        11.18 o
   5   4   6        206.68        204.35         3.26 o
   6   4   6         14.26          9.14         0.39 o
   7   4   6        615.25        571.86         8.24 o
   8   4   6         44.63         43.26         1.22 o
   9   4   6          7.47          6.17         0.55 o
  10   4   6        263.26        260.08         4.32 o
  -6   5   6        186.25        196.28         3.61 o
  -5   5   6        293.40        306.54         5.66 o
  -4   5   6          6.36          6.13         0.44 o
  -3   5   6         43.06         39.51         0.97 o
  -2   5   6        127.90        112.92         3.45 o
  -1   5   6          0.83          1.07         0.33 o
   0   5   6        111.53        120.68         1.96 o
   1   5   6        645.39        632.37         8.38 o
   2   5   6          0.99          0.85         0.25 o
   3   5   6        350.93        328.20         5.37 o
   4   5   6        143.37        161.10         2.52 o
   5   5   6         81.01         87.15         1.52 o
   6   5   6        251.33        240.41         3.85 o
   7   5   6        270.30        268.74         3.81 o
   8   5   6          0.82          1.53         0.42 o
   9   5   6         79.90         70.99         1.66 o
  10   5   6         37.77         34.78         0.98 o
  11   5   6          9.63         15.67         0.81 o
  -5   6   6        448.34        465.36         8.16 o
  -4   6   6         53.34         60.20         2.29 o
  -3   6   6        104.34        101.13         6.35 o
  -2   6   6        310.89        292.67        11.08 o
  -1   6   6          1.26          1.36         0.28 o
   0   6   6          4.77          5.24         0.30 o
   1   6   6        210.50        201.74         2.79 o
   2   6   6          1.39          1.86         0.24 o
   3   6   6        406.81        352.13         5.68 o
   4   6   6         37.14         27.93         0.66 o
   5   6   6          0.67          1.96         0.31 o
   6   6   6         38.44         38.21         0.94 o
   7   6   6         30.04         33.92         0.84 o
   8   6   6         28.76         28.40         0.88 o
   9   6   6         98.49         99.81         2.40 o
  10   6   6          1.04          0.89         0.48 o
  -5   7   6         27.03         26.35         0.87 o
  -4   7   6         84.51         84.15         1.68 o
  -3   7   6        442.55        449.70         6.64 o
  -2   7   6          0.58          0.58         0.34 o
  -1   7   6        237.06        240.79         3.59 o
   0   7   6        317.67        305.21         5.17 o
   1   7   6         63.99         61.49         1.31 o
   2   7   6        247.24        237.61         4.50 o
   3   7   6        451.18        430.79         6.39 o
   4   7   6          8.33          8.97         0.38 o
   5   7   6        458.55        437.20         6.61 o
   6   7   6         21.18         22.89         0.77 o
   7   7   6         30.22         31.74         0.80 o
   8   7   6        137.14        133.61         2.33 o
   9   7   6         19.63         20.80         0.78 o
  10   7   6          1.92          0.88         0.49 o
  -4   8   6          8.18         10.43         0.74 o
  -3   8   6          9.12         11.83         0.85 o
  -2   8   6        180.00        194.25         3.90 o
  -1   8   6        118.91        123.00         2.21 o
   0   8   6          6.16          5.87         0.39 o
   1   8   6        128.17        121.78         2.78 o
   2   8   6         66.40         65.49         1.18 o
   3   8   6         42.81         36.20         0.88 o
   4   8   6        284.79        271.81         4.40 o
   5   8   6        221.06        225.21         3.31 o
   6   8   6         10.86          9.23         0.49 o
   7   8   6        241.42        241.93         6.02 o
   8   8   6         54.81         60.37         1.34 o
   9   8   6          5.14          3.90         0.53 o
  10   8   6        138.75        139.09         2.97 o
  -3   9   6          2.40          2.33         0.62 o
  -2   9   6         87.17         85.79         1.73 o
  -1   9   6        233.17        250.19         4.87 o
   0   9   6         64.22         65.31         1.33 o
   1   9   6        256.12        245.82         3.76 o
   2   9   6        110.68         99.37         1.90 o
   3   9   6          8.45          8.30         0.53 o
   4   9   6        193.44        208.48         3.24 o
   5   9   6          0.84          0.70         0.31 o
   6   9   6          0.94          1.35         0.38 o
   7   9   6         95.00        105.02         2.04 o
   8   9   6          5.02          5.72         1.19 o
   9   9   6          8.29          7.51         0.98 o
  10   9   6         89.38         94.08         4.67 o
  -2  10   6        123.76        121.72         2.44 o
  -1  10   6          8.53          9.04         0.59 o
   0  10   6        266.69        267.27         7.54 o
   1  10   6        368.18        374.51         5.51 o
   2  10   6          0.50          0.50         0.39 o
   3  10   6        315.73        297.05         4.97 o
   4  10   6        338.90        333.25         6.12 o
   5  10   6          4.83          3.44         0.43 o
   6  10   6        376.26        407.62         6.68 o
   7  10   6         73.07         77.27         1.85 o
   8  10   6         16.68         16.16         0.73 o
   9  10   6        110.29        113.19         2.30 o
  -1  11   6         32.69         37.30         1.20 o
   0  11   6        167.58        163.76         2.71 o
   1  11   6         45.66         46.36         1.54 o
   2  11   6         50.74         54.92         1.22 o
   3  11   6        182.10        182.74         3.68 o
   4  11   6          2.69          3.02         0.45 o
   5  11   6         37.83         40.83         1.02 o
   6  11   6        320.08        344.82         8.48 o
   7  11   6          9.24         10.89         0.66 o
   8  11   6         59.99         59.25         1.53 o
   9  11   6         83.32         93.47         1.93 o
   1  12   6         35.87         35.66         1.08 o
   2  12   6        427.75        419.08         6.68 o
   3  12   6        260.44        252.42         4.04 o
   4  12   6          0.88          1.44         0.47 o
   5  12   6        100.89        101.78         1.99 o
   6  12   6         15.69         16.06         0.80 o
   7  12   6         25.87         30.02         1.09 o
   8  12   6        156.60        157.61         4.08 o
   3  13   6        208.01        204.19         3.28 o
   4  13   6        313.73        318.57         4.72 o
   5  13   6        134.39        130.60         3.36 o
   6  13   6          4.55          4.78         0.88 o
  -4 -10   7          1.82          2.11         0.52 o
  -3 -10   7         18.64         13.52         1.22 o
  -2 -10   7         29.40         25.80         0.93 o
  -1 -10   7        134.68        134.29         2.36 o
   0 -10   7          4.66          4.16         0.51 o
   1 -10   7         15.22         12.83         0.72 o
   2 -10   7         21.53         20.80         0.85 o
  -5  -9   7        174.55        149.27         3.81 o
  -4  -9   7          0.89          0.44         0.32 o
  -3  -9   7          8.02          6.37         0.48 o
  -2  -9   7         82.18         83.80         1.76 o
  -1  -9   7          0.45          0.41         0.46 o
   0  -9   7        130.65        125.92         2.41 o
   1  -9   7        143.74        153.35         2.83 o
   2  -9   7          4.66          5.33         0.51 o
   3  -9   7         25.56         24.38         2.18 o
  -6  -8   7         71.49         68.87         2.43 o
  -5  -8   7         68.88         61.91         1.22 o
  -4  -8   7        119.35        109.15         2.82 o
  -3  -8   7         58.56         54.22         1.84 o
  -2  -8   7         12.26         10.03         0.64 o
  -1  -8   7         41.48         39.26         0.91 o
   0  -8   7        126.76        127.81         2.33 o
   1  -8   7         45.06         48.71         1.30 o
   2  -8   7        241.22        237.93         4.96 o
   3  -8   7         88.61         85.16         3.30 o
   4  -8   7         16.49         15.18         1.15 o
   5  -8   7         47.89         46.49         1.20 o
  -6  -7   7         45.44         45.63         1.54 o
  -5  -7   7          4.45          6.19         0.36 o
  -4  -7   7        253.26        240.39         3.73 o
  -3  -7   7        206.38        203.00         3.18 o
  -2  -7   7         34.34         35.21         1.73 o
  -1  -7   7        111.54         98.77         2.35 o
   0  -7   7        127.81        124.69         2.61 o
   1  -7   7         11.53         11.11         0.46 o
   2  -7   7        204.85        198.02         3.43 o
   3  -7   7        119.97        117.61         2.10 o
   4  -7   7        120.23        115.51         4.85 o
   5  -7   7        166.71        157.17         3.94 o
   6  -7   7         31.95         29.04         0.94 o
  -7  -6   7        196.75        201.12         4.67 o
  -6  -6   7          6.79          8.18         0.74 o
  -5  -6   7         67.25         66.94         1.46 o
  -4  -6   7        162.04        160.37         3.87 o
  -3  -6   7         33.37         29.81         1.09 o
  -2  -6   7        336.46        342.12        19.15 o
  -1  -6   7        255.88        253.97        20.24 o
   0  -6   7          0.82          0.87         0.29 o
   1  -6   7        319.89        312.37         4.85 o
   2  -6   7        207.96        214.78         6.72 o
   3  -6   7          0.53          0.66         0.33 o
   4  -6   7        295.91        290.01        14.84 o
   5  -6   7        149.85        153.20        12.03 o
   6  -6   7         58.50         53.65         1.17 o
  -7  -5   7        101.99        108.20         3.15 o
  -6  -5   7         65.65         68.95         3.37 o
  -5  -5   7        513.63        455.43         9.49 o
  -4  -5   7         61.36         62.60         1.30 o
  -3  -5   7        149.78        154.83         2.58 o
  -2  -5   7        775.28        762.67       103.69 o
  -1  -5   7        220.46        220.90        11.46 o
   0  -5   7         68.32         77.79         5.69 o
   1  -5   7        513.29        532.59         8.27 o
   2  -5   7         73.73         70.53         2.19 o
   3  -5   7        124.59        122.01         1.99 o
   4  -5   7        152.72        145.20         2.69 o
   5  -5   7          8.69          8.74         0.50 o
   6  -5   7        105.86        110.03         2.14 o
   7  -5   7        165.67        157.02         3.00 o
  -7  -4   7          0.23          0.19         0.74 o
  -6  -4   7        181.82        188.92         4.95 o
  -5  -4   7        306.27        279.40         7.73 o
  -4  -4   7          1.41          1.17         0.26 o
  -3  -4   7        557.78        589.73         8.88 o
  -2  -4   7        433.49        446.87         7.38 o
  -1  -4   7        134.24        121.89         2.72 o
   0  -4   7        771.81        746.83        13.74 o
   1  -4   7        674.64        646.24        11.83 o
   2  -4   7         30.69         28.14         1.63 o
   3  -4   7        989.30        916.49        19.88 o
   4  -4   7        245.10        228.21         5.52 o
   5  -4   7         38.74         32.79         0.90 o
   6  -4   7        226.03        196.89        20.32 o
   7  -4   7         35.06         35.32         1.02 o
   8  -4   7         23.49         25.79         0.94 o
  -7  -3   7         29.76         35.23         1.34 o
  -6  -3   7        393.42        376.54         7.78 o
  -5  -3   7         96.66         79.87         2.42 o
  -4  -3   7        106.00         99.83         2.39 o
  -3  -3   7        550.50        577.69         8.62 o
  -2  -3   7         70.39         78.17         4.09 o
  -1  -3   7        122.07        140.88         4.48 o
   0  -3   7        549.88        572.01        12.11 o
   1  -3   7        204.44        200.06         4.16 o
   2  -3   7        183.68        177.02         3.59 o
   3  -3   7        210.17        220.31         9.65 o
   4  -3   7        129.42        118.11         2.18 o
   5  -3   7        561.29        523.79         8.03 o
   6  -3   7        123.01        124.29         2.98 o
   7  -3   7         64.08         60.88         1.27 o
   8  -3   7        122.69        118.78         2.26 o
  -7  -2   7        181.61        211.85         6.75 o
  -6  -2   7        244.82        224.81         6.03 o
  -5  -2   7          3.96          3.26         1.29 o
  -4  -2   7        739.51        696.50        19.12 o
  -3  -2   7        600.49        587.77         9.17 o
  -2  -2   7        213.10        224.52         3.58 o
  -1  -2   7        787.86        956.94       155.59 o
   0  -2   7        995.72        960.66        17.50 o
   1  -2   7        282.31        283.38         5.67 o
   2  -2   7        902.21        846.96        20.62 o
   3  -2   7        107.82        112.12         3.57 o
   4  -2   7         16.19         19.47         0.63 o
   5  -2   7        194.44        184.64         7.43 o
   6  -2   7         39.70         35.74         0.93 o
   7  -2   7         70.38         65.12         1.43 o
   8  -2   7        131.98        121.67         2.14 o
   9  -2   7          8.13          6.75         1.19 o
  -7  -1   7        112.88        126.30         3.35 o
  -6  -1   7         13.78         11.59         1.15 o
  -5  -1   7         94.83         79.33         3.14 o
  -4  -1   7        275.12        257.88        40.51 o
  -3  -1   7         27.22         26.81         0.63 o
  -2  -1   7        542.09        595.39         9.32 o
  -1  -1   7        141.78        154.37         2.45 o
   0  -1   7        442.87        417.97        34.70 o
   1  -1   7       1333.10       1307.75        22.88 o
   2  -1   7        575.30        542.91        10.21 o
   3  -1   7        326.18        293.76         5.68 o
   4  -1   7       1840.94       1750.86        23.00 o
   5  -1   7         13.11         13.36         0.45 o
   6  -1   7          9.16          9.13         0.43 o
   7  -1   7        455.79        369.85        22.88 o
   8  -1   7         41.31         36.61         1.37 o
   9  -1   7         64.33         67.13         1.48 o
  -7   0   7         62.97         72.97         2.39 o
  -6   0   7         21.31         20.48         1.19 o
  -5   0   7        251.80        209.03         7.35 o
  -4   0   7        231.90        231.13        38.25 o
  -3   0   7        279.47        294.75         4.63 o
  -2   0   7        312.15        343.56         5.18 o
  -1   0   7         79.77         83.55         1.48 o
   0   0   7        678.71        755.51        25.35 o
   1   0   7         34.12         35.28         1.12 o
   2   0   7         28.40         28.33         0.72 o
   3   0   7        514.83        494.07        12.69 o
   4   0   7        417.76        400.03        13.84 o
   5   0   7         39.41         36.56         0.88 o
   6   0   7        370.79        322.96         7.69 o
   7   0   7          1.47          1.43         0.36 o
   8   0   7          1.58          2.50         0.54 o
   9   0   7        254.98        251.17         6.86 o
  10   0   7        104.93        105.15         3.26 o
  -7   1   7          0.31         -0.11         0.79 o
  -6   1   7         48.84         46.93         4.83 o
  -5   1   7         59.91         61.43         9.01 o
  -4   1   7          8.71          8.65         0.37 o
  -3   1   7        793.06        820.24        28.91 o
  -2   1   7        166.56        184.72         2.93 o
  -1   1   7        257.35        263.01         4.11 o
   0   1   7       1857.55       2169.31        28.57 o
   1   1   7        290.39        336.03         4.89 o
   2   1   7         51.18         58.40         1.13 o
   3   1   7       1682.77       1684.69        60.21 o
   4   1   7         28.69         30.44         0.84 o
   5   1   7         40.55         36.87         0.85 o
   6   1   7       1060.10        947.53        12.50 o
   7   1   7          9.20          7.11         0.45 o
   8   1   7         86.21         79.50         1.93 o
   9   1   7          1.09          0.93         0.51 o
  10   1   7          3.97          3.79         0.66 o
  -6   2   7         77.85         77.56         2.71 o
  -5   2   7         10.93          9.34         0.56 o
  -4   2   7         76.86         77.57         1.68 o
  -3   2   7        127.50        122.54         2.48 o
  -2   2   7         33.39         38.90         0.96 o
  -1   2   7       1192.97       1294.08        16.58 o
   0   2   7        143.19        143.22         2.26 o
   1   2   7         50.11         60.80         1.20 o
   2   2   7       1483.33       1620.45        21.57 o
   3   2   7        638.35        662.13        30.12 o
   4   2   7        126.21        138.20         3.75 o
   5   2   7        904.90        864.12        10.94 o
   6   2   7        220.42        203.67         3.28 o
   7   2   7        176.84        155.00         2.66 o
   8   2   7        667.58        613.39         8.48 o
   9   2   7         23.78         21.99         0.81 o
  10   2   7         96.62         85.42         1.84 o
  -6   3   7         27.91         28.27         3.21 o
  -5   3   7         46.75         47.34         1.19 o
  -4   3   7        198.32        201.75         2.97 o
  -3   3   7          2.30          2.97         0.31 o
  -2   3   7         37.17         40.16         1.52 o
  -1   3   7        945.06       1017.07        13.01 o
   0   3   7         12.93          9.04         0.30 o
   1   3   7         84.32         86.04         1.46 o
   2   3   7        593.87        612.63         8.86 o
   3   3   7        143.16        153.87         7.14 o
   4   3   7         37.76         41.86         2.41 o
   5   3   7        208.49        206.93         3.11 o
   6   3   7         29.28         25.00         0.78 o
   7   3   7        129.89        118.98         2.11 o
   8   3   7        229.15        219.02         3.33 o
   9   3   7        169.50        154.42         2.68 o
  10   3   7         20.24         20.90         0.88 o
  -6   4   7          3.17          2.35         0.53 o
  -5   4   7        100.05         93.20         2.11 o
  -4   4   7        171.26        174.47         3.20 o
  -3   4   7         45.75         40.22         1.01 o
  -2   4   7        188.41        176.43         2.68 o
  -1   4   7        153.46        156.23         4.15 o
   0   4   7          3.79          3.65         0.27 o
   1   4   7        640.90        644.22         8.46 o
   2   4   7        381.71        346.34         5.42 o
   3   4   7          3.98          3.39         0.45 o
   4   4   7        899.88        912.11        16.52 o
   5   4   7        463.01        450.29        14.71 o
   6   4   7          0.73          0.63         0.30 o
   7   4   7         70.24         72.12         2.44 o
   8   4   7          0.33          0.53         0.40 o
   9   4   7        112.47        103.51         1.97 o
  10   4   7        223.44        220.29         4.37 o
  -5   5   7         99.60        104.11         3.84 o
  -4   5   7          1.49          1.54         0.43 o
  -3   5   7         68.76         63.72         2.57 o
  -2   5   7        291.37        269.32         4.02 o
  -1   5   7        107.47         98.95         1.62 o
   0   5   7        113.67        114.73         1.83 o
   1   5   7        324.63        335.69         4.70 o
   2   5   7         37.81         35.86         0.76 o
   3   5   7         79.18         74.59         1.28 o
   4   5   7        208.91        213.56         3.29 o
   5   5   7        124.20        118.61         2.38 o
   6   5   7        829.24        790.68        10.18 o
   7   5   7         15.44         16.70         0.57 o
   8   5   7          0.37          0.53         0.58 o
   9   5   7        193.28        182.71        12.30 o
  10   5   7         23.75         25.04         1.22 o
  -5   6   7          2.23          1.34         0.50 o
  -4   6   7          3.15          3.03         0.48 o
  -3   6   7        147.47        151.12         2.50 o
  -2   6   7         46.90         42.49         0.99 o
  -1   6   7         24.57         26.10         0.77 o
   0   6   7        124.02        122.71         2.39 o
   1   6   7          2.51          1.76         0.31 o
   2   6   7        310.26        300.66         4.75 o
   3   6   7        157.62        163.84         2.83 o
   4   6   7          3.75          3.78         0.30 o
   5   6   7        196.80        199.47         5.74 o
   6   6   7        299.44        322.05         4.62 o
   7   6   7         13.32         14.09         0.56 o
   8   6   7        280.82        269.74         4.03 o
   9   6   7         12.74         12.98         0.65 o
  10   6   7          1.97          1.98         0.79 o
  -4   7   7          1.34          0.39         0.61 o
  -3   7   7         61.15         70.80         1.45 o
  -2   7   7         14.31         16.24         1.19 o
  -1   7   7        157.99        164.72         4.87 o
   0   7   7         70.61         68.17         1.43 o
   1   7   7         23.82         24.77         0.90 o
   2   7   7        326.34        317.83         4.91 o
   3   7   7         23.59         18.40         0.52 o
   4   7   7        104.90        101.68         1.85 o
   5   7   7        398.27        405.22         5.69 o
   6   7   7          1.47          2.02         0.37 o
   7   7   7        102.95         99.80         4.01 o
   8   7   7        514.42        516.16         7.25 o
   9   7   7          2.56          2.34         0.59 o
  10   7   7         34.95         29.28         2.40 o
  -3   8   7         15.65         14.12         0.73 o
  -2   8   7         25.05         25.65         0.89 o
  -1   8   7        225.95        243.76         5.21 o
   0   8   7          6.20          6.66         0.41 o
   1   8   7        230.15        234.81         3.83 o
   2   8   7        240.15        248.50         3.82 o
   3   8   7          7.08          7.53         0.40 o
   4   8   7        421.16        394.11         5.84 o
   5   8   7        244.61        261.16         3.86 o
   6   8   7          0.55          0.11         0.41 o
   7   8   7        452.02        485.90         7.49 o
   8   8   7        133.12        141.40         2.46 o
   9   8   7          5.01          4.23         0.64 o
  10   8   7        162.31        156.45         2.81 o
  -2   9   7        138.33        140.78         2.77 o
  -1   9   7          2.11          2.92         0.56 o
   0   9   7         45.66         51.93         1.14 o
   1   9   7        277.67        277.80        11.05 o
   2   9   7         23.59         23.80         0.72 o
   3   9   7        125.76        121.94         2.31 o
   4   9   7        482.28        492.13         7.90 o
   5   9   7          2.08          2.77         0.38 o
   6   9   7         59.36         55.40         1.26 o
   7   9   7        514.96        575.63         8.02 o
   8   9   7          7.51         11.96         0.64 o
   9   9   7        170.44        170.47         3.28 o
  10   9   7        137.84        136.65         2.43 o
  -1  10   7         35.84         34.03         1.00 o
   0  10   7        279.20        293.41         4.37 o
   1  10   7        155.74        155.82         2.87 o
   2  10   7          4.86          6.50         0.47 o
   3  10   7        258.05        252.87         5.28 o
   4  10   7        116.91        121.99         2.12 o
   5  10   7         55.41         60.13         1.30 o
   6  10   7        171.72        175.05         2.89 o
   7  10   7          1.63          2.01         0.53 o
   8  10   7         31.54         33.72         1.56 o
   9  10   7        322.53        337.52         5.22 o
   0  11   7        269.45        276.12         4.42 o
   1  11   7         60.11         61.34         1.39 o
   2  11   7        106.36        110.95         3.94 o
   3  11   7        166.43        156.03         2.78 o
   4  11   7         22.82         26.51         0.81 o
   5  11   7        249.83        257.91         4.19 o
   6  11   7        385.78        394.65         7.09 o
   7  11   7         27.39         29.76         0.96 o
   8  11   7         42.48         46.17         1.19 o
   1  12   7         48.75         51.54         1.23 o
   2  12   7        367.28        369.49         5.58 o
   3  12   7         20.99         21.68         1.43 o
   4  12   7          2.70          3.62         0.55 o
   5  12   7         99.93        103.66         2.04 o
   6  12   7         34.57         37.89         1.00 o
   7  12   7        132.89        142.41         2.71 o
  -2 -10   8         38.96         35.70         1.02 o
  -1 -10   8        108.17        109.25         2.48 o
   0 -10   8        443.69        412.55        38.73 o
  -4  -9   8         20.67         17.50         0.91 o
  -3  -9   8         43.75         37.62         1.07 o
  -2  -9   8         10.30         10.41         0.85 o
  -1  -9   8          1.74          1.71         0.42 o
   0  -9   8         33.93         32.16         1.57 o
   1  -9   8        267.45        258.37        15.43 o
   2  -9   8        321.65        338.90        12.26 o
   3  -9   8        133.11        138.29         4.15 o
  -5  -8   8          4.44          4.47         0.42 o
  -4  -8   8        107.83         91.53         1.84 o
  -3  -8   8        320.30        308.60         4.87 o
  -2  -8   8         56.31         56.62         1.37 o
  -1  -8   8        237.29        215.26         3.93 o
   0  -8   8         27.22         30.36         0.94 o
   1  -8   8          0.47          0.68         0.39 o
   2  -8   8        397.61        416.50         7.06 o
   3  -8   8        426.44        463.18        14.87 o
   4  -8   8         34.19         27.91         0.99 o
  -6  -7   8         23.25         22.26         1.35 o
  -5  -7   8         16.53         13.40         0.65 o
  -4  -7   8         58.96         51.90         1.23 o
  -3  -7   8          7.84          9.72         0.51 o
  -2  -7   8        138.61        143.22         2.96 o
  -1  -7   8        426.56        376.18        16.68 o
   0  -7   8         44.34         45.95         1.06 o
   1  -7   8        110.62        115.77         5.94 o
   2  -7   8        125.51        135.03         2.80 o
   3  -7   8        113.32        122.99         3.36 o
   4  -7   8        528.78        556.94        12.90 o
   5  -7   8        346.48        359.22        10.42 o
  -6  -6   8          3.27          2.96         0.73 o
  -5  -6   8        113.88        102.54         2.47 o
  -4  -6   8        180.92        171.10         2.96 o
  -3  -6   8          3.56          3.47         0.76 o
  -2  -6   8        192.48        172.65        11.35 o
  -1  -6   8        118.20        147.92        13.10 o
   0  -6   8         52.77         63.21         1.40 o
   1  -6   8        451.06        477.43         7.06 o
   2  -6   8         88.66         92.19         2.46 o
   3  -6   8          2.03          2.15         0.31 o
   4  -6   8        311.08        298.66        11.80 o
   5  -6   8        316.80        332.95         5.94 o
   6  -6   8        104.08        110.31         2.25 o
  -6  -5   8         59.43         59.42         1.70 o
  -5  -5   8        124.25        121.26         2.98 o
  -4  -5   8         23.81         25.71         0.78 o
  -3  -5   8        149.73        151.01         2.73 o
  -2  -5   8        361.97        386.07        19.14 o
  -1  -5   8         20.28         17.11         0.76 o
   0  -5   8        246.52        226.73        15.52 o
   1  -5   8        404.48        446.87         8.90 o
   2  -5   8         54.82         67.26         1.62 o
   3  -5   8        155.10        156.14         2.88 o
   4  -5   8        161.20        153.28         2.63 o
   5  -5   8         34.55         33.15         0.94 o
   6  -5   8        200.50        196.32        10.20 o
   7  -5   8         98.13         99.18         3.87 o
  -6  -4   8        179.86        185.55         4.14 o
  -5  -4   8        112.87        107.40         2.77 o
  -4  -4   8          0.59          1.49         0.30 o
  -3  -4   8        303.45        323.07         5.38 o
  -2  -4   8        276.19        263.87        16.48 o
  -1  -4   8         22.43         16.36         0.98 o
   0  -4   8        440.56        376.18         7.33 o
   1  -4   8         73.93         70.78         2.79 o
   2  -4   8         32.36         48.34         1.18 o
   3  -4   8        174.48        208.42         3.58 o
   4  -4   8        154.19        151.97         2.52 o
   5  -4   8         47.38         49.20         1.28 o
   6  -4   8        159.04        152.76         7.89 o
   7  -4   8         70.16         66.29         1.39 o
  -6  -3   8        141.76        135.89         3.55 o
  -5  -3   8         11.22         10.96         1.31 o
  -4  -3   8        152.67        176.13         8.97 o
  -3  -3   8        108.92        112.11         2.37 o
  -2  -3   8         50.59         41.35         5.15 o
  -1  -3   8        396.18        371.93        11.06 o
   0  -3   8        369.61        342.34         7.71 o
   1  -3   8         31.49         19.71         0.73 o
   2  -3   8        403.58        345.69         7.72 o
   3  -3   8         59.84         76.48         1.96 o
   4  -3   8          0.90          2.11         0.28 o
   5  -3   8        229.77        225.00         4.30 o
   6  -3   8         93.92         85.66         6.64 o
   7  -3   8        118.01        124.37         2.45 o
   8  -3   8        176.96        174.96         3.02 o
  -6  -2   8         44.03         47.80         1.92 o
  -5  -2   8        148.57        121.09         3.41 o
  -4  -2   8        293.92        266.80         5.92 o
  -3  -2   8        178.84        176.66         3.37 o
  -2  -2   8         33.89         38.63         2.23 o
  -1  -2   8         74.32         95.88        18.71 o
   0  -2   8          5.70          3.84         0.41 o
   1  -2   8        260.43        254.14         8.71 o
   2  -2   8        102.13         98.76         2.35 o
   3  -2   8        184.12        168.18         9.64 o
   4  -2   8         68.84         77.37         1.44 o
   5  -2   8         78.08         61.85         1.37 o
   6  -2   8          0.71          0.35         0.40 o
   7  -2   8        387.90        338.20        28.93 o
   8  -2   8         64.47         62.60         1.42 o
   9  -2   8         31.89         31.68         1.12 o
  -6  -1   8         13.86         11.28         0.86 o
  -5  -1   8        133.22        124.13         3.02 o
  -4  -1   8        143.79        152.61        19.68 o
  -3  -1   8         38.43         39.74         0.85 o
  -2  -1   8        837.51        822.73        18.23 o
  -1  -1   8        500.95        474.11         9.59 o
   0  -1   8         32.39         39.46         2.51 o
   1  -1   8        222.08        212.20         4.35 o
   2  -1   8         54.42         51.76         1.60 o
   3  -1   8        330.64        344.90        49.42 o
   4  -1   8        635.38        629.03        13.30 o
   5  -1   8          1.61          2.55         0.42 o
   6  -1   8        121.44         96.10         1.81 o
   7  -1   8         14.43         14.24         0.63 o
   8  -1   8          9.78         10.05         0.61 o
   9  -1   8         96.23         96.92         2.13 o
  -6   0   8        171.64        169.91         4.81 o
  -5   0   8         58.72         56.86         3.78 o
  -4   0   8         48.82         42.00         6.79 o
  -3   0   8        106.14        113.83         2.13 o
  -2   0   8        169.37        155.88         2.80 o
  -1   0   8          6.97          9.43         0.50 o
   0   0   8        968.33       1007.60        27.15 o
   1   0   8          3.46          4.12         0.40 o
   2   0   8        469.29        473.42         8.67 o
   3   0   8        619.27        654.71        72.61 o
   4   0   8        161.15        167.06         2.82 o
   5   0   8        269.18        245.30         4.11 o
   6   0   8        799.69        717.01        10.14 o
   7   0   8         74.57         65.47         4.18 o
   8   0   8        127.26        107.70         1.95 o
   9   0   8        341.27        335.28         5.17 o
  -6   1   8        173.86        182.15         5.37 o
  -5   1   8        147.81        138.82         2.86 o
  -4   1   8         89.54         88.45         3.73 o
  -3   1   8        140.63        147.88         2.97 o
  -2   1   8         39.70         38.14         0.94 o
  -1   1   8         38.54         45.82         0.91 o
   0   1   8        780.69        871.30        13.10 o
   1   1   8        253.51        304.53         4.55 o
   2   1   8        106.10        102.33         1.85 o
   3   1   8        315.68        317.05         4.70 o
   4   1   8        217.40        229.65         4.27 o
   5   1   8        235.85        215.15         3.42 o
   6   1   8        435.55        399.25         5.59 o
   7   1   8         22.30         19.30         0.79 o
   8   1   8          0.59          0.72         0.63 o
   9   1   8         50.03         48.69         1.20 o
  10   1   8          8.16         10.62         0.79 o
  -6   2   8         57.26         57.04         7.07 o
  -5   2   8         24.47         17.88         0.61 o
  -4   2   8        343.68        338.06         9.40 o
  -3   2   8        333.66        292.46        23.69 o
  -2   2   8         14.71         13.64         0.43 o
  -1   2   8        132.03        143.01         2.44 o
   0   2   8        255.89        269.83         4.09 o
   1   2   8         87.81         99.78         1.66 o
   2   2   8       3245.14       3650.28       254.33 o
   3   2   8        290.42        303.97         7.35 o
   4   2   8        168.61        177.59         4.31 o
   5   2   8         52.94         49.69         1.03 o
   6   2   8        103.52         95.89         3.11 o
   7   2   8         77.17         71.47         1.54 o
   8   2   8        377.07        358.28         5.38 o
   9   2   8         15.44         14.15         0.71 o
  10   2   8        112.35         91.86         2.33 o
  -5   3   8         30.81         34.85         0.89 o
  -4   3   8         82.97         79.21         4.34 o
  -3   3   8         44.17         38.89         2.40 o
  -2   3   8        432.95        403.34         6.39 o
  -1   3   8         95.65         98.40         1.79 o
   0   3   8        176.90        175.92         4.06 o
   1   3   8         79.25         78.20         1.31 o
   2   3   8        198.49        214.91         3.34 o
   3   3   8        263.75        260.79         4.11 o
   4   3   8       1281.63       1323.18        20.02 o
   5   3   8         12.19         11.91         0.51 o
   6   3   8        102.35        101.18         1.81 o
   7   3   8        341.72        302.88         4.60 o
   8   3   8        220.70        209.26         3.25 o
   9   3   8        119.93        122.22         2.35 o
  10   3   8        137.98        129.82         2.41 o
  -5   4   8        108.92        111.93         2.39 o
  -4   4   8         46.16         43.38         1.05 o
  -3   4   8         30.76         30.60         0.82 o
  -2   4   8        364.80        311.07         5.32 o
  -1   4   8        626.13        576.76         7.68 o
   0   4   8        283.15        287.66         4.15 o
   1   4   8        166.62        184.68         2.76 o
   2   4   8         22.74         21.13         0.73 o
   3   4   8        267.85        262.92         5.48 o
   4   4   8        698.66        744.53        10.94 o
   5   4   8        180.30        177.29         4.37 o
   6   4   8         17.10         15.15         0.56 o
   7   4   8         39.95         34.17         1.37 o
   8   4   8          2.40          2.38         0.45 o
   9   4   8        198.10        195.54         8.65 o
  10   4   8         70.93         61.95         1.52 o
  -5   5   8         68.26         66.84         1.43 o
  -4   5   8          8.12          9.45         0.62 o
  -3   5   8        120.74        117.44         3.70 o
  -2   5   8         19.82         19.43         0.88 o
  -1   5   8         57.03         50.59         1.16 o
   0   5   8       1154.03       1085.15        20.89 o
   1   5   8        427.60        389.26        10.09 o
   2   5   8          6.98         12.18         0.45 o
   3   5   8        745.05        792.37        11.97 o
   4   5   8         50.74         47.89         1.04 o
   5   5   8        458.53        437.76         6.85 o
   6   5   8        998.58        952.33        15.85 o
   7   5   8         23.82         24.75         0.80 o
   8   5   8          2.20          1.82         0.51 o
   9   5   8        122.19        120.88         2.62 o
  10   5   8          0.48          0.55         0.58 o
  -4   6   8         97.09         97.53         2.23 o
  -3   6   8        186.71        192.19         3.26 o
  -2   6   8          4.86          5.85         0.61 o
  -1   6   8        163.70        160.67         3.24 o
   0   6   8        251.93        256.24         5.51 o
   1   6   8        125.63        110.42         2.26 o
   2   6   8        772.30        689.92        10.19 o
   3   6   8        254.46        284.17         4.09 o
   4   6   8          4.15          0.60         0.35 o
   5   6   8        556.58        574.61         7.88 o
   6   6   8        145.37        150.94         2.91 o
   7   6   8        112.71        108.84         2.03 o
   8   6   8        410.14        419.31         6.74 o
   9   6   8         16.27         16.63         0.76 o
  10   6   8          9.32          8.50         0.70 o
  -3   7   8         31.73         36.42         1.44 o
  -2   7   8        105.86        107.72         2.39 o
  -1   7   8        529.35        546.78         8.21 o
   0   7   8         34.46         39.97         0.90 o
   1   7   8        115.58        115.44         2.04 o
   2   7   8       1189.76       1173.15        19.65 o
   3   7   8         56.97         44.25         0.97 o
   4   7   8        200.70        187.71         3.09 o
   5   7   8        665.82        740.11        17.99 o
   6   7   8          7.24         11.40         0.63 o
   7   7   8        138.14        143.85         2.46 o
   8   7   8        244.34        259.99         4.10 o
   9   7   8          0.40          0.27         0.49 o
  10   7   8         67.30         70.72         1.51 o
  -3   8   8         17.33         19.60         0.94 o
  -2   8   8        239.28        247.25         4.60 o
  -1   8   8        130.30        137.50         2.49 o
   0   8   8         73.79         84.00         1.86 o
   1   8   8        596.53        625.20        11.28 o
   2   8   8        278.62        288.25         4.22 o
   3   8   8         68.61         67.47         1.39 o
   4   8   8        690.20        646.20        10.79 o
   5   8   8         79.22         72.83         1.49 o
   6   8   8        226.50        252.28         7.24 o
   7   8   8        649.04        721.41        10.10 o
   8   8   8         33.76         37.15         1.00 o
   9   8   8         27.82         22.87         0.85 o
  10   8   8        140.95        153.19         2.69 o
  -2   9   8        285.84        292.14        11.36 o
  -1   9   8         34.64         38.74         1.01 o
   0   9   8         32.48         35.58         0.91 o
   1   9   8        417.37        434.20         6.37 o
   2   9   8        228.25        256.14         4.13 o
   3   9   8        303.56        321.21         5.89 o
   4   9   8        435.01        436.03         7.44 o
   5   9   8         18.81         16.05         0.61 o
   6   9   8        162.25        168.00         2.96 o
   7   9   8        299.46        343.39         5.24 o
   8   9   8        268.33        296.08         4.66 o
   9   9   8        169.06        179.50         3.09 o
  -1  10   8         78.92         85.51         2.06 o
   0  10   8        349.64        373.39         5.23 o
   1  10   8          5.23          5.11         0.53 o
   2  10   8         24.16         25.71         0.74 o
   3  10   8        807.90        833.80        11.33 o
   4  10   8        198.65        207.64         7.56 o
   5  10   8        123.36        131.07         2.41 o
   6  10   8        182.98        187.18         2.99 o
   7  10   8          7.32         10.09         0.68 o
   8  10   8        163.04        169.38         3.38 o
   9  10   8        456.19        489.91         7.22 o
   1  11   8        148.18        154.66         2.92 o
   2  11   8         73.96         79.52         1.77 o
   3  11   8          9.38          8.27         0.55 o
   4  11   8        311.02        314.89         5.24 o
   5  11   8        856.47        909.04        12.25 o
   6  11   8         43.33         44.72         1.17 o
   7  11   8         32.29         32.76         1.06 o
   8  11   8         48.16         53.04         1.49 o
   2  12   8        178.11        180.93        10.05 o
   3  12   8          0.60          1.26         0.59 o
   4  12   8          3.35          3.22         0.64 o
   5  12   8        247.84        258.38         4.37 o
   6  12   8        308.75        321.93         5.15 o
   7  12   8        342.22        355.76         5.82 o
  -2  -9   9         17.92         17.54         1.75 o
  -1  -9   9         26.67         23.53         0.81 o
   0  -9   9        241.13        259.23         5.38 o
   1  -9   9        244.98        260.75         6.60 o
  -4  -8   9         99.99         81.43         1.92 o
  -3  -8   9        236.39        200.77         5.32 o
  -2  -8   9        104.33        100.14         1.97 o
  -1  -8   9         73.42         73.67         2.66 o
   0  -8   9          6.40          6.31         0.42 o
   1  -8   9          5.37          5.39         0.55 o
   2  -8   9        323.32        349.48         6.99 o
   3  -8   9        179.77        191.57         3.57 o
  -4  -7   9         92.10         84.30         2.07 o
  -3  -7   9         18.81         16.48         0.60 o
  -2  -7   9        317.26        304.70         7.90 o
  -1  -7   9        646.63        675.15        14.99 o
   0  -7   9         58.32         61.33         1.90 o
   1  -7   9         70.18         68.32         4.10 o
   2  -7   9        181.04        215.91         4.52 o
   3  -7   9        117.68        127.71         2.93 o
   4  -7   9        228.17        235.85         4.49 o
  -5  -6   9        142.65        133.35         3.80 o
  -4  -6   9         20.68         16.12         0.80 o
  -3  -6   9          0.52          0.54         0.31 o
  -2  -6   9         79.07         75.69         2.81 o
  -1  -6   9        178.83        168.61         9.18 o
   0  -6   9        129.01        135.26         3.77 o
   1  -6   9        263.83        292.27         6.00 o
   2  -6   9         28.03         30.36         0.94 o
   3  -6   9        121.62        127.09         3.86 o
   4  -6   9        374.07        402.76        12.50 o
   5  -6   9        159.13        171.11         3.67 o
  -5  -5   9        126.30        120.18         3.23 o
  -4  -5   9          2.11          2.50         0.37 o
  -3  -5   9         91.36         92.37         2.05 o
  -2  -5   9         75.97         74.59         1.82 o
  -1  -5   9         40.59         27.89         1.66 o
   0  -5   9        202.35        178.04         4.26 o
   1  -5   9        189.71        219.84         5.79 o
   2  -5   9         14.85         21.04         0.96 o
   3  -5   9        120.77        121.25         3.95 o
   4  -5   9         17.27         17.85         1.18 o
   5  -5   9        115.61        113.87         2.04 o
   6  -5   9        201.11        188.77        15.67 o
  -6  -4   9         69.21         74.98         2.79 o
  -5  -4   9         17.81         16.89         1.57 o
  -4  -4   9         35.66         34.04         1.07 o
  -3  -4   9         28.44         35.92         0.88 o
  -2  -4   9         10.38         10.44         0.82 o
  -1  -4   9        125.82        102.54         2.96 o
   0  -4   9        167.05        123.74         5.59 o
   1  -4   9        135.01        139.67         4.15 o
   2  -4   9        319.76        352.78         6.92 o
   3  -4   9         74.19        102.02         2.71 o
   4  -4   9          5.24          7.70         0.47 o
   5  -4   9        197.20        198.70         3.42 o
   6  -4   9         68.36         71.57         3.93 o
   7  -4   9         38.74         36.25         2.01 o
  -6  -3   9         28.31         27.84         1.46 o
  -5  -3   9          1.16          1.13         0.50 o
  -4  -3   9        178.65        176.70         3.47 o
  -3  -3   9         35.44         38.11         1.07 o
  -2  -3   9          2.97          4.28         0.30 o
  -1  -3   9         37.14         29.89         2.21 o
   0  -3   9         23.07         15.59         0.76 o
   1  -3   9        105.18         90.89         2.66 o
   2  -3   9        656.68        612.94        11.54 o
   3  -3   9         15.09         22.00         2.34 o
   4  -3   9         13.53         22.03         0.72 o
   5  -3   9        198.30        204.16         3.52 o
   6  -3   9         29.73         27.85         0.83 o
   7  -3   9         63.17         64.37         1.88 o
   8  -3   9        113.30        113.68         2.44 o
  -6  -2   9         59.92         58.36         1.82 o
  -5  -2   9         13.37         11.92         1.03 o
  -4  -2   9         48.05         45.55         2.62 o
  -3  -2   9          1.90          1.73         0.28 o
  -2  -2   9        503.74        574.45        53.25 o
  -1  -2   9         14.02          9.82         0.73 o
   0  -2   9        162.95        147.22         6.86 o
   1  -2   9        343.66        305.04         7.54 o
   2  -2   9        246.13        235.48         5.08 o
   3  -2   9         12.60         11.58         0.66 o
   4  -2   9        670.34        731.28        10.79 o
   5  -2   9          3.97          5.90         0.48 o
   6  -2   9          1.89          2.88         0.46 o
   7  -2   9        301.40        285.99         4.85 o
   8  -2   9         22.44         23.10         0.82 o
  -6  -1   9         21.07         22.47         1.34 o
  -5  -1   9          0.49          0.29         0.64 o
  -4  -1   9         46.35         43.97         2.05 o
  -3  -1   9         94.54         95.23         1.93 o
  -2  -1   9        499.17        482.17        17.76 o
  -1  -1   9         34.18         30.66         1.40 o
   0  -1   9         41.16         43.06         1.24 o
   1  -1   9          1.37          1.76         0.53 o
   2  -1   9         53.99         45.77         2.30 o
   3  -1   9        180.70        181.32         3.78 o
   4  -1   9        476.13        516.97         9.03 o
   5  -1   9          8.97         11.54         1.37 o
   6  -1   9         56.10         55.52         1.42 o
   7  -1   9         33.30         32.74         1.13 o
   8  -1   9         50.29         48.41         1.25 o
   9  -1   9         66.45         70.65         1.47 o
  -6   0   9        215.70        217.97         7.21 o
  -5   0   9        126.89        121.61         4.83 o
  -4   0   9        241.02        207.99         7.30 o
  -3   0   9         18.74         19.13         0.78 o
  -2   0   9         29.82         29.47         0.74 o
  -1   0   9         30.27         27.73         0.71 o
   0   0   9       1214.84       1175.61        21.14 o
   1   0   9        321.64        291.34         5.91 o
   2   0   9        423.28        409.86         7.93 o
   3   0   9        209.04        206.26        17.03 o
   4   0   9        364.02        376.16        10.49 o
   5   0   9         74.96         80.16         1.86 o
   6   0   9        252.41        254.62         3.90 o
   7   0   9         30.30         31.90         3.28 o
   8   0   9         16.29         16.75         0.72 o
   9   0   9        103.48        105.23         2.05 o
  -5   1   9         49.22         41.00         1.04 o
  -4   1   9        361.28        349.89         5.82 o
  -3   1   9         37.39         35.74         1.43 o
  -2   1   9        624.38        616.37         9.11 o
  -1   1   9         36.64         40.42         0.86 o
   0   1   9        273.27        293.42         5.67 o
   1   1   9         80.94         86.80         1.64 o
   2   1   9        213.78        217.64         5.12 o
   3   1   9          6.01          5.30         0.30 o
   4   1   9         72.41         73.99         1.32 o
   5   1   9        593.97        560.09        15.28 o
   6   1   9        161.58        164.15         2.95 o
   7   1   9         92.14         79.70         5.02 o
   8   1   9        273.37        263.01         4.13 o
   9   1   9         25.16         25.38         0.93 o
  -5   2   9          0.70          0.40         0.40 o
  -4   2   9        434.59        407.58         6.71 o
  -3   2   9        516.51        487.63        32.30 o
  -2   2   9         26.41         27.40         0.74 o
  -1   2   9          2.26          2.63         0.34 o
   0   2   9          5.15          5.60         0.28 o
   1   2   9        226.40        256.32         7.64 o
   2   2   9        356.32        369.45         5.11 o
   3   2   9        294.80        287.22         6.36 o
   4   2   9          3.02          2.79         0.28 o
   5   2   9          5.82          6.50         0.47 o
   6   2   9         19.53         18.47         0.62 o
   7   2   9        329.95        329.75         6.91 o
   8   2   9         11.80         11.80         1.27 o
   9   2   9         23.30         25.14         1.03 o
  10   2   9        149.23        147.86         2.61 o
  -5   3   9          0.72          0.46         0.36 o
  -4   3   9         41.21         41.64         1.16 o
  -3   3   9          3.68          4.03         0.43 o
  -2   3   9        709.14        610.65         8.80 o
  -1   3   9        261.96        230.41         3.77 o
   0   3   9         63.38         60.88         1.46 o
   1   3   9         50.49         64.65         1.21 o
   2   3   9        349.56        339.06         5.69 o
   3   3   9        481.26        465.34        10.24 o
   4   3   9        797.45        784.27        11.28 o
   5   3   9         38.55         37.11         1.06 o
   6   3   9         55.37         49.01         1.03 o
   7   3   9        383.86        370.99        12.84 o
   8   3   9         24.65         25.19         1.30 o
   9   3   9         74.10         72.64         1.56 o
  10   3   9        122.26        120.02         2.22 o
  -4   4   9          1.26          1.14         0.40 o
  -3   4   9         52.30         49.41         1.27 o
  -2   4   9        221.91        186.53         3.13 o
  -1   4   9        145.33        112.06         3.06 o
   0   4   9        682.53        631.64         9.49 o
   1   4   9         17.34         15.05         0.52 o
   2   4   9         51.68         43.37         0.93 o
   3   4   9        451.67        449.49         6.76 o
   4   4   9        105.76         98.54         1.63 o
   5   4   9          0.99          1.01         0.36 o
   6   4   9        710.76        694.74        37.61 o
   7   4   9         11.89         11.27         0.58 o
   8   4   9         14.68         15.47         0.73 o
   9   4   9        485.55        459.91         6.66 o
  10   4   9         51.22         49.76         1.28 o
  -4   5   9         70.02         67.63         1.43 o
  -3   5   9        143.08        139.46         2.77 o
  -2   5   9         60.46         55.86         1.72 o
  -1   5   9        179.02        156.32         2.62 o
   0   5   9        858.16        761.83        10.57 o
   1   5   9        209.91        182.50         2.88 o
   2   5   9        297.18        292.59         4.54 o
   3   5   9        302.91        324.80         4.99 o
   4   5   9         14.62         16.17         0.54 o
   5   5   9        220.13        188.46         3.39 o
   6   5   9        342.76        291.57         5.47 o
   7   5   9         13.98         13.42         0.60 o
   8   5   9        105.11         98.67         1.98 o
   9   5   9         69.06         71.03         1.56 o
  10   5   9          1.84          1.94         0.75 o
  -3   6   9        158.85        161.16         2.91 o
  -2   6   9          4.63          6.10         0.57 o
  -1   6   9        393.91        380.77         5.80 o
   0   6   9        102.82        101.43         2.23 o
   1   6   9         40.69         36.99         0.90 o
   2   6   9        895.13        830.82        24.23 o
   3   6   9         96.48         84.20         1.55 o
   4   6   9         32.93         39.05         0.89 o
   5   6   9        920.57        890.50        15.37 o
   6   6   9        143.83        134.69         2.43 o
   7   6   9         41.07         38.56         1.06 o
   8   6   9        444.67        441.22         8.26 o
   9   6   9         18.76         21.58         0.85 o
  10   6   9         29.53         29.66         1.09 o
  -3   7   9        106.48        110.62         2.04 o
  -2   7   9        161.84        167.03         2.73 o
  -1   7   9        374.39        357.04         5.47 o
   0   7   9         99.74        110.65         2.19 o
   1   7   9        370.16        381.18         6.24 o
   2   7   9        244.42        231.87         4.04 o
   3   7   9          8.49          7.06         0.42 o
   4   7   9        117.22        107.40         1.99 o
   5   7   9        224.27        228.47         4.93 o
   6   7   9          7.25         10.68         0.53 o
   7   7   9        192.16        198.11         4.19 o
   8   7   9         82.25         86.28         1.75 o
   9   7   9         23.45         26.85         0.91 o
  10   7   9        100.86         94.37         1.97 o
  -2   8   9        343.42        356.67         5.58 o
  -1   8   9         72.66         69.77         1.45 o
   0   8   9         58.97         65.67         1.36 o
   1   8   9       1082.12       1137.86        21.44 o
   2   8   9        249.19        256.50         5.21 o
   3   8   9         87.86         88.62         1.74 o
   4   8   9        363.61        341.39         5.21 o
   5   8   9         39.20         34.20         1.33 o
   6   8   9         47.92         51.98         1.25 o
   7   8   9        312.33        343.61         7.15 o
   8   8   9          4.30          5.30         0.55 o
   9   8   9         56.95         61.82         2.96 o
  -1   9   9         46.71         46.35         1.44 o
   0   9   9        121.71        131.44         2.63 o
   1   9   9         36.45         39.61         1.04 o
   2   9   9        284.50        314.52         4.75 o
   3   9   9        754.61        786.35        10.96 o
   4   9   9         48.62         46.59         1.33 o
   5   9   9         56.96         57.08         1.64 o
   6   9   9        201.24        210.43         3.57 o
   7   9   9          3.36          3.37         0.52 o
   8   9   9        109.73        122.21         2.63 o
   9   9   9        231.02        234.53         3.86 o
   0  10   9        175.11        186.77         3.72 o
   1  10   9          8.60          7.21         0.62 o
   2  10   9         13.71         14.82         0.73 o
   3  10   9        275.55        293.99         4.28 o
   4  10   9        310.42        327.07         5.06 o
   5  10   9        159.64        165.02         2.63 o
   6  10   9         41.95         46.63         1.20 o
   7  10   9          2.79          2.24         0.55 o
   8  10   9         39.54         48.30         1.44 o
   2  11   9        209.54        219.85         8.11 o
   3  11   9         26.51         28.03         0.94 o
   4  11   9         56.22         59.87         1.52 o
   5  11   9        636.75        670.87        10.60 o
   6  11   9         16.35         16.80         0.76 o
   7  11   9         24.94         26.18         1.06 o
  -2  -8  10         14.10         16.08         0.96 o
  -1  -8  10         54.45         64.18         3.43 o
   0  -8  10          1.07          1.93         0.72 o
   1  -8  10         38.39         41.74         1.45 o
  -3  -7  10         18.79         16.20         0.92 o
  -2  -7  10        210.58        201.47         5.70 o
  -1  -7  10         65.65         71.24         2.29 o
   0  -7  10          0.40          0.52         0.67 o
   1  -7  10          5.22          6.94         0.95 o
   2  -7  10          3.91          5.11         1.17 o
   3  -7  10         11.74         10.28         0.61 o
  -4  -6  10          7.93          6.87         0.80 o
  -3  -6  10          4.39          5.22         0.62 o
  -2  -6  10        218.11        209.42         4.75 o
  -1  -6  10        124.09        126.70         3.38 o
   0  -6  10        180.27        180.68         3.97 o
   1  -6  10        117.30        128.64         3.14 o
   2  -6  10         62.85         70.61         2.15 o
   3  -6  10         28.92         30.11         1.02 o
   4  -6  10         31.02         31.79         5.21 o
   5  -6  10         13.47         12.34         0.68 o
  -4  -5  10          6.11          6.06         0.37 o
  -3  -5  10         52.04         50.07         1.71 o
  -2  -5  10          1.09          0.70         0.48 o
  -1  -5  10          3.08          2.65         1.36 o
   0  -5  10        184.11        173.72         4.17 o
   1  -5  10         17.51         17.90         1.05 o
   2  -5  10         57.38         59.90         2.02 o
   3  -5  10        127.69        145.23         3.98 o
   4  -5  10          7.99          7.93         0.52 o
   5  -5  10         30.31         30.95         1.49 o
   6  -5  10         85.72         85.59         5.73 o
  -5  -4  10         14.63         12.94         0.70 o
  -4  -4  10        143.00        120.83         2.56 o
  -3  -4  10        128.18        124.32         4.60 o
  -2  -4  10          4.34          5.48         0.63 o
  -1  -4  10        195.62        155.36         9.73 o
   0  -4  10         40.64         32.85         1.49 o
   1  -4  10         51.47         47.36         2.03 o
   2  -4  10        208.32        216.52         4.95 o
   3  -4  10          5.51          6.27         0.74 o
   4  -4  10         38.89         38.87         1.25 o
   5  -4  10        117.52        123.26         2.26 o
   6  -4  10         21.81         19.72         1.12 o
  -5  -3  10          7.68          6.77         0.90 o
  -4  -3  10        126.80        117.94         2.24 o
  -3  -3  10         52.86         52.00         1.96 o
  -2  -3  10         43.17         44.29         1.29 o
  -1  -3  10        209.14        191.98         4.53 o
   0  -3  10         15.11         12.11         1.16 o
   1  -3  10        221.47        204.17         7.08 o
   2  -3  10        145.93        160.39         3.78 o
   3  -3  10         57.52         62.53         2.16 o
   4  -3  10        210.78        237.39         4.47 o
   5  -3  10        232.21        247.71         5.30 o
   6  -3  10         14.83         15.59         0.63 o
   7  -3  10         19.24         18.78         0.88 o
  -5  -2  10          8.72          9.15         1.06 o
  -4  -2  10         39.44         37.78         1.02 o
  -3  -2  10         10.71         12.14         0.59 o
  -2  -2  10        271.64        268.68         5.76 o
  -1  -2  10         99.88         88.66         2.42 o
   0  -2  10          8.51          6.73         0.64 o
   1  -2  10        486.61        429.67        11.88 o
   2  -2  10         20.98         17.98         0.94 o
   3  -2  10         33.41         31.07         1.21 o
   4  -2  10        298.81        325.48         7.05 o
   5  -2  10         69.87         75.64         1.73 o
   6  -2  10         88.40         92.14         2.07 o
   7  -2  10        289.53        291.27         8.78 o
   8  -2  10          2.07          3.04         0.98 o
  -5  -1  10         27.74         23.79         1.41 o
  -4  -1  10         33.53         29.81         0.94 o
  -3  -1  10         60.14         60.87         1.43 o
  -2  -1  10        232.06        227.33         3.47 o
  -1  -1  10          6.74          8.61         0.50 o
   0  -1  10        357.43        289.23         5.99 o
   1  -1  10        169.44        178.06         4.23 o
   2  -1  10         57.12         55.42         2.50 o
   3  -1  10        552.65        548.39        10.97 o
   4  -1  10         77.74         88.56         2.09 o
   5  -1  10         16.08         15.16         0.57 o
   6  -1  10        324.18        322.83         5.19 o
   7  -1  10        138.14        127.24         2.25 o
   8  -1  10         45.47         54.35         1.34 o
  -5   0  10        101.25         94.62         2.77 o
  -4   0  10         19.05         18.87         0.64 o
  -3   0  10         17.11         17.71         0.76 o
  -2   0  10         76.66         72.07         2.08 o
  -1   0  10        175.48        166.92        24.69 o
   0   0  10        364.56        301.50         6.29 o
   1   0  10         40.51         37.85         1.75 o
   2   0  10        397.31        400.55         7.80 o
   3   0  10        362.83        385.35         7.81 o
   4   0  10        138.89        149.39         2.45 o
   5   0  10        125.11        131.34         2.38 o
   6   0  10        123.31        131.14         2.58 o
   7   0  10         83.52         80.41         3.33 o
   8   0  10        181.71        184.16         3.09 o
   9   0  10         54.83         55.46         1.59 o
  -5   1  10          9.39          9.04         0.51 o
  -4   1  10        158.92        144.53         2.65 o
  -3   1  10         69.23         69.25         1.34 o
  -2   1  10          2.49          2.09         0.33 o
  -1   1  10        198.16        177.96        24.84 o
   0   1  10        291.61        338.78        10.28 o
   1   1  10         72.43         68.36         6.92 o
   2   1  10        725.17        724.68        13.87 o
   3   1  10        249.31        266.75         5.13 o
   4   1  10        375.34        389.04         5.93 o
   5   1  10        510.63        545.47         7.62 o
   6   1  10        117.13        118.01         2.22 o
   7   1  10         87.32         82.45         3.83 o
   8   1  10        251.78        257.68         5.31 o
   9   1  10         55.42         55.73         1.46 o
  -4   2  10        138.29        127.97         2.30 o
  -3   2  10         35.20         34.37         0.95 o
  -2   2  10        267.96        266.11         4.62 o
  -1   2  10         70.21         66.67         9.97 o
   0   2  10         11.41          9.13         0.39 o
   1   2  10        583.95        625.99        27.05 o
   2   2  10        190.99        205.61         7.33 o
   3   2  10          0.56          1.18         0.28 o
   4   2  10        709.21        720.47        18.98 o
   5   2  10        272.79        290.51         5.74 o
   6   2  10        106.24        103.55         1.98 o
   7   2  10        366.73        375.75         8.78 o
   8   2  10         78.32         72.98         2.42 o
   9   2  10         83.42         82.25         1.67 o
  -4   3  10         10.34          8.77         0.58 o
  -3   3  10        151.08        143.89         2.48 o
  -2   3  10        308.56        277.46         4.32 o
  -1   3  10        116.90        104.18         2.24 o
   0   3  10        197.98        191.29        11.47 o
   1   3  10        607.26        594.87        12.36 o
   2   3  10         82.74         88.77         1.62 o
   3   3  10        500.56        489.89         6.46 o
   4   3  10        298.39        308.51         5.58 o
   5   3  10         50.62         50.25         1.17 o
   6   3  10        385.46        364.27         7.88 o
   7   3  10        192.99        194.52         6.26 o
   8   3  10          3.71          4.46         0.53 o
   9   3  10        174.22        171.48         2.95 o
  -4   4  10         21.54         16.01         1.24 o
  -3   4  10        128.68        123.36         2.27 o
  -2   4  10        107.23        107.56         2.40 o
  -1   4  10          0.48          0.96         0.47 o
   0   4  10        355.30        324.77         4.93 o
   1   4  10        222.45        214.34         3.18 o
   2   4  10          4.47          4.57         0.37 o
   3   4  10        891.39        874.83        15.82 o
   4   4  10        262.86        262.25         3.95 o
   5   4  10        194.98        180.73         4.40 o
   6   4  10        548.28        539.49         8.97 o
   7   4  10        208.15        194.77        10.02 o
   8   4  10        133.18        135.42         6.22 o
   9   4  10        244.99        246.16         3.89 o
  -3   5  10        138.61        136.43         3.24 o
  -2   5  10          3.89          4.63         0.48 o
  -1   5  10        232.94        217.42         3.57 o
   0   5  10        325.57        293.56         8.74 o
   1   5  10          0.60          0.31         0.35 o
   2   5  10        146.93        124.59         2.89 o
   3   5  10        194.36        184.54         4.04 o
   4   5  10          1.35          1.38         0.50 o
   5   5  10        318.90        288.25        28.20 o
   6   5  10        157.31        147.00         4.35 o
   7   5  10         22.96         19.47         0.81 o
   8   5  10        229.35        225.28         6.15 o
   9   5  10        116.65        114.85         2.27 o
  -2   6  10          7.68          9.36         0.83 o
  -1   6  10        253.60        250.30         4.04 o
   0   6  10        194.75        184.04         2.95 o
   1   6  10         96.41         92.36         4.13 o
   2   6  10        488.81        492.68         9.27 o
   3   6  10         72.93         56.80         1.79 o
   4   6  10        144.46        115.30         8.46 o
   5   6  10        275.79        221.12         7.91 o
   6   6  10         52.73         47.87         1.12 o
   7   6  10        216.53        203.82         9.15 o
   8   6  10        129.07        137.14         6.60 o
   9   6  10          0.54          1.27         0.53 o
  -2   7  10         86.52         93.86         1.93 o
  -1   7  10         30.26         32.13         1.68 o
   0   7  10          3.38          4.74         0.50 o
   1   7  10        166.19        168.53         3.18 o
   2   7  10        104.06         98.88         1.87 o
   3   7  10         33.49         33.35         0.86 o
   4   7  10        252.98        217.02        14.50 o
   5   7  10          4.07          1.73         0.78 o
   6   7  10        101.14         93.28         1.91 o
   7   7  10        304.02        292.32         4.61 o
   8   7  10        102.64        104.77         2.19 o
   9   7  10        141.19        140.07         3.04 o
  -1   8  10         47.26         50.10         1.30 o
   0   8  10         25.46         24.53         0.84 o
   1   8  10         56.99         56.62         3.14 o
   2   8  10         43.63         45.16         1.12 o
   3   8  10        153.43        146.50         2.47 o
   4   8  10        110.52        111.03         2.01 o
   5   8  10          0.44          0.41         0.50 o
   6   8  10         34.68         30.09         0.96 o
   7   8  10          1.10          1.04         0.49 o
   8   8  10          7.52          7.76         0.71 o
   9   8  10        160.81        164.90         3.26 o
   0   9  10        194.17        198.68         3.36 o
   1   9  10          0.55          0.59         0.57 o
   2   9  10          1.04          1.24         0.48 o
   3   9  10        281.04        276.92         4.32 o
   4   9  10         13.50         11.72         0.57 o
   5   9  10        189.41        195.61         3.85 o
   6   9  10        297.33        307.95         4.73 o
   7   9  10         50.02         57.19         1.97 o
   8   9  10          8.05          7.13         0.64 o
   1  10  10         28.97         31.44         1.00 o
   2  10  10        102.96        107.51         2.20 o
   3  10  10         43.70         42.38         1.09 o
   4  10  10          4.00          4.68         0.66 o
   5  10  10        293.71        295.17         8.36 o
   6  10  10         12.12         13.92         0.73 o
   7  10  10         46.44         48.53         1.36 o
   3  11  10          7.66          9.20         0.75 o
   4  11  10          8.10          8.47         0.74 o
   5  11  10         10.05         11.59         0.75 o
   6  11  10          0.57          1.02         0.57 o
  -1  -7  11         10.94          9.76         0.94 o
   0  -7  11          1.75          2.71         0.78 o
   1  -7  11        101.53        112.21         6.27 o
  -2  -6  11         10.29          9.41         1.68 o
  -1  -6  11          9.42         10.02         1.20 o
   0  -6  11         32.43         37.61         2.24 o
   1  -6  11          1.48          1.27         0.77 o
   2  -6  11         10.80         12.59         1.20 o
   3  -6  11        117.70        137.08         3.39 o
  -3  -5  11         58.00         46.05         2.46 o
  -2  -5  11         19.13         17.44         0.83 o
  -1  -5  11         43.82         40.21         2.24 o
   0  -5  11         91.35         90.79         2.57 o
   1  -5  11          5.12          6.10         0.80 o
   2  -5  11         53.51         55.03         1.80 o
   3  -5  11        212.83        243.72        10.50 o
   4  -5  11        100.26        117.65         3.24 o
   5  -5  11         53.88         53.82         1.50 o
  -3  -4  11          1.13          0.99         0.40 o
  -2  -4  11          6.46          6.29         0.63 o
  -1  -4  11        212.74        209.33         5.92 o
   0  -4  11          1.63          1.06         0.82 o
   1  -4  11         34.75         35.59         1.35 o
   2  -4  11        132.39        141.68         3.68 o
   3  -4  11          3.56          3.52         0.82 o
   4  -4  11          8.01          8.91         0.88 o
   5  -4  11        319.99        343.19         5.75 o
   6  -4  11         61.84         65.45         4.98 o
  -4  -3  11         96.20         70.09         2.01 o
  -3  -3  11          3.06          3.24         0.47 o
  -2  -3  11        203.63        203.51         5.00 o
  -1  -3  11        200.50        175.93         4.04 o
   0  -3  11         96.84         91.12         5.21 o
   1  -3  11        180.63        175.24         4.18 o
   2  -3  11         85.28         91.46         3.58 o
   3  -3  11          3.39          3.22         0.79 o
   4  -3  11         52.57         59.82         2.74 o
   5  -3  11          0.63          1.11         0.39 o
   6  -3  11         60.50         67.89         4.55 o
  -4  -2  11         36.66         26.69         0.72 o
  -3  -2  11         17.29         16.58         0.60 o
  -2  -2  11        160.16        154.14         3.43 o
  -1  -2  11         50.60         40.70         7.17 o
   0  -2  11         56.95         48.08         1.86 o
   1  -2  11        365.98        342.47         8.03 o
   2  -2  11        194.52        208.77         4.64 o
   3  -2  11         63.64         75.36         2.29 o
   4  -2  11        201.09        223.81         5.13 o
   5  -2  11         73.74         84.31         1.82 o
   6  -2  11         37.44         42.15         2.04 o
   7  -2  11         50.67         57.73         5.17 o
  -4  -1  11         21.65         18.53         0.60 o
  -3  -1  11        291.05        263.13         5.28 o
  -2  -1  11        122.38        114.07         2.77 o
  -1  -1  11         28.24         27.93         1.11 o
   0  -1  11        169.30        138.88         6.73 o
   1  -1  11        191.96        168.59         4.83 o
   2  -1  11         91.17         95.22         2.48 o
   3  -1  11        253.85        273.04         5.96 o
   4  -1  11         28.88         33.52         1.50 o
   5  -1  11        165.37        181.17         3.27 o
   6  -1  11        168.44        175.09         3.37 o
   7  -1  11          3.07          3.74         0.77 o
   8  -1  11         45.14         49.58         1.28 o
  -4   0  11         99.98         80.51         1.64 o
  -3   0  11        293.10        258.98         3.92 o
  -2   0  11        106.53         97.34         1.87 o
  -1   0  11        263.57        228.55        13.49 o
   0   0  11        104.91         89.36         3.88 o
   1   0  11        191.76        185.48         6.19 o
   2   0  11        358.95        371.60         7.59 o
   3   0  11        145.57        157.93         3.85 o
   4   0  11         74.92         85.30         2.34 o
   5   0  11        385.67        427.09         6.86 o
   6   0  11         46.72         48.23         1.26 o
   7   0  11         78.04         73.51         1.65 o
   8   0  11         66.87         67.28         1.64 o
  -4   1  11        129.23        116.27         3.73 o
  -3   1  11         77.06         71.20         2.74 o
  -2   1  11        242.87        228.37         3.48 o
  -1   1  11        406.23        359.57        18.76 o
   0   1  11        107.22         86.27         9.22 o
   1   1  11        364.94        346.70         7.13 o
   2   1  11        320.17        334.22         6.99 o
   3   1  11         77.35         82.63         2.01 o
   4   1  11        351.18        379.46         5.62 o
   5   1  11        225.19        246.81         4.00 o
   6   1  11          0.42          0.98         0.45 o
   7   1  11        313.36        311.04        15.20 o
   8   1  11        174.57        175.76         2.85 o
  -3   2  11         17.21         18.65         0.66 o
  -2   2  11        234.98        219.36         3.82 o
  -1   2  11        140.64        137.84         3.80 o
   0   2  11        206.03        177.88         3.57 o
   1   2  11        491.48        486.31        21.30 o
   2   2  11        103.80        104.79         5.86 o
   3   2  11        193.79        211.14         4.10 o
   4   2  11        786.73        827.56        37.25 o
   5   2  11         49.50         50.54         1.39 o
   6   2  11         55.39         57.48         1.49 o
   7   2  11        284.99        295.46         5.17 o
   8   2  11         30.73         31.03         1.35 o
   9   2  11         92.97         93.99         2.11 o
  -3   3  11        178.75        164.51         2.89 o
  -2   3  11        283.33        264.50         3.99 o
  -1   3  11         10.15         10.80         0.52 o
   0   3  11        467.61        463.99         9.09 o
   1   3  11        338.83        342.23         5.11 o
   2   3  11          5.27          4.55         0.36 o
   3   3  11        256.51        277.48         4.55 o
   4   3  11        439.07        448.58         8.52 o
   5   3  11          2.15          2.26         0.37 o
   6   3  11        260.30        263.60         8.64 o
   7   3  11        114.91        122.65         2.52 o
   8   3  11          3.06          2.97         0.55 o
   9   3  11         67.30         69.56         1.57 o
  -3   4  11        149.50        141.97         2.68 o
  -2   4  11         52.39         45.22         1.23 o
  -1   4  11        162.03        162.98         3.31 o
   0   4  11        533.54        493.72        19.38 o
   1   4  11         83.29         76.23         1.85 o
   2   4  11        337.67        339.23         5.68 o
   3   4  11        557.91        552.27         7.70 o
   4   4  11         42.68         40.19         0.94 o
   5   4  11        167.56        151.83         4.94 o
   6   4  11        393.29        384.46         8.80 o
   7   4  11          3.42          4.17         0.51 o
   8   4  11        103.53        102.34         1.96 o
   9   4  11         50.19         51.70         1.26 o
  -2   5  11          0.82          0.40         0.44 o
  -1   5  11        130.15        134.15         2.79 o
   0   5  11        134.30        125.54         2.50 o
   1   5  11         47.83         48.31         1.30 o
   2   5  11        202.42        192.66        11.72 o
   3   5  11        167.27        157.73         2.76 o
   4   5  11         93.68         91.65         4.81 o
   5   5  11        208.75        188.86         3.52 o
   6   5  11        121.31        118.17         2.36 o
   7   5  11        135.40        136.44         6.40 o
   8   5  11        122.01        127.65         2.63 o
   9   5  11         47.31         49.94         1.16 o
  -1   6  11        162.83        170.02         3.05 o
   0   6  11          5.92          4.38         0.60 o
   1   6  11        207.61        211.36         3.42 o
   2   6  11        300.17        297.18         6.63 o
   3   6  11         17.19         15.24         0.65 o
   4   6  11         55.10         52.46         2.61 o
   5   6  11        154.31        147.94         2.77 o
   6   6  11          4.05          3.60         0.52 o
   7   6  11         65.01         60.33         1.57 o
   8   6  11          8.46          9.09         0.66 o
   9   6  11          1.77          3.57         0.73 o
  -1   7  11          3.00          4.37         0.66 o
   0   7  11          6.98          7.08         0.60 o
   1   7  11        172.88        179.07         3.49 o
   2   7  11         38.66         38.71         0.96 o
   3   7  11        332.81        323.92         6.18 o
   4   7  11        266.19        258.86         4.44 o
   5   7  11          4.87          4.16         0.55 o
   6   7  11        265.48        257.71         5.01 o
   7   7  11        277.23        276.24         4.18 o
   8   7  11         21.37         21.71         0.93 o
   0   8  11         55.40         61.32         1.70 o
   1   8  11          6.33          7.31         0.68 o
   2   8  11          0.66          0.39         0.49 o
   3   8  11        167.11        170.68         3.09 o
   4   8  11         30.77         32.45         0.97 o
   5   8  11         26.54         25.82         0.84 o
   6   8  11        106.85        105.26         2.17 o
   7   8  11         22.86         23.92         0.85 o
   8   8  11        167.39        167.73         2.87 o
   1   9  11          4.21          5.31         0.68 o
   2   9  11         10.02          9.93         0.75 o
   3   9  11         60.41         59.29         1.48 o
   4   9  11         10.28          9.81         0.67 o
   5   9  11        122.14        120.69         2.25 o
   6   9  11         64.78         69.17         1.94 o
   7   9  11         40.88         40.61         1.20 o
   3  10  11         12.75         13.83         0.85 o
   4  10  11          5.90          6.29         0.61 o
   5  10  11        315.23        313.84         5.03 o
   6  10  11         31.77         32.36         1.59 o
  -1  -5  12        352.22        375.14        10.07 o
   0  -5  12         92.10         98.98         3.03 o
   1  -5  12         23.24         23.00         1.22 o
   2  -5  12         36.30         42.16         2.00 o
   3  -5  12          2.64          6.06         0.87 o
  -2  -4  12         10.74          7.40         0.77 o
  -1  -4  12        101.23        106.89         2.69 o
   0  -4  12        123.89        142.36         3.46 o
   1  -4  12        227.40        246.76         6.62 o
   2  -4  12        190.97        204.18         5.81 o
   3  -4  12         32.68         39.39         1.71 o
   4  -4  12         11.92         15.86         1.50 o
  -2  -3  12        106.71         92.74         2.73 o
  -1  -3  12          0.87          0.97         0.70 o
   0  -3  12          4.42          5.42         0.72 o
   1  -3  12        293.42        314.05         6.42 o
   2  -3  12        102.00        126.51         3.20 o
   3  -3  12         61.48         67.60         3.30 o
   4  -3  12         50.74         59.94         3.34 o
   5  -3  12         10.05          7.93         1.07 o
  -2  -2  12        150.14        129.93        10.58 o
  -1  -2  12         79.10         75.87         2.11 o
   0  -2  12        137.11        130.84         5.22 o
   1  -2  12          8.67          9.39         0.76 o
   2  -2  12        143.09        153.38         3.76 o
   3  -2  12        597.22        690.03        18.69 o
   4  -2  12        190.42        227.56         5.22 o
   5  -2  12         35.32         42.16         1.78 o
   6  -2  12          2.26          3.55         0.51 o
  -3  -1  12         77.17         57.61         2.51 o
  -2  -1  12         20.53         16.69         3.15 o
  -1  -1  12         63.81         63.00         1.95 o
   0  -1  12        306.81        288.54         7.05 o
   1  -1  12          1.10          1.51         0.61 o
   2  -1  12          2.66          2.06         0.64 o
   3  -1  12        126.65        151.52         4.21 o
   4  -1  12        260.54        327.68         7.05 o
   5  -1  12        356.17        420.09         9.12 o
   6  -1  12        166.44        178.38         5.17 o
   7  -1  12          0.60          1.40         0.59 o
  -3   0  12         40.57         32.64         1.01 o
  -2   0  12         13.28         11.43         0.52 o
  -1   0  12        232.57        221.18         5.05 o
   0   0  12         83.91         88.06         2.32 o
   1   0  12         70.35         63.06         3.61 o
   2   0  12        282.33        287.38         6.35 o
   3   0  12         41.63         45.22         1.74 o
   4   0  12          2.96          2.17         1.03 o
   5   0  12        257.69        299.98         5.32 o
   6   0  12         72.48         84.61         1.83 o
   7   0  12         55.96         54.36         1.44 o
  -2   1  12        107.14         88.99         1.82 o
  -1   1  12        159.46        139.35         3.71 o
   0   1  12          0.71          0.73         0.42 o
   1   1  12        183.50        167.55         5.09 o
   2   1  12        330.65        356.85         7.18 o
   3   1  12         45.76         48.69         2.61 o
   4   1  12         55.62         60.41         2.66 o
   5   1  12         22.66         23.33         1.14 o
   6   1  12         43.34         45.39         1.45 o
   7   1  12        156.03        152.30        12.14 o
   8   1  12         31.68         28.85         0.97 o
  -2   2  12        297.75        255.41         4.21 o
  -1   2  12         49.97         45.95         2.56 o
   0   2  12          9.60          9.94         0.65 o
   1   2  12        239.72        222.83         5.41 o
   2   2  12          0.50          0.35         0.34 o
   3   2  12        105.50        111.52         9.15 o
   4   2  12        212.25        228.81        10.17 o
   5   2  12          0.76          0.75         0.39 o
   6   2  12         45.77         46.13         3.37 o
   7   2  12        131.52        124.41        18.23 o
   8   2  12          1.57          1.86         0.58 o
  -2   3  12         72.20         65.50         2.10 o
  -1   3  12         49.48         51.62         1.16 o
   0   3  12        117.15        111.21         2.04 o
   1   3  12         89.19         89.83         5.45 o
   2   3  12         25.90         30.00         1.23 o
   3   3  12         63.27         66.18         3.51 o
   4   3  12          0.53          0.30         0.31 o
   5   3  12         80.70         81.93         4.24 o
   6   3  12         68.29         72.84         1.71 o
   7   3  12         14.88         14.59         0.77 o
   8   3  12         59.15         56.28         1.47 o
  -1   4  12         20.48         19.56         0.70 o
   0   4  12        206.49        193.99         3.70 o
   1   4  12         33.83         31.83         0.91 o
   2   4  12         94.62         99.24         2.07 o
   3   4  12        184.02        200.09         3.51 o
   4   4  12          0.52          0.59         0.36 o
   5   4  12          2.84          2.11         0.44 o
   6   4  12          3.71          3.33         0.41 o
   7   4  12          7.17          6.34         0.54 o
   8   4  12         97.37        100.22         5.26 o
  -1   5  12        126.00        124.76         2.32 o
   0   5  12          0.78          0.91         0.52 o
   1   5  12         62.95         59.88         1.48 o
   2   5  12        205.74        198.54         3.49 o
   3   5  12          2.22          2.55         0.45 o
   4   5  12        477.60        480.74        10.84 o
   5   5  12        204.21        197.03         4.66 o
   6   5  12        127.48        126.34         8.88 o
   7   5  12          8.83          7.05         0.62 o
   8   5  12         69.12         72.70         1.96 o
   0   6  12        102.05        103.97         2.00 o
   1   6  12         41.61         43.59         1.18 o
   2   6  12          6.32          6.68         0.65 o
   3   6  12          0.60          0.81         0.53 o
   4   6  12        164.30        170.12         3.03 o
   5   6  12         78.74         84.68         2.67 o
   6   6  12        189.18        186.40         6.38 o
   7   6  12          3.41          3.19         0.58 o
   8   6  12         92.41         89.98         2.76 o
   1   7  12        475.45        479.75         8.37 o
   2   7  12          8.29          7.13         0.58 o
   3   7  12         15.79         14.28         0.81 o
   4   7  12         37.05         39.14         1.16 o
   5   7  12         20.04         20.21         0.85 o
   6   7  12        288.58        296.74         4.75 o
   7   7  12        274.96        278.27         4.24 o
   2   8  12        241.35        243.98         4.14 o
   3   8  12        559.65        576.02         9.96 o
   4   8  12         17.95         20.15         0.76 o
   5   8  12          1.96          1.95         0.55 o
   6   8  12        172.37        175.62         4.18 o
   7   8  12         55.15         59.82         1.53 o
   4   9  12        124.67        125.82         4.60 o
   5   9  12         40.82         43.21         1.16 o
   0  -3  13          0.45          0.50         0.70 o
   1  -3  13        151.00        167.70         4.12 o
   2  -3  13        375.48        436.22         9.52 o
   3  -3  13        307.26        348.91         7.87 o
   4  -3  13         64.75         77.57         2.96 o
  -1  -2  13        116.40        115.35         3.95 o
   0  -2  13         55.70         57.01         1.89 o
   1  -2  13          8.57         10.26         0.96 o
   2  -2  13         36.53         40.56         1.53 o
   3  -2  13        504.55        590.05        11.62 o
   4  -2  13         31.88         45.41         4.65 o
   5  -2  13          5.39          4.48         1.20 o
  -1  -1  13        341.13        342.10         7.38 o
   0  -1  13        141.57        144.94         3.80 o
   1  -1  13         31.88         32.33         1.76 o
   2  -1  13        117.17        132.11         4.07 o
   3  -1  13        135.03        160.44         4.03 o
   4  -1  13        155.93        187.03         4.18 o
   5  -1  13        408.46        507.97        10.78 o
  -1   0  13         73.04         73.45         3.66 o
   0   0  13         14.46         13.49         1.00 o
   1   0  13         50.95         52.67         3.77 o
   2   0  13        105.06        106.24         5.07 o
   3   0  13          6.03          6.33         0.77 o
   4   0  13         42.19         47.67         2.06 o
   5   0  13        382.66        454.00        11.53 o
   6   0  13         60.93         69.02         4.27 o
  -1   1  13          1.38          0.82         0.67 o
   0   1  13         11.17         10.04         1.15 o
   1   1  13        206.98        225.97         5.27 o
   2   1  13         46.90         47.96         1.66 o
   3   1  13          0.64          1.03         0.70 o
   4   1  13         81.53         95.75         2.77 o
   5   1  13         25.59         26.60         1.77 o
   6   1  13         45.10         42.67         1.21 o
  -1   2  13          0.36          0.58         0.42 o
   0   2  13         27.05         24.50         1.01 o
   1   2  13        104.94        102.63         8.00 o
   2   2  13         30.02         30.12         1.32 o
   3   2  13         15.97         12.15         3.93 o
   4   2  13         88.91         90.45         7.17 o
   5   2  13         22.95         22.08         1.09 o
   6   2  13        131.83        130.10         2.90 o
   7   2  13         92.80         90.42        10.71 o
   0   3  13         74.69         68.04         1.47 o
   1   3  13          0.76          0.62         0.41 o
   2   3  13         64.92         61.21         1.53 o
   3   3  13        111.79        117.53         2.75 o
   4   3  13         16.00         16.46         0.98 o
   5   3  13          3.77          2.93         0.50 o
   6   3  13         77.32         80.13         2.29 o
   7   3  13         14.85         13.17         0.68 o
   0   4  13         27.54         26.28         0.90 o
   1   4  13          1.89          1.83         0.55 o
   2   4  13         74.08         72.76         1.63 o
   3   4  13         76.86         83.44         6.84 o
   4   4  13        120.67        124.59         5.29 o
   5   4  13          9.53          7.36         0.69 o
   6   4  13         42.45         45.07         3.03 o
   7   4  13         55.70         51.91         6.02 o
   1   5  13         18.24         17.86         0.81 o
   2   5  13          4.22          4.63         0.49 o
   3   5  13          8.71          9.49         0.55 o
   4   5  13        201.08        201.57         8.19 o
   5   5  13        239.42        248.96         7.48 o
   6   5  13         12.43         12.10         0.63 o
   7   5  13          9.39          7.75         0.69 o
   1   6  13        259.15        246.21         5.25 o
   2   6  13        152.63        145.34         3.00 o
   3   6  13          4.60          4.79         0.67 o
   4   6  13        169.63        171.36         3.33 o
   5   6  13         23.75         23.87         0.84 o
   6   6  13        230.12        233.24         4.82 o
   3   7  13          0.71          0.86         0.52 o
   4   7  13         54.82         53.22         1.29 o
   5   7  13          5.99          6.03         0.67 o
   6   7  13        157.06        148.73         2.80 o
   2   0  14         44.44         48.79         2.47 o
   3   0  14         32.26         36.78         3.01 o
   4   0  14        188.14        218.09         5.05 o
   1   1  14        103.89        116.03         5.21 o
   2   1  14          2.72          3.36         1.03 o
   3   1  14         31.68         34.68         1.52 o
   4   1  14          9.87         11.37         1.27 o
   5   1  14          7.82          8.20         0.91 o
   1   2  14         77.26         83.65         2.51 o
   2   2  14        135.82        152.10         3.62 o
   3   2  14        211.29        239.32         5.58 o
   4   2  14          6.29          7.25         1.13 o
   5   2  14         34.13         28.52         5.65 o
   2   3  14        171.66        171.60         9.43 o
   3   3  14        184.24        192.56         3.82 o
   4   3  14         39.89         40.30         1.22 o
   5   3  14        220.90        257.73         5.63 o
   3   4  14          0.51          0.88         0.55 o
   4   4  14        123.02        129.62         2.64 o
   5   4  14        241.09        276.78         7.37 o
   4   5  14        177.01        179.92         3.38 o
                                                
